# Supplementary material for: Rock Physical Controls on Production-induced Compaction in the Groningen Field
Source: Sci Rep. 2018 May 8;8:7156. doi: 10.1038/s41598-018-25455-z (PMC5940766; doi:10.1038/s41598-018-25455-z)
Supplement: Supplementary file 1 — Dataset 1 [file 41598_2018_25455_MOESM1_ESM.xlsx]

## Sheet: ALL DATA
sampleID	sample series	diameter_ini inch	diameter_ini mm	length_ini mm	diameter_startexp inch	diameter_startexp mm	length_startexp mm	qtz_bulk	K-f_bulk	K-f+kao+chl_bulk	plag_bulk	dol_bulk	sid_bulk	ill+mica_bulk	kao+chl_bulk	hal_bulk	bar_bulk	hem_bulk	ill_clayfrac	chl_clayfrac	kao_clayfrac	quartz_tot	feldspar_tot	quartz_tot/feldspar_tot	carbonate_tot	phyllosilicate_tot	accessory_tot	QC_poroperm	orientation_V/H	depth m	porosity_Hg_Chloro -	porosity_Caliper_Chloro -	porosity_startexp -	density_bulk g∙ml-1	density_solid g∙ml-1	permeability_N2_400psi mD	permeability_Kcorr mD	CT_value HU	Note_poroperm	lithology_poroperm	cementation_p/pm/m/w_1/2/3/4	lam_cracks_hom	sample type	textural group	sediment name	mean grain size_MoM_arith µm	sorting_MoM_arith	skewness_MoM_arith	kurtosis_MoM_arith
ZRP-3A_10AV	ZRP-3A_10	1.00197	25.45	50.78	0.994488	25.26	50.43	0.89	0.02	0.03	0.08	0	0	0	0.01	0	0	0	0.56	0.24	0.2	0.89	0.1	8.9	0	0.02	0	P	V	3565.95	0.208393	0.232671	0.1898	2.08367	2.6323	129.454	116.508	0	f gd sst m cmtd	sandstone	3	homogeneous	Unimodal, Poorly Sorted	Muddy Sand	Coarse Silty Medium Sand	238.866	120.541	0.0939792	3.14926
ZRP-3A_10BV	ZRP-3A_10	1.01063	25.67	50.97	1.00039	25.41	50.63	0.89	0.02	0.03	0.08	0	0	0	0.01	0	0	0	0.56	0.24	0.2	0.89	0.1	8.9	0	0.02	0	P	V	3565.95	0.208393	0.232671	0.1855	2.08367	2.6323	129.454	116.508	0	f gd sst m cmtd	sandstone	3	homogeneous	Unimodal, Poorly Sorted	Muddy Sand	Coarse Silty Medium Sand	238.866	120.541	0.0939792	3.14926
ZRP-3A_10CV	ZRP-3A_10	1.00945	25.64	50.91	1.01496	25.78	50.5	0.89	0.02	0.03	0.08	0	0	0	0.01	0	0	0	0.56	0.24	0.2	0.89	0.1	8.9	0	0.02	0	P	V	3565.95	0.208393	0.232671	0.2103	2.08367	2.6323	129.454	116.508	0	f gd sst m cmtd	sandstone	3	homogeneous	Unimodal, Poorly Sorted	Muddy Sand	Coarse Silty Medium Sand	238.866	120.541	0.0939792	3.14926
ZRP-3A_10DV	ZRP-3A_10	1.01024	25.66	50.85	0.998031	25.35	50.35	0.89	0.02	0.03	0.08	0	0	0	0.01	0	0	0	0.56	0.24	0.2	0.89	0.1	8.9	0	0.02	0	P	V	3565.95	0.208393	0.232671	0.1899	2.08367	2.6323	129.454	116.508	0	f gd sst m cmtd	sandstone	3	homogeneous	Unimodal, Poorly Sorted	Muddy Sand	Coarse Silty Medium Sand	238.866	120.541	0.0939792	3.14926
ZRP-3A_11AV	ZRP-3A_11	0.981496	24.93	50.48	0.972835	24.71	49.96	0.77	0.03	0.1	0.09	0	0	0.03	0.07	0.01	0	0	0.59	0.27	0.14	0.77	0.11	7	0	0.11	0.01	P	V	3610.85	0.237294	0.259935	0.2655	1.97054	2.66266	86.032	83.499	0	post test-for poro, gd and perm	other		homogeneous	Unimodal, Poorly Sorted	Muddy Sand	Very Coarse Silty Medium Sand	326.383	197.392	0.515497	3.24682
ZRP-3A_12DV	ZRP-3A_12	0.988583	25.11	50.45	0.980315	24.9	50.03	0.83	0.01	0.07	0.07	0	0	0.02	0.06	0.01	0	0	0.71	0.19	0.11	0.83	0.08	10.375	0	0.08	0.01	P	V	3610.94	0.283246	0	0.2661	1.90797	2.65386			0	trim end, m gd sst v p cmtd; extremely friable	sandstone	1	homogeneous	Unimodal, Poorly Sorted	Muddy Sand	Very Coarse Silty Medium Sand	304.45	177.539	0.350205	3.02054
ZRP-3A_12EV	ZRP-3A_12	0.983071	24.97	50.58	0.974016	24.74	50.13	0.83	0.01	0.07	0.07	0	0	0.02	0.06	0.01	0	0	0.71	0.19	0.11	0.83	0.08	10.375	0	0.08	0.01	P	V	3610.94	0.283246	0	0.2632	1.90797	2.65386			0	trim end, m gd sst v p cmtd; extremely friable	sandstone	1	homogeneous	Unimodal, Poorly Sorted	Muddy Sand	Very Coarse Silty Medium Sand	304.45	177.539	0.350205	3.02054
ZRP-3A_18CV	ZRP-3A_18	1.0126	25.72	50.8	1.00591	25.55	50.54	0.86	0	0.04	0.09	0	0	0	0.04	0	0	0	0.54	0.32	0.14	0.86	0.09	9.55556	0	0.04	0	P	V	3666.77	0.162896	0.174176	0.1466	2.21002	2.63993	2.17352	1.33563	0	m gd sst p-m cmtd	sandstone	2	homogeneous	Unimodal, Poorly Sorted	Muddy Sand	Very Coarse Silty Medium Sand	257.597	140.764	0.0150834	2.79361
ZRP-3A_18DV	ZRP-3A_18	1.01102	25.68	50.78	1.00197	25.45	50.54	0.86	0	0.04	0.09	0	0	0	0.04	0	0	0	0.54	0.32	0.14	0.86	0.09	9.55556	0	0.04	0	P	V	3666.77	0.162896	0.174176	0.1455	2.21002	2.63993	2.17352	1.33563	0	m gd sst p-m cmtd	sandstone	2	homogeneous	Unimodal, Poorly Sorted	Muddy Sand	Very Coarse Silty Medium Sand	257.597	140.764	0.0150834	2.79361
ZRP-3A_25BV	ZRP-3A_25	1.00984	25.65	50.8	0.999606	25.39	50.56	0.85	0	0.05	0.07	0	0	0.03	0.05	0	0	0	0.52	0.37	0.11	0.85	0.08	10.625	0	0.08	0	P	V	3666.94	0.168576	0.188599	0.1477	2.20012	2.64629	1.42681	0.817561	0	m gd sst wl cmtd	sandstone	4	homogeneous	Unimodal, Poorly Sorted	Muddy Sand	Very Coarse Silty Medium Sand	287.232	155.088	0.0691662	2.89982
ZRP-3A_25CV	ZRP-3A_25	1.00315	25.48	50.73	0.995669	25.29	50.51	0.85	0	0.05	0.07	0	0	0.03	0.05	0	0	0	0.52	0.37	0.11	0.85	0.08	10.625	0	0.08	0	P	V	3666.94	0.168576	0.188599	0.1525	2.20012	2.64629	1.42681	0.817561	0	m gd sst wl cmtd	sandstone	4	homogeneous	Unimodal, Poorly Sorted	Muddy Sand	Very Coarse Silty Medium Sand	287.232	155.088	0.0691662	2.89982
ZRP-3A_25DV	ZRP-3A_25	1.00276	25.47	50.8	0.995276	25.28	50.34	0.85	0	0.05	0.07	0	0	0.03	0.05	0	0	0	0.52	0.37	0.11	0.85	0.08	10.625	0	0.08	0	P	V	3666.94	0.168576	0.188599	0.1454	2.20012	2.64629	1.42681	0.817561	0	m gd sst wl cmtd	sandstone	4	homogeneous	Unimodal, Poorly Sorted	Muddy Sand	Very Coarse Silty Medium Sand	287.232	155.088	0.0691662	2.89982
ZRP-3A_29CV	ZRP-3A_29	1.01378	25.75	50.73	0.999213	25.38	50.27	0.76	0.04	0.07	0.15	0	0	0.02	0.03	0	0	0	0.74	0.06	0.19	0.76	0.19	4	0	0.05	0	P	V	3530.38	0.233337	0.268338	0.2071	2.0362	2.65591	207.492	189.959	0	m gd sst p cmtd, green clay clasts	sandstone	1	homogeneous	Unimodal, Poorly Sorted	Slightly Gravelly Sand	Slightly Very Fine Gravelly Fine Sand	221.831	167.389	3.83789	34.1863
ZRP-3A_32AV	ZRP-3A_32	0.995276	25.28	50.78	0.991732	25.19	51.07	0.77	0.02	0.08	0.1	0.02	0	0.03	0.06	0	0.01	0	0.5	0.06	0.44	0.77	0.12	6.41667	0.02	0.09	0.01	P	V	3540.23	0.183625	0.190586	0.1845	2.1664	2.65368	21.4854	17.4032	0	m gd sst w cmtd	sandstone	4	homogeneous	Unimodal, Poorly Sorted	Muddy Sand	Medium Silty Medium Sand	264	152.485	0.281941	3.02722
ZRP-3A_33DV	ZRP-3A_33	1.00039	25.41	50.53	0.985827	25.04	50	0.7	0.04	0.1	0.13	0.04	0	0.03	0.06	0	0	0	0.66	0.05	0.29	0.7	0.16	4.375	0.04	0.09	0	P	V	3544.47	0.220764	0.267876	0.1894	2.06667	2.65222	121.665	109.133	0	m-crs gd sst p cmtd	sandstone	1	homogeneous	Unimodal, Poorly Sorted	Sand	Poorly Sorted Medium Sand	293.257	183.777	0.758027	3.65322
ZRP-3A_33EV	ZRP-3A_33	1.00787	25.6	50.43	0.997244	25.33	49.98	0.7	0.04	0.1	0.13	0.04	0	0.03	0.06	0	0	0	0.66	0.05	0.29	0.7	0.16	4.375	0.04	0.09	0	P	V	3544.47	0.220764	0.267876	0.1974	2.06667	2.65222	121.665	109.133	0	m-crs gd sst p cmtd	sandstone	1	homogeneous	Unimodal, Poorly Sorted	Sand	Poorly Sorted Medium Sand	293.257	183.777	0.758027	3.65322
ZRP-3A_36BV	ZRP-3A_36	0.99685	25.32	50.7	0.982677	24.96	50.08	0.65	0.11	0.19	0.04	0.08	0	0.03	0.08	0	0.01	0	0.26	0.08	0.65	0.65	0.15	4.33333	0.08	0.11	0.01	P	V	3552.74	0.224452	0.27092	0.1916	2.0739	2.6731	217.274	199.24	0	crs gd sst v p cmtd	sandstone	1	homogeneous	Polymodal, Very Poorly Sorted	Sandy Gravel	Sandy Fine Gravel	2558.78	2596.34	1.15031	3.279
ZRP-3A_36DV	ZRP-3A_36	0.988976	25.12	50.64	0.962205	24.44	50.33	0.65	0.11	0.19	0.04	0.08	0	0.03	0.08	0	0.01	0	0.26	0.08	0.65	0.65	0.15	4.33333	0.08	0.11	0.01	P	V	3552.74	0.224452	0.27092	0.1957	2.0739	2.6731	217.274	199.24	0	crs gd sst v p cmtd	sandstone	1	homogeneous	Polymodal, Very Poorly Sorted	Sandy Gravel	Sandy Fine Gravel	2558.78	2596.34	1.15031	3.279
ZRP-3A_38CV	ZRP-3A_38	1.00039	25.41	50.64	0.994488	25.26	50.26	0.84	0	0.05	0.06	0	0.01	0.03	0.05	0.01	0	0	0.56	0.37	0.07	0.84	0.06	14	0.01	0.08	0.01	P	V	3661.74	0.191387	0.200845	0.1758	2.15319	2.66311	5.66064	4.00207	0	m gd sst p-mod cmtd	sandstone	2	homogeneous	Unimodal, Poorly Sorted	Muddy Sand	Coarse Silty Medium Sand	232.017	128.916	0.0177697	2.83039
ZRP-3A_39AV	ZRP-3A_39	0.987402	25.08	50.65	0.973622	24.73	50.02	0.8	0.01	0.09	0.07	0	0	0.04	0.08	0	0	0	0.71	0.11	0.18	0.8	0.08	10	0	0.12	0	P	V	3640.85	0.253836	0.271371	0.2304	1.97971	2.65192	145.143	131.137	0	m-crs gd sst mod cmtd	sandstone	3	homogeneous	Unimodal, Poorly Sorted	Muddy Sand	Coarse Silty Medium Sand	274.851	160.198	0.26737	2.89068
ZRP-3A_39BV	ZRP-3A_39	0.999606	25.39	50.71	0.985827	25.04	50.38	0.8	0.01	0.09	0.07	0	0	0.04	0.08	0	0	0	0.71	0.11	0.18	0.8	0.08	10	0	0.12	0	P	V	3640.85	0.253836	0.271371	0.2316	1.97971	2.65192	145.143	131.137	0	m-crs gd sst mod cmtd	sandstone	3	homogeneous	Unimodal, Poorly Sorted	Muddy Sand	Coarse Silty Medium Sand	274.851	160.198	0.26737	2.89068
ZRP-3A_39CV	ZRP-3A_39	1.00827	25.61	50.79	0.997638	25.34	50.23	0.8	0.01	0.09	0.07	0	0	0.04	0.08	0	0	0	0.71	0.11	0.18	0.8	0.08	10	0	0.12	0	P	V	3640.85	0.253836	0.271371	0.2291	1.97971	2.65192	145.143	131.137	0	m-crs gd sst mod cmtd	sandstone	3	homogeneous	Unimodal, Poorly Sorted	Muddy Sand	Coarse Silty Medium Sand	274.851	160.198	0.26737	2.89068
ZRP-3A_39DV	ZRP-3A_39	1.00157	25.44	50.83	0.991339	25.18	50.24	0.8	0.01	0.09	0.07	0	0	0.04	0.08	0	0	0	0.71	0.11	0.18	0.8	0.08	10	0	0.12	0	P	V	3640.85	0.253836	0.271371	0.233	1.97971	2.65192	145.143	131.137	0	m-crs gd sst mod cmtd	sandstone	3	homogeneous	Unimodal, Poorly Sorted	Muddy Sand	Coarse Silty Medium Sand	274.851	160.198	0.26737	2.89068
ZRP-3A_65DV	ZRP-3A_65	1.00866	25.62	50.77	0.994882	25.27	50.14	0.77	0.04	0.07	0.13	0	0	0.02	0.03	0	0	0	0.42	0.13	0.46	0.77	0.17	4.52941	0	0.05	0	P	V	3546.56	0.241168	0.303826	0.2175	2.00602	2.64357	269.235	248.235	0	crs gd sst p cmtd	sandstone	1	homogeneous	Unimodal, Poorly Sorted	Slightly Gravelly Sand	Slightly Very Fine Gravelly Medium Sand	309.648	226.689	1.74312	9.06304
ZRP-3A_79EV	ZRP-3A_79	0.997638	25.34	50.76	0.990551	25.16	50.62	0.72	0.1	0.15	0.02	0.06	0	0.05	0.05	0	0	0	0.17	0.51	0.31	0.72	0.13	5.53846	0.06	0.1	0	P	V	3583.76	0.167036	0.183385	0.1528	2.2183	2.66314	6.76482	4.9045	0	m gd sst mod cmtd hom	sandstone	3	homogeneous	Polymodal, Very Poorly Sorted	Sandy Gravel	Sandy Fine Gravel	2297.52	2553.84	1.29534	3.65386
ZRP-3A_90EV	ZRP-3A_90	0.990551	25.16	47.28	0.994882	25.27	50.27	0.82	0.01	0.05	0.05	0.05	0	0.02	0.04	0	0	0	0.57	0.03	0.4	0.82	0.07	11.7143	0.05	0.06	0	P	V	3530.04	0.146916	0.225172	0.1127	2.27132	2.66249	16.1509	12.7996	0	v crs gd sst mod cmtd irr lam	sandstone	3	laminated	Bimodal, Poorly Sorted	Slightly Gravelly Sand	Slightly Very Fine Gravelly Coarse Sand	665.908	521.577	0.776619	2.90832
ZRP-3A_92AV	ZRP-3A_92	1.02835	26.12	50.88	1.01693	25.83	50.22	0.68	0.02	0.06	0.11	0.12	0	0.03	0.04	0	0	0	0.26	0.11	0.63	0.68	0.13	5.23077	0.12	0.07	0	P	V	3530.15	0.164772	0.186245	0.1427	2.23433	2.67511	33.6879	28.2641	0	v crs gd sst wl cmtd irr lam	sandstone	4	laminated	Polymodal, Very Poorly Sorted	Sandy Gravel	Sandy Very Fine Gravel	2304.58	2541.96	1.30861	3.68744
ZRP-3A_96CV	ZRP-3A_96	1.00433	25.51	50.84	1.00079	25.42	50.41	0.86	0	0.02	0.06	0.02	0	0.03	0.02	0	0	0	0.43	0.43	0.14	0.86	0.06	14.3333	0.02	0.05	0	P	V	3627.42	0.168098	0.180494	0.1552	2.21986	2.66841	2.49999	1.55249	0	f gd sst v wl cmtd	sandstone	4	homogeneous	Unimodal, Poorly Sorted	Muddy Sand	Very Coarse Silty Fine Sand	222.983	155.033	0.880641	3.84757
ZRP-3A_98AV	ZRP-3A_98	1.49685	38.02	75.96	1.4874	37.78	75.19	0.75	0.03	0.08	0.12	0.02	0	0.03	0.05	0	0	0	0.68	0.08	0.24	0.75	0.15	5	0.02	0.08	0	P	V	3561.15	0.228778	0.246953	0.2128	2.05284	2.6618	122.326	109.543	0	m-crs gd sst p cmtd	sandstone	1	homogeneous	Unimodal, Poorly Sorted	Muddy Sand	Coarse Silty Fine Sand	232.313	136.853	0.321875	2.91719
ZRP-3A_99AV	ZRP-3A_99	1.49843	38.06	75.86	1.48858	37.81	75.19	0.76	0.03	0.07	0.11	0	0	0.06	0.04	0	0	0	0.82	0.07	0.11	0.76	0.14	5.42857	0	0.1	0	P	V	3559.66	0.219253	0.245883	0.2034	2.07228	2.65423	123.314	110.859	0	m-crs gd sst p cmtd	sandstone	1	homogeneous	Unimodal, Poorly Sorted	Muddy Sand	Coarse Silty Fine Sand	254.005	167.465	1.09595	4.89595
ZRP-3A_99BV	ZRP-3A_99	1.49685	38.02	75.77	1.48583	37.74	75.09	0.76	0.03	0.07	0.11	0	0	0.06	0.04	0	0	0	0.82	0.07	0.11	0.76	0.14	5.42857	0	0.1	0	P	V	3559.66	0.219253	0.245883	0.2028	2.07228	2.65423	123.314	110.859	0	m-crs gd sst p cmtd	sandstone	1	homogeneous	Unimodal, Poorly Sorted	Muddy Sand	Coarse Silty Fine Sand	254.005	167.465	1.09595	4.89595
ZRP-3A_100AV	ZRP-3A_100	0.984252	25	50.43	0.977953	24.84	51.08	0.68	0.03	0.08	0.14	0.06	0	0.04	0.05	0	0	0	0.55	0.38	0.06	0.68	0.17	4	0.06	0.09	0	P	V	3583.89	0.182218	0.190146	0.1654	2.19403	2.68291	28.4911	23.4909	0	m gd sst mod-wl cmtd lam	sandstone	4	laminated	Unimodal, Poorly Sorted	Muddy Sand	Very Coarse Silty Medium Sand	302.034	229.986	1.32986	5.17103
ZRP-3A_100BV	ZRP-3A_100	0.98937	25.13	50.46	0.977165	24.82	50.22	0.68	0.03	0.08	0.14	0.06	0	0.04	0.05	0	0	0	0.55	0.38	0.06	0.68	0.17	4	0.06	0.09	0	P	V	3583.89	0.182218	0.190146	0.1598	2.19403	2.68291	28.4911	23.4909	0	m gd sst mod-wl cmtd lam	sandstone	4	laminated	Unimodal, Poorly Sorted	Muddy Sand	Very Coarse Silty Medium Sand	302.034	229.986	1.32986	5.17103
ZRP-3A_102AV	ZRP-3A_102	1.47323	37.42	75.89	1.45906	37.06	74.91	0.68	0.04	0.09	0.15	0.06	0	0.03	0.05	0	0	0	0.67	0.04	0.28	0.68	0.19	3.57895	0.06	0.08	0	P	V	3561.64	0.224514	0.252009	0.2048	2.06932	2.66841	68.451	66.296	0	m-crs gd sst p-mod cmtd hom	sandstone	2	homogeneous	Unimodal, Poorly Sorted	Slightly Gravelly Muddy Sand	Slightly Very Fine Gravelly Coarse Silty Fine Sand	281.631	302.827	2.98269	12.8633
ZRP-3A_102BV	ZRP-3A_102	1.48465	37.71	75.94	1.47835	37.55	75.44	0.68	0.04	0.09	0.15	0.06	0	0.03	0.05	0	0	0	0.67	0.04	0.28	0.68	0.19	3.57895	0.06	0.08	0	P	V	3561.64	0.224514	0.252009	0.2147	2.06932	2.66841	68.451	66.296	0	m-crs gd sst p-mod cmtd hom	sandstone	2	homogeneous	Unimodal, Poorly Sorted	Slightly Gravelly Muddy Sand	Slightly Very Fine Gravelly Coarse Silty Fine Sand	281.631	302.827	2.98269	12.8633
ZRP-3A_122AV	ZRP-3A_122	1.00394	25.5	50.83	0.997638	25.34	50.62	0.71	0.14	0.22	0.03	0.02	0	0.02	0.08	0	0	0	0.26	0.07	0.66	0.71	0.17	4.17647	0.02	0.1	0	P	V	3539.92	0.181436	0.189862	0.1947	2.1733	2.65501	18.994	17.938	1752.68	m gd sst wl cmtd hom	sandstone	4	homogeneous	Unimodal, Poorly Sorted	Sand	Poorly Sorted Fine Sand	237.648	122.878	0.327465	3.24963
ZRP-3A_122BV	ZRP-3A_122	0.99685	25.32	50.6	0.991339	25.18	50.37	0.71	0.14	0.22	0.03	0.02	0	0.02	0.08	0	0	0	0.26	0.07	0.66	0.71	0.17	4.17647	0.02	0.1	0	P	V	3539.92	0.181436	0.189862	0.195	2.1733	2.65501	18.994	17.938	1752.68	m gd sst wl cmtd hom	sandstone	4	homogeneous	Unimodal, Poorly Sorted	Sand	Poorly Sorted Fine Sand	237.648	122.878	0.327465	3.24963
ZRP-3A_123AV	ZRP-3A_123	0.985039	25.02	50.9	0.975984	24.79	50.15	0.73	0.12	0.19	0.03	0.01	0	0.03	0.07	0	0	0	0.37	0.14	0.49	0.73	0.16	4.5625	0.01	0.1	0	P	V	3562.08	0.223178	0.246764	0.2024	2.06925	2.66374	63.64	61.6	0	m-crs gd sst mod cmtd hom	sandstone	3	homogeneous	Unimodal, Poorly Sorted	Muddy Sand	Coarse Silty Fine Sand	203.018	123.245	0.522745	3.17736
ZRP-3A_123BV	ZRP-3A_123	0.988189	25.1	50.72	0.976772	24.81	50.26	0.73	0.12	0.19	0.03	0.01	0	0.03	0.07	0	0	0	0.37	0.14	0.49	0.73	0.16	4.5625	0.01	0.1	0	P	V	3562.08	0.223178	0.246764	0.2008	2.06925	2.66374	63.64	61.6	0	m-crs gd sst mod cmtd hom	sandstone	3	homogeneous	Unimodal, Poorly Sorted	Muddy Sand	Coarse Silty Fine Sand	203.018	123.245	0.522745	3.17736
ZRP-3A_124AV	ZRP-3A_124	1	25.4	50.79	0.995276	25.28	50.48	0.82	0.06	0.12	0.01	0.02	0	0.04	0.06	0	0	0	0.22	0.66	0.11	0.82	0.07	11.7143	0.02	0.09	0	P	V	3627.66	0.176073	0.188227	0.1719	2.19398	2.66283	5.606	5.085	1682.85	m gd sst mod cmtd fine lam	sandstone	3	laminated	Unimodal, Poorly Sorted	Muddy Sand	Very Coarse Silty Fine Sand	221.26	134.023	0.565463	3.03215
ZRP-3A_124BV	ZRP-3A_124	1.00039	25.41	50.87	0.984646	25.01	50.23	0.82	0.06	0.12	0.01	0.02	0	0.04	0.06	0	0	0	0.22	0.66	0.11	0.82	0.07	11.7143	0.02	0.09	0	P	V	3627.66	0.176073	0.188227	0.195	2.19398	2.66283	5.606	5.085	1682.85	m gd sst mod cmtd fine lam	sandstone	3	laminated	Unimodal, Poorly Sorted	Muddy Sand	Very Coarse Silty Fine Sand	221.26	134.023	0.565463	3.03215
ZRP-3A_127AV	ZRP-3A_127	1.4815	37.63	76.13	1.47047	37.35	75.51																	#VALUE!				P	V	3564.94	0.179556	0.226285	0.1649	2.15642	2.66685	11.4699	8.74003	0	f-m grd sst mod cmtd thin lam	sandstone	3	laminated	#N/A	#N/A	#N/A	#N/A	#N/A	#N/A	#N/A
ZRP-3A_129AV	ZRP-3A_129	1.50118	38.13	76.12	1.4937	37.94	75.53																	#VALUE!				P	V	3565.05	0.171194	0.193945	0.1589	2.20482	2.66788	7.83764	5.72148	0	m gd sst mod-wl cmt lam	sandstone		laminated	#N/A	#N/A	#N/A	#N/A	#N/A	#N/A	#N/A
[truncated: 265 more columns]

## Sheet: PAR DEFINITION
sampleID	Format: [WELL]_[LAYER][SAMPLE]	Example: ZRP-3A_10A
sample series	Format: [WELL]_[LAYER]	Example: ZRP-3A_10
diameter_ini inch	sample diameter before experiment inch
diameter_ini mm	sample diameter before experiment mm
length_ini mm	sample length before experiment mm
diameter_startexp inch	sample diameter before depletion inch
diameter_startexp mm	sample diameter before depletion mm
length_startexp mm	sample length before depletion mm
qtz_bulk	bulk quartz content %bw
K-f_bulk	bulk K-feldspar content %bw
plag_bulk	bulk plagioclase content %bw
dol_bulk	bulk dolomite content %bw
sid_bulk	bulk siderite content %bw
ill+mica_bulk	bulk illite+mica content %bw
kao+chl_bulk	bulk kaolinite+chlorite content %bw
hal_bulk	bulk halite content %bw
bar_bulk	bulk barite content %bw
hem_bulk	bulk hematite content %bw
ill_clayfrac	illite content in the clayfraction %bw
chl_clayfrac	chlorite content in the clayfraction %bw
kao_clayfrac	kaolinite content in the clayfraction %bw
quartz_tot	total quartz content %bw
feldspar_tot	total feldspar content %bw
quartz_tot/feldspar_tot	[total quartz content/total feldspar content] -
carbonate_tot	total carbonate content %bw
phyllosilicate_tot	total phyllosilicate content %bw
accessory_tot	total other mineral content %bw
QC_poroperm	QC of poroperm done P=yes, 0=no
orientation_V/H	sample orientation Vertical or Horizontal
depth m	sample depth m
porosity_Hg_Chloro -	porosity measured by Hg and Chloroform -
porosity_Caliper_Chloro -	porosity measured by caliper and Chloroform -
porosity_startexp -	porosity before depletion [porosity measured by Hg and Chloroform-porosity change during pre-loading] -
density_bulk g∙ml-1	density measured by submerging in Hg g/ml
density_solid g∙ml-1	density measured by submerging in Chloroform g/ml
permeability_N2_400psi mD	permeability measured with N2 at 400psi confining pressure mD
permeability_Kcorr mD	Klinkenberg-corrected permeability mD
CT_value HU	CT value in Hounsfield unit HU
Note_poroperm	Notes made by Geologist
lithology_poroperm	lithology extracted from [Notes made by Geologist]
cementation_p/pm/m/w_1/2/3/4	cementation state [1=poor, 2=poor-moderate, 3=moderate, 4=well] extracted from [Notes made by Geologist]
lam_cracks_hom	structural infromation [laminated, cracked, homogeneous] extracted from [Notes made by Geologist]
sample type	type of particle size distribution
textural group	textural group as defined by Sedimentary Geology
sediment name	sediment name as defined by Sedimentary Geology
mean grain size_MoM_arith µm	refer to: http://dx.doi.org/10.1002/esp.261 - see at right
sorting_MoM_arith
skewness_MoM_arith
kurtosis_MoM_arith
mean grain size_MoM_geo µm
sorting_MoM_geo
skewness_MoM_geo
kurtosis_MoM_geo
mean grain size_MoM_log µm
sorting_MoM_log
skewness_MoM_log
kurtosis_MoM_log
systemID	name of the experimental set-up
test type	type of experimental protocol executed
pore fluid	pore fluid
temperature_startexp °C	temperature before depletion °C
UCS_scratch MPa	Unconfined Compressive Strength of [LAYER] from Epslog scratcher MPa
Sax-0	applied axial stress MPa
Pp-0	pore pressure before depletion MPa
Pp-depl	pore pressure after depletion MPa
Srad-0	radial stress before depletion MPa
Srad-depl	radial stress after depletion MPa
Kb_loading	bulk modulus from pre-loading before depletion GPa
E_loading	Young's modulus from pre-loading before depletion GPa
nu_loading	Poisson's Ratio [=radial strain/axial strain] from pre-loading before depletion -
Ks-loading	solid phase modulus from pre-loading before depletion GPa
Kb_in-situ_#1	bulk modulus at in-situ stress before depletion GPa
Kb_in-situ_#2	bulk modulus at in-situ stress before depletion GPa
alpha_in-situ_Kb#1	Biot-Willis coefficient at in-situ stress -
Cm_tot	total uniaxial compressibility 1/MPa
Cm_tot +/-	error on total uniaxial compressibility 1/MPa
Cp_tot	total pore volume compressibility 1/MPa
Cp_tot +/-	error on total pore volume compressibility 1/MPa
Gamma_tot	horizontal depletion path constant -
Gamma_tot +/-	error on horizontal depletion path constant -
Cm_35-25_#1	Cm measured by changing the pore pressure from 35 MPa to 25 MPa _cycle #1
Cm_35-25_#1_+/-	error on Cm measured by changing the pore pressure from 35 MPa to 25 MPa _cycle #2
Cp_35-25_#1	etc
Cp_35-25_#1_+/-	etc
E_35-25_#1	Young's modulus obtained by fitting the poroelastic equation to the 3D stress-strain data measured by changing the pore pressure from 35 MPa to 25 MPa _cycle #1		UPPD/O	One-step Uniaxial PPD,
E_35-25_#1_+/-	etc			i.e. depletion under zero lateral strain conditions
nu_35-25_#1	Poisson's Ratio obtained by fitting the poroelastic equation to the 3D stress-strain data measured by changing the pore pressure from 35 MPa to 25 MPa _cycle #1		UPPD/M	Multi-step Uniaxial PPD,
nu_35-25_#1_+/-	etc			i.e. depletion under zero lateral strain conditions
Gamma_35-25_#1			UPPD/MC	Multi-step Uniaxial PPD starting at current in-situ stress
Gamma_35-25_#1_+/-			UPPD/MF	UPPD/M protocol, followed by a radial stress reduction to failure
alpha_35-25_#1			TSPPD	Triaxial Stress PPD,
Cm_26-30_#1	Cm measured by changing the pore pressure from 26 MPa to 30 MPa _cycle #1			i.e. multi-step PPD,
Cm_26-30_#1_+/-	etc			imposing fixed depletion path constant
Cp_26-30_#1	etc		CSPPD	Constant Stress PPD,
Cp_26-30_#1_+/-				i.e. multi-step PPD,
E_26-30_#1				maintaining constant external stress
E_26-30_#1_+/-			EXAMPLES AT RIGHT AT FROM A DIFFERENT BUT SIMILAR STUDY ->
nu_26-30_#1
nu_26-30_#1_+/-
Gamma_26-30_#1
Gamma_26-30_#1_+/-
alpha_26-30_#1
Cm_29-25_#2
Cm_29-25_#2_+/-
Cp_29-25_#2
Cp_29-25_#2_+/-
E_29-25_#2		DEFINITION OF CALCULATED RESULTS:
E_29-25_#2_+/-		Eff.Stress = Total stress - pore pressure
nu_29-25_#2		Deviatoric Stress = [axial stress - radial stress]
nu_29-25_#2_+/-		Axial Strain = (lo-l)/lo, engineering strain
Gamma_29-25_#2		Mean Stress = [axial stress + 2x(radial stress)]/3
Gamma_29-25_#2_+/-		Cm,p: Uniaxial compaction coefficient = [d(axial strain)/d(pore pressure)]/[1-(axial strain)]
alpha_29-25_#2		Cp,p: Pore Volume compressibility = (1/Vpore)x[d(Vpore)/d(pore pressure)]
Cm_26-30_#2		[Cgrain:
Cm_26-30_#2_+/-		Gamma_h: Depletion constant = d(radial stress)/d(pore pressure)
Cp_26-30_#2		SPR:(Total Mean Stress)/Pp Rate = d(Total Mean stress)/d(pore pressure)
Cp_26-30_#2_+/-		[Cx,p = Cx value for constant total axial stress and changing pore pressure]
E_26-30_#2		Estimated assuming Linear Poroelastic Theory:
E_26-30_#2_+/-		Biot Coefficient alpha: = (1-Cgrain/Cbc)=[Cm,p+SPR*Cgrain]/[Cm,p+Cgrain]
nu_26-30_#2		Poisson's ratio nu: = (alpha-gamma_h)/(2*alpha-gamma_h)
nu_26-30_#2_+/-		Young's modulus: = [(1-nu)*(1-2*nu)]/[(1-nu)*Cm,c]
Gamma_26-30_#2		Cm,c: = Cm,p/alpha
Gamma_26-30_#2_+/-		Cp,c: Cp,c = Cp,p + Cg - Cg*[2*(1-2*nu)*alpha]/[3*(1-nu)*phi]
alpha_26-30_#2		[Cx,c = Cx value for changing total axial stress and constant pore pressure]
Cm_29-25_#3
Cm_29-25_#3_+/-
Cp_29-25_#3
Cp_29-25_#3_+/-
E_29-25_#3
E_29-25_#3_+/-
nu_29-25_#3
nu_29-25_#3_+/-
Gamma_29-25_#3
Gamma_29-25_#3_+/-
alpha_29-25_#3
Cm_26-30_#3
Cm_26-30_#3_+/-
Cp_26-30_#3
Cp_26-30_#3_+/-
E_26-30_#3
E_26-30_#3_+/-
nu_26-30_#3
nu_26-30_#3_+/-
Gamma_26-30_#3
Gamma_26-30_#3_+/-
alpha_26-30_#3
Cm_29-25_#4
Cm_29-25_#4_+/-
Cp_29-25_#4
Cp_29-25_#4_+/-
E_29-25_#4
E_29-25_#4_+/-
nu_29-25_#4
nu_29-25_#4_+/-
Gamma_29-25_#4
Gamma_29-25_#4_+/-
alpha_29-25_#4
Cm-inel_35-25	The inelastic component of Cm for the pore pressure change from 35 MPa to 25 MPa -> [Cm_35-25_#1] minus the average of [Cm_26-30_#1, Cm_26-30_#2, and Cm_26-30_#3]
Cm_25-14_#5
Cm_25-14_#5_+/-
Cp_25-14_#5
Cp_25-14_#5_+/-
E_25-14_#5
E_25-14_#5_+/-
nu_25-14_#5
nu_25-14_#5_+/-
Gamma_25-14_#5
Gamma_25-14_#5_+/-
alpha_25-14_#5
Cm_15-19_#4
Cm_15-19_#4_+/-
Cp_15-19_#4
Cp_15-19_#4_+/-
E_15-19_#4
E_15-19_#4_+/-
nu_15-19_#4
nu_15-19_#4_+/-
Gamma_15-19_#4
Gamma_15-19_#4_+/-
alpha_15-19_#4
Cm_18-14_#6
Cm_18-14_#6_+/-
Cp_18-14_#6
Cp_18-14_#6_+/-
E_18-14_#6
E_18-14_#6_+/-
nu_18-14_#6
nu_18-14_#6_+/-
Gamma_18-14_#6
Gamma_18-14_#6_+/-
alpha_18-14_#6
Cm_15-19_#5
Cm_15-19_#5_+/-
Cp_15-19_#5
Cp_15-19_#5_+/-
E_15-19_#5
E_15-19_#5_+/-
nu_15-19_#5
nu_15-19_#5_+/-
Gamma_15-19_#5
Gamma_15-19_#5_+/-
alpha_15-19_#5
Cm_18-14_#7
Cm_18-14_#7_+/-
Cp_18-14_#7
Cp_18-14_#7_+/-
E_18-14_#7
E_18-14_#7_+/-
nu_18-14_#7
nu_18-14_#7_+/-
Gamma_18-14_#7
Gamma_18-14_#7_+/-
alpha_18-14_#7
Cm_15-19_#6
Cm_15-19_#6_+/-
Cp_15-19_#6
Cp_15-19_#6_+/-
E_15-19_#6
E_15-19_#6_+/-
nu_15-19_#6
nu_15-19_#6_+/-
Gamma_15-19_#6
Gamma_15-19_#6_+/-
alpha_15-19_#6
Cm_18-14_#8
Cm_18-14_#8_+/-
Cp_18-14_#8
Cp_18-14_#8_+/-
E_18-14_#8
E_18-14_#8_+/-
nu_18-14_#8
nu_18-14_#8_+/-
Gamma_18-14_#8
Gamma_18-14_#8_+/-
alpha_18-14_#8
Cm-inel_25-15
Cm_14-3_#9
Cm_14-3_#9_+/-
Cp_14-3_#9
Cp_14-3_#9_+/-
E_14-3_#9
E_14-3_#9_+/-
nu_14-3_#9
nu_14-3_#9_+/-
Gamma_14-3_#9
Gamma_14-3_#9_+/-
alpha_14-3_#9
Cm_4-8_#7
Cm_4-8_#7_+/-
Cp_4-8_#7
Cp_4-8_#7_+/-
E_4-8_#7
E_4-8_#7_+/-
nu_4-8_#7
nu_4-8_#7_+/-
Gamma_4-8_#7
Gamma_4-8_#7_+/-
alpha_4-8_#7
Cm_7-3_#10
Cm_7-3_#10_+/-
Cp_7-3_#10
Cp_7-3_#10_+/-
E_7-3_#10
E_7-3_#10_+/-
nu_7-3_#10
nu_7-3_#10_+/-
Gamma_7-3_#10
Gamma_7-3_#10_+/-
alpha_7-3_#10
Cm_4-8_#8
Cm_4-8_#8_+/-
Cp_4-8_#8
Cp_4-8_#8_+/-
E_4-8_#8
E_4-8_#8_+/-
nu_4-8_#8
nu_4-8_#8_+/-
Gamma_4-8_#8
Gamma_4-8_#8_+/-
alpha_4-8_#8
Cm_7-3_#11
Cm_7-3_#11_+/-
Cp_7-3_#11
Cp_7-3_#11_+/-
E_7-3_#11
E_7-3_#11_+/-
nu_7-3_#11
nu_7-3_#11_+/-
Gamma_7-3_#11
Gamma_7-3_#11_+/-
alpha_7-3_#11
Cm_4-8_#9
Cm_4-8_#9_+/-
Cp_4-8_#9
Cp_4-8_#9_+/-
E_4-8_#9
E_4-8_#9_+/-
nu_4-8_#9
nu_4-8_#9_+/-
Gamma_4-8_#9
Gamma_4-8_#9_+/-
alpha_4-8_#9
Cm_7-3_#12
Cm_7-3_#12_+/-
Cp_7-3_#12
Cp_7-3_#12_+/-
E_7-3_#12
E_7-3_#12_+/-
nu_7-3_#12
nu_7-3_#12_+/-
Gamma_7-3_#12
Gamma_7-3_#12_+/-
alpha_7-3_#12
Cm-inel_15-3

## Sheet: ZRP-3A_10AV
SHELL GEOMECHANICS LABORATORIES
ROCK & FLUID SCIENCE DEPT., PT/IRD
HOUSTON, USA & RIJSWIJK, THE NETHERLANDS
Test Started:	15:08:00
Test Date:	2015-05-11
UNSTRESSED SAMPLE DATA:
Length:	50.78	mm
Diameter:	25.45	mm
Bulk Volume:	25.832	cc
Grain Volume:	20.4763	cc
Porosity:	0.2073
Initial weight:	59.385	g
Initial Bulk Density:	2.299	g/cc
SIZE @ START OF UNIAX TEST PORTION:
Length:	50.43	mm
Diameter:	25.26	mm
Bulk Volume:	25.2729	cc
Temperature:	22.38	C
Porosity:	0.1898
TEST PROCEDURE:
Sample brought to initial axial, radial, & pore pressure stress values
Sample held at this stress state for 24.00 hours.
UNIAX TEST PORTION: Done under constant total axial stress control;
Radial stress adjusted to maintain zero radial strain;
Pore pressure changed at a rate of 0.59 MPa/hr
DEFINITION OF CALCULATED RESULTS:
Eff.Stress = Total stress - pore pressure
Deviatoric Stress = [axial stress - radial stress]
Axial Strain = (lo-l)/lo, engineering strain
Mean Stress = [axial stress + 2x(radial stress)]/3
Cm,p: Uniaxial compaction coefficient = [d(axial strain)/d(pore pressure)]/[1-(axial strain)]
Cp,p: Pore Volume compressibility = (1/Vpore)x[d(Vpore)/d(pore pressure)]
[Cgrain:	0	(1/MPa) assumed for dVpore=dVbulk-dVgrain calculation]
Gamma_h: Depletion constant = d(radial stress)/d(pore pressure)
SPR:(Total Mean Stress)/Pp Rate = d(Total Mean stress)/d(pore pressure)
[Cx,p = Cx value for constant total axial stress and changing pore pressure]
Estimated assuming Linear Poroelastic Theory:
Biot Coefficient alpha: = (1-Cgrain/Cbc)=[Cm,p+SPR*Cgrain]/[Cm,p+Cgrain]
Poisson's ratio nu: = (alpha-gamma_h)/(2*alpha-gamma_h)
Young's modulus: = [(1-nu)*(1-2*nu)]/[(1-nu)*Cm,c]
Cm,c: = Cm,p/alpha
Cp,c: Cp,c = Cp,p + Cg - Cg*[2*(1-2*nu)*alpha]/[3*(1-nu)*phi]
[Cx,c = Cx value for changing total axial stress and constant pore pressure]
Test Comments:
Compressibility Measured @ Initial Effective Stress Conditions
Bulk Volume compressibility under confining pressure change
Cb,c:	0.000131	(1/MPa)	Kb,c:	7.65	GPa
MEASURED DATA:							CALCULATED RESULTS:								ESTIMATED FROM POROELASTIC THEORY:
Axial	Radial	Axial	Ax.Strain	Norm.		Pore	Mean			Dep.Constant	TSm/Pp	Axial Eff.	Radial Eff.	Mean Eff.	Depletion	Poisson's	Young's			Biot Coef.	Exp.Calc.	Radial
Stress	Stress	Strain	per Stage	Vpore	Porosity	Pressure	Stress	Cm,p	Cp,p	Gamma_h	Rate	Stress	Stress	Stress	Pressure	Ratio	Modulus	Cm,c	Cp,c	Alpha	Time	Strain
(MPa)	(MPa)	(dl/lo)	(dl/lo)	(Vp/Vpo)	(Vp/Vb)	(MPa)	(MPa)	(1/MPa)	(1/MPa)	(frac)	(frac)	(MPa)	(MPa)	(MPa)	(MPa)	(frac)	GPa	(1/MPa)	(1/MPa)	(frac)	(hours)	(dr/ro)
Pore Pressure Inflation Stage #1 [Seq:27]																								Single constant values from direct linear fits to stage stress-strain data:
69.52	57.26	0	0	1	0.1898	35.46	61.35	2.08e-05	0.00102	0.011	0.02	34.06	21.8	25.89	0	0.497	0.788	2.08e-05	0.00102	1	257.205	0		Cm,p:	1.48e-05	+/-	4.3e-07	(1/MPa)
69.53	57.26	-4e-06	-4e-06	1.00022	0.1898	35.71	61.35	1.21e-05	0.000671	0.003	0.01	33.81	21.55	25.64	-0.26	0.499	0.344	1.21e-05	0.000671	1	257.255	-1.8e-05		Cp,p:	0.000553	+/-	1.8e-05	(1/MPa)
69.53	57.26	-6e-06	-6e-06	1.00037	0.1898	36.1	61.35	1.76e-05	0.00055	0.005	0.02	33.43	21.16	25.25	-0.64	0.499	0.406	1.76e-05	0.00055	1	257.305	-3.2e-05		Estimated linear poro-elastic Young's modulus, Poisson's ratio, gamma_h values from fit to stage stress-strain data:
69.53	57.26	-8e-06	-8e-06	1.00043	0.1899	36.2	61.35	1.89e-05	0.000601	0.002	0.02	33.33	21.06	25.15	-0.75	0.499	0.176	1.89e-05	0.000601	1	257.355	-3.7e-05		E:	558000000000	+/-	1200000000000000	GPa
69.54	57.26	-1.3e-05	-1.3e-05	1.00065	0.1899	36.54	61.35	1.91e-05	0.000645	0.002	0.01	33	20.72	24.81	-1.08	0.5	0.138	1.91e-05	0.000645	1	257.405	-5.5e-05		nu:	-8300000000	+/-	18000000000000	***Outside Realistic Range***
69.54	57.26	-1.7e-05	-1.7e-05	1.00077	0.1899	36.72	61.35	1.67e-05	0.000474	0.005	0.01	32.82	20.54	24.63	-1.27	0.499	0.474	1.67e-05	0.000474	1	257.455	-6.4e-05		[ Assumed Biot Coefficient:			1	]
69.55	57.26	-1.9e-05	-1.9e-05	1.00083	0.1899	36.95	61.36	1.28e-05	0.000422	0.002	0.01	32.6	20.31	24.41	-1.49	0.5	0.222	1.28e-05	0.000422	1	257.505	-6.9e-05		Gamma_h:	-0.001	+/-	0.001
69.55	57.26	-2.5e-05	-2.5e-05	1.00105	0.19	37.29	61.36	1.5e-05	0.000435	0	0.01	32.26	19.97	24.07	-1.83	0.5	0.0327	1.5e-05	0.000435	1	257.555	-8.7e-05
69.56	57.26	-2.9e-05	-2.9e-05	1.00112	0.19	37.65	61.36	3.75e-05	0.00162	-0.007	-0.25	31.9	19.61	23.71	-2.2	0.502	-0.298	3.75e-05	0.00162	1	257.605	-9.2e-05
69.48	57.26	-3.3e-05	-3.3e-05	1.00129	0.19	37.74	61.33	3.68e-05	0.00167	-0.001	-0.23	31.74	19.52	23.59	-2.28	0.5	-0.039	3.68e-05	0.00167	1	257.655	-0.000106
69.48	57.26	-3.7e-05	-3.7e-05	1.00151	0.19	37.99	61.34	1.69e-05	0.000771	0	0	31.49	19.27	23.34	-2.54	0.5	0.0132	1.69e-05	0.000771	1	257.705	-0.000124
69.48	57.26	-4.1e-05	-4.1e-05	1.00167	0.19	38.23	61.33	1.46e-05	0.000515	-0.013	-0.01	31.25	19.03	23.1	-2.77	0.503	-1.29	1.46e-05	0.000515	1	257.755	-0.000138
69.48	57.26	-4.5e-05	-4.5e-05	1.00174	0.1901	38.68	61.33	3.93e-06	-0.000202	0.01	0.01	30.8	18.58	22.65	-3.22	0.498	3.68	3.93e-06	-0.000202	1	257.805	-0.000143
Pore Pressure Depletion Stage #1 [Seq:31]																								Single constant values from direct linear fits to stage stress-strain data:
69.51	57.26	-3.7e-05	0	1.0017	0.1901	38.44	61.34	6.2e-06	0.00041	0.018	0.03	31.06	18.82	22.9	-2.99	0.495	4.43	6.2e-06	0.00041	1	258.055	-0.000143		Cm,p:	1.48e-05	+/-	4.5e-07	(1/MPa)
69.5	57.26	-3.5e-05	2e-06	1.00159	0.19	38.23	61.34	1.38e-05	0.000611	-0.006	0	31.27	19.03	23.11	-2.77	0.501	-0.63	1.38e-05	0.000611	1	258.105	-0.000133		Cp,p:	0.000578	+/-	2.3e-05	(1/MPa)
69.5	57.26	-3.1e-05	6e-06	1.00143	0.19	38	61.34	1.66e-05	0.000429	-0.01	-0.01	31.5	19.27	23.34	-2.54	0.502	-0.873	1.66e-05	0.000429	1	258.155	-0.00012		Estimated linear poro-elastic Young's modulus, Poisson's ratio, gamma_h values from fit to stage stress-strain data:
69.5	57.26	-2.7e-05	1e-05	1.0014	0.19	37.72	61.34	1.1e-05	0.000247	0.009	0.01	31.78	19.54	23.62	-2.27	0.498	1.19	1.1e-05	0.000247	1	258.205	-0.00012		E:	2.17	+/-	4.5	GPa
69.5	57.26	-2.5e-05	1.2e-05	1.00125	0.19	37.38	61.34	2.51e-05	0.00133	-0.027	-0.01	32.12	19.88	23.96	-1.92	0.507	-1.6	2.51e-05	0.00133	1	258.255	-0.000106		nu:	0.466	+/-	0.07
69.5	57.26	-2.1e-05	1.7e-05	1.00103	0.19	37.25	61.34	2.67e-05	0.00132	-0.027	-0.01	32.24	20.01	24.09	-1.79	0.507	-1.55	2.67e-05	0.00132	1	258.305	-8.7e-05		[ Assumed Biot Coefficient:			1	]
69.49	57.26	-1.6e-05	2.1e-05	1.00086	0.1899	36.95	61.34	1.8e-05	0.000729	0.004	0	32.54	20.31	24.39	-1.5	0.499	0.3	1.8e-05	0.000729	1	258.355	-7.4e-05		Gamma_h:	0.001	+/-	0.001
69.5	57.26	-1.2e-05	2.5e-05	1.0007	0.1899	36.75	61.34	1.75e-05	0.000609	0.001	-0.01	32.75	20.51	24.59	-1.3	0.5	0.124	1.75e-05	0.000609	1	258.405	-6e-05
69.5	57.26	-8e-06	2.9e-05	1.00063	0.1899	36.41	61.34	-0.0136	-0.701	-2.022	-8.6	33.1	20.85	24.94	-0.95	0.751	0.26	-0.0136	-0.701	1	258.455	-5.5e-05
69.5	57.26	-4e-06	3.3e-05	1.00041	0.1899	36.41	61.34	-0.0136	-0.701	-2.021	-8.6	33.09	20.85	24.93	-0.95	0.751	0.26	-0.0136	-0.701	1	258.505	-3.7e-05
69.5	57.26	-2e-06	3.5e-05	1.0003	0.1898	35.91	61.34	1.48e-05	0.000773	0.009	0	33.59	21.35	25.43	-0.45	0.498	0.862	1.48e-05	0.000773	1	258.555	-2.8e-05
69.5	57.26	2e-06	3.9e-05	1.00008	0.1898	35.69	61.34	1.9e-05	0.000566	-0.01	-0.01	33.81	21.56	25.64	-0.24	0.502	-0.792	1.9e-05	0.000566	1	258.605	-9e-06
69.5	57.26	6e-06	4.4e-05	1.00006	0.1898	35.47	61.34	1.83e-05	-0.000372	-0.058	-0.03	34.03	21.79	25.87	-0.01	0.514	-4.81	1.83e-05	-0.000372	1	258.655	-9e-06
Pore Pressure Depletion Stage #2 [Seq:34]																								Single constant values from direct linear fits to stage stress-strain data:
69.55	57.24	1.2e-05	0	0.999983	0.1898	35.46	61.34	4.56e-05	0.000159	0.52	0.34	34.09	21.78	25.88	0	0.324	15.1	4.56e-05	0.000159	1	259.738	-5e-06		Cm,p:	9.82e-05	+/-	1.7e-06	(1/MPa)
69.56	56.75	5.9e-05	4.7e-05	0.999764	0.1898	34.72	61.02	8.14e-05	0.000433	0.814	0.54	34.84	22.03	26.3	0.74	0.157	11.6	8.14e-05	0.000433	1	260.022	-7e-06		Cp,p:	0.000526	+/-	9.6e-06	(1/MPa)
69.57	56.21	0.000115	0.000102	0.999451	0.1897	34.14	60.66	8.57e-05	0.000506	0.807	0.53	35.43	22.07	26.52	1.32	0.162	10.9	8.57e-05	0.000506	1	260.305	-5e-06		Estimated linear poro-elastic Young's modulus, Poisson's ratio, gamma_h values from fit to stage stress-strain data:
69.58	55.66	0.000178	0.000166	0.999045	0.1896	33.24	60.3	8.28e-05	0.000419	0.678	0.45	36.34	22.42	27.06	2.22	0.244	10.2	8.28e-05	0.000419	1	260.588	2e-06		E:	9.26	+/-	0.12	GPa
69.57	55.11	0.000248	0.000236	0.998751	0.1896	32.49	59.93	9.24e-05	0.000449	0.719	0.48	37.08	22.62	27.44	2.97	0.22	9.49	9.24e-05	0.000449	1	260.872	-6e-06		nu:	0.199	+/-	0.008
69.57	54.54	0.000322	0.00031	0.998339	0.1895	31.68	59.55	0.000162	0.00107	1.202	0.8	37.89	22.86	27.87	3.78	-0.252	5.54	0.000162	0.00107	1	261.155	-3e-06		[ Assumed Biot Coefficient:			1	]
69.57	53.98	0.000398	0.000386	0.997819	0.1895	31.29	59.18	0.000164	0.00108	1.208	0.8	38.28	22.69	27.88	4.16	-0.262	5.42	0.000164	0.00108	1	261.438	8e-06		Gamma_h:	0.741	+/-	0.007
69.6	53.4	0.000476	0.000464	0.99753	0.1894	30.05	58.8	9.04e-05	0.000461	0.672	0.44	39.55	23.35	28.75	5.4	0.247	9.27	9.04e-05	0.000461	1	261.722	-4e-06
69.62	52.82	0.000554	0.000542	0.997095	0.1893	29.32	58.42	0.00011	0.000648	0.794	0.52	40.3	23.5	29.1	6.14	0.171	8.45	0.00011	0.000648	1	262.005	-1e-06
69.63	52.26	0.000634	0.000622	0.996602	0.1893	28.61	58.05	0.000111	0.000626	0.799	0.53	41.02	23.64	29.44	6.84	0.168	8.37	0.000111	0.000626	1	262.288	5e-06
69.63	51.64	0.000718	0.000706	0.996181	0.1892	27.84	57.63	9.94e-05	0.00052	0.713	0.47	41.79	23.8	29.79	7.62	0.223	8.77	9.94e-05	0.00052	1	262.572	3e-06
69.65	51.08	0.000799	0.000786	0.995737	0.1891	26.93	57.27	0.00013	0.000609	0.93	0.62	42.72	24.16	30.34	8.53	0.066	7.64	0.00013	0.000609	1	262.855	5e-06
69.65	50.49	0.000881	0.000869	0.995376	0.1891	26.39	56.87	0.000134	0.000614	0.965	0.64	43.25	24.09	30.48	9.06	0.034	7.44	0.000134	0.000614	1	263.138	-2e-06
69.67	49.87	0.000967	0.000955	0.994946	0.189	25.55	56.47	0.000104	0.000608	0.75	0.49	44.12	24.33	30.93	9.91	0.2	8.66	0.000104	0.000608	1	263.422	-4e-06
69.68	49.21	0.001057	0.001045	0.994346	0.1889	24.69	56.03	0.000108	0.000805	0.806	0.53	44.99	24.52	31.34	10.76	0.162	8.68	0.000108	0.000805	1	263.738	8e-06
Pore Pressure Inflation Stage #2 [Seq:37]																								Single constant values from direct linear fits to stage stress-strain data:
70.79	49.72	0.001014	0	0.994692	0.189	25.69	56.74	2.92e-05	0.000363	0.398	0.26	45.11	24.03	31.05	9.77	0.376	18.7	2.92e-05	0.000363	1	264.222	-3e-06		Cm,p:	6.95e-05	+/-	1.4e-06	(1/MPa)
70.79	49.94	0.000996	-1.8e-05	0.994797	0.189	26.11	56.89	5.86e-05	0.000144	0.648	0.43	44.68	23.83	30.78	9.35	0.26	14	5.86e-05	0.000144	1	264.355	-4e-06		Cp,p:	0.000361	+/-	1.1e-05	(1/MPa)
70.78	50.15	0.000975	-3.9e-05	0.994817	0.189	26.4	57.03	5.98e-05	0.000379	0.6	0.39	44.38	23.75	30.63	9.05	0.286	12.9	5.98e-05	0.000379	1	264.488	4e-06		Estimated linear poro-elastic Young's modulus, Poisson's ratio, gamma_h values from fit to stage stress-strain data:
70.77	50.3	0.000959	-5.5e-05	0.995054	0.189	26.73	57.12	0.000309	0.000747	3.14	2.08	44.04	23.57	30.39	8.72	1.877	29.2	0.000309	0.000747	1	264.622	-1e-05		E:	11.6	+/-	0.19	GPa
70.77	50.57	0.000932	-8.2e-05	0.995109	0.189	26.81	57.3	0.00033	0.000704	3.353	2.22	43.96	23.77	30.5	8.65	1.739	27.8	0.00033	0.000704	1	264.755	-2e-06		nu:	0.277	+/-	0.009
70.76	50.8	0.000908	-0.000106	0.995296	0.1891	27.37	57.45	5.83e-05	0.000181	0.522	0.35	43.39	23.43	30.09	8.09	0.323	11.8	5.83e-05	0.000181	1	264.889	-7e-06		[ Assumed Biot Coefficient:			1	]
70.76	51	0.000885	-0.000129	0.995326	0.1891	27.71	57.59	7.2e-05	0.000189	0.652	0.43	43.06	23.3	29.88	7.75	0.258	11.4	7.2e-05	0.000189	1	265.022	1e-06		Gamma_h:	0.626	+/-	0.013
70.76	51.23	0.00086	-0.000154	0.995416	0.1891	28.03	57.74	7.13e-05	0.000392	0.63	0.42	42.73	23.2	29.71	7.43	0.27	11.2	7.13e-05	0.000392	1	265.155	5e-06
70.76	51.42	0.000838	-0.000176	0.995591	0.1891	28.37	57.86	7.57e-05	0.000574	0.63	0.42	42.39	23.04	29.49	7.09	0.27	10.6	7.57e-05	0.000574	1	265.288	-1e-06
70.76	51.64	0.000811	-0.000203	0.995789	0.1891	28.69	58.01	7e-05	0.000487	0.583	0.39	42.07	22.95	29.33	6.77	0.294	10.8	7e-05	0.000487	1	265.422	-6e-06
70.75	51.83	0.000789	-0.000226	0.995916	0.1892	29.16	58.13	5.8e-05	0.000216	0.496	0.33	41.59	22.66	28.97	6.3	0.335	11.4	5.8e-05	0.000216	1	265.555	-7e-06
70.75	52.09	0.000758	-0.000256	0.995992	0.1892	29.61	58.31	0.000197	0.00147	1.736	1.15	41.14	22.48	28.7	5.84	-2.782	-15.7	0.000197	0.00147	1	265.688	1e-06
70.75	52.29	0.000735	-0.000279	0.996167	0.1892	29.71	58.44	0.000192	0.0014	1.68	1.11	41.03	22.58	28.73	5.74	-2.125	-9.83	0.000192	0.0014	1	265.822	-4e-06
70.73	52.5	0.000709	-0.000306	0.996219	0.1892	30.07	58.58	-4.07e-05	-0.0011	-0.492	-0.34	40.67	22.44	28.51	5.39	0.599	19.3	-4.07e-05	-0.0011	1	265.982	4e-06
Pore Pressure Depletion Stage #3 [Seq:40]																								Single constant values from direct linear fits to stage stress-strain data:
69.76	51.89	0.000772	0	0.99591	0.1892	29.09	57.85	-0.00342	-0.0324	-32.444	-21.08	40.67	22.8	28.76	6.37	0.971	18.7	-0.00342	-0.0324	1	266.465	2e-06		Cm,p:	7.8e-05	+/-	2.3e-06	(1/MPa)
69.63	51.71	0.000787	1.5e-05	0.99592	0.1892	28.49	57.69	0.00347	0.0323	33.036	21.61	41.14	23.22	29.19	6.96	1.032	19.4	0.00347	0.0323	1	266.598	-6e-06		Cp,p:	0.000413	+/-	2.1e-05	(1/MPa)
69.64	51.46	0.000814	4.2e-05	0.995673	0.1891	28.49	57.52	0.00343	0.032	32.73	21.41	41.15	22.97	29.03	6.97	1.033	19.4	0.00343	0.032	1	266.732	4e-06		Estimated linear poro-elastic Young's modulus, Poisson's ratio, gamma_h values from fit to stage stress-strain data:
69.65	51.24	0.000834	6.2e-05	0.995556	0.1891	28.15	57.38	5.97e-05	0.000223	0.599	0.4	41.5	23.09	29.23	7.31	0.286	12.9	5.97e-05	0.000223	1	266.865	5e-06		E:	10.5	+/-	0.27	GPa
69.64	51.03	0.000857	8.5e-05	0.995526	0.1891	27.76	57.24	0.000117	0.000974	1.102	0.74	41.88	23.27	29.47	7.69	-0.114	8.37	0.000117	0.000974	1	266.998	-4e-06		nu:	0.255	+/-	0.014
69.64	50.8	0.000881	0.000109	0.99529	0.1891	27.59	57.08	0.000119	0.00106	1.113	0.75	42.05	23.21	29.49	7.87	-0.128	8.15	0.000119	0.00106	1	267.132	6e-06		[ Assumed Biot Coefficient:			1	]
69.62	50.6	0.000906	0.000134	0.995248	0.1891	27.06	56.94	7.78e-05	0.000268	0.622	0.43	42.56	23.54	29.88	8.4	0.274	10.2	7.78e-05	0.000268	1	267.265	-2e-06		Gamma_h:	0.671	+/-	0.021
69.6	50.37	0.000935	0.000163	0.995135	0.189	26.76	56.78	0.000102	0.000501	0.816	0.55	42.84	23.61	30.02	8.7	0.156	9.22	0.000102	0.000501	1	267.398	-6e-06
69.6	50.15	0.000962	0.00019	0.994986	0.189	26.51	56.63	0.00097	0.00899	8.613	5.71	43.09	23.64	30.13	8.95	1.151	19.1	0.00097	0.00899	1	267.532	-5e-06
69.6	49.92	0.000988	0.000216	0.994739	0.189	26.48	56.48	0.00102	0.00952	9.102	6.03	43.12	23.43	29.99	8.97	1.141	19	0.00102	0.00952	1	267.665	5e-06
69.61	49.7	0.001015	0.000243	0.994686	0.189	25.74	56.34	6.31e-05	0.000569	0.472	0.31	43.87	23.96	30.6	9.72	0.345	10.1	6.31e-05	0.000569	1	267.798	-3e-06
69.61	49.49	0.001044	0.000272	0.994381	0.1889	25.36	56.19	9.34e-05	0.000525	0.75	0.49	44.24	24.12	30.83	10.09	0.2	9.64	9.34e-05	0.000525	1	267.932	1.1e-05
69.63	49.21	0.001076	0.000305	0.994294	0.1889	25.06	56.02	9.52e-05	0.000253	0.785	0.51	44.57	24.15	30.96	10.4	0.177	9.71	9.52e-05	0.000253	1	268.065	3e-06
69.64	48.95	0.001109	0.000338	0.994208	0.1889	24.64	55.85	6.37e-05	0.000168	0.469	0.31	44.99	24.31	31.2	10.81	0.347	9.93	6.37e-05	0.000168	1	268.225	-5e-06
Pore Pressure Inflation Stage #3 [Seq:43]																								Single constant values from direct linear fits to stage stress-strain data:
70.62	49.53	0.001056	0	0.994365	0.1889	25.57	56.56	-2.81e-06	0.000722	-0.071	0.11	45.05	23.96	30.99	9.88	0.517	38.5	-2.81e-06	0.000722	1	268.708	7e-06		Cm,p:	7.06e-05	+/-	2.1e-06	(1/MPa)
70.76	49.7	0.001039	-1.7e-05	0.994607	0.189	26.06	56.72	7.39e-05	0.000283	0.749	0.54	44.7	23.64	30.66	9.4	0.201	12.2	7.39e-05	0.000283	1	268.842	-8e-06		Cp,p:	0.000362	+/-	1.4e-05	(1/MPa)
70.76	49.95	0.001014	-4.2e-05	0.99465	0.189	26.32	56.89	7.21e-05	0.000271	0.757	0.51	44.45	23.63	30.57	9.14	0.195	12.6	7.21e-05	0.000271	1	268.975	0		Estimated linear poro-elastic Young's modulus, Poisson's ratio, gamma_h values from fit to stage stress-strain data:
70.77	50.11	0.001	-5.6e-05	0.994781	0.189	26.65	57	0.000108	0.000664	1.043	0.69	44.13	23.47	30.35	8.81	-0.045	9.22	0.000108	0.000664	1	269.108	-5e-06		E:	11.2	+/-	0.22	GPa
70.77	50.32	0.000978	-7.9e-05	0.994908	0.189	26.81	57.14	0.000121	0.000664	1.146	0.75	43.96	23.52	30.33	8.65	-0.171	7.84	0.000121	0.000664	1	269.242	-6e-06		nu:	0.281	+/-	0.01
70.76	50.6	0.000951	-0.000105	0.994962	0.189	27.55	57.32	0.000162	0.00123	1.431	0.92	43.21	23.05	29.77	7.91	-0.757	2.15	0.000162	0.00123	1	269.375	3e-06		[ Assumed Biot Coefficient:			1	]
70.74	50.79	0.000929	-0.000128	0.995137	0.189	27.67	57.44	0.000158	0.0012	1.391	0.9	43.07	23.12	29.77	7.79	-0.643	3.15	0.000158	0.0012	1	269.508	-3e-06		Gamma_h:	0.632	+/-	0.014
70.75	51.03	0.000904	-0.000153	0.995228	0.1891	28.22	57.6	0.000196	0.000744	1.58	1.07	42.53	22.81	29.38	7.24	-1.38	-3.06	0.000196	0.000744	1	269.642	1e-06
70.76	51.24	0.000877	-0.000179	0.995329	0.1891	28.34	57.75	0.000184	0.000879	1.442	0.97	42.42	22.9	29.41	7.12	-0.792	1.63	0.000184	0.000879	1	269.775	5e-06
70.75	51.4	0.000855	-0.000202	0.995551	0.1891	28.59	57.85	9.58e-05	0.000654	0.762	0.5	42.16	22.81	29.26	6.87	0.192	9.48	9.58e-05	0.000654	1	269.908	-5e-06
70.74	51.64	0.000828	-0.000229	0.995653	0.1891	28.85	58	8.5e-05	0.000296	0.753	0.49	41.89	22.79	29.15	6.61	0.198	10.6	8.5e-05	0.000296	1	270.042	-1e-06
70.74	51.88	0.000799	-0.000257	0.995717	0.1891	29.37	58.17	7.37e-05	0.000344	0.607	0.4	41.37	22.51	28.79	6.09	0.282	10.6	7.37e-05	0.000344	1	270.175	7e-06
70.74	52.1	0.000773	-0.000284	0.995867	0.1892	29.69	58.31	7.33e-05	0.000452	0.604	0.4	41.05	22.41	28.62	5.77	0.284	10.6	7.33e-05	0.000452	1	270.308	6e-06
70.73	52.32	0.000746	-0.000311	0.996064	0.1892	30.17	58.46	3.78e-05	0.000376	0.34	0.22	40.56	22.16	28.29	5.29	0.398	12.6	3.78e-05	0.000376	1	270.468	1e-06
Pore Pressure Depletion Stage #4 [Seq:46]																								Single constant values from direct linear fits to stage stress-strain data:
69.86	51.72	0.000806	0	0.99577	0.1891	29.18	57.77	5.37e-05	3.66e-05	0.521	0.66	40.69	22.54	28.59	6.28	0.324	12.8	5.37e-05	3.66e-05	1	270.952	-2e-06		Cm,p:	7.59e-05	+/-	2.2e-06	(1/MPa)
69.61	51.47	0.000832	2.6e-05	0.995671	0.1891	28.73	57.51	6.36e-05	0.000411	0.604	0.47	40.88	22.74	28.78	6.73	0.284	12.2	6.36e-05	0.000411	1	271.085	-5e-06		Cp,p:	0.000399	+/-	1.3e-05	(1/MPa)
69.62	51.27	0.000853	4.7e-05	0.995507	0.1891	28.42	57.39	5.82e-05	0.000397	0.561	0.37	41.19	22.85	28.96	7.03	0.305	12.6	5.82e-05	0.000397	1	271.218	0		Estimated linear poro-elastic Young's modulus, Poisson's ratio, gamma_h values from fit to stage stress-strain data:
69.61	51.04	0.000875	6.9e-05	0.995427	0.1891	27.9	57.23	0.000122	0.00045	1.19	0.78	41.71	23.14	29.33	7.56	-0.235	7.46	0.000122	0.00045	1	271.352	-4e-06		E:	10.5	+/-	0.21	GPa
69.62	50.8	0.0009	9.4e-05	0.995336	0.1891	27.73	57.08	0.000123	0.00056	1.188	0.78	41.89	23.07	29.34	7.72	-0.232	7.41	0.000123	0.00056	1	271.485	-7e-06		nu:	0.263	+/-	0.011
69.63	50.57	0.000925	0.000118	0.995149	0.189	27.41	56.92	6.93e-05	0.000428	0.646	0.44	42.21	23.16	29.51	8.04	0.261	11.8	6.93e-05	0.000428	1	271.618	-2e-06		[ Assumed Biot Coefficient:			1	]
69.6	50.35	0.000949	0.000143	0.995058	0.189	27	56.77	5.69e-05	0.000301	0.471	0.33	42.61	23.35	29.77	8.46	0.346	11.2	5.69e-05	0.000301	1	271.752	-6e-06		Gamma_h:	0.661	+/-	0.016
69.59	50.15	0.000976	0.00017	0.994861	0.189	26.5	56.63	-0.0138	-0.102	-108.947	-74.07	43.1	23.66	30.14	8.96	0.991	15.8	-0.0138	-0.102	1	271.885	0
69.59	49.94	0.001003	0.000197	0.994663	0.189	26.5	56.49	-0.0138	-0.102	-109.002	-74.11	43.08	23.44	29.99	8.96	0.991	15.8	-0.0138	-0.102	1	272.018	5e-06
69.58	49.71	0.00103	0.000223	0.994658	0.189	26.06	56.34	5.88e-05	0.000306	0.484	0.32	43.52	23.66	30.28	9.4	0.34	11	5.88e-05	0.000306	1	272.152	-8e-06
69.59	49.53	0.001052	0.000246	0.994435	0.1889	25.66	56.22	6.86e-05	0.000446	0.592	0.39	43.92	23.87	30.55	9.79	0.29	11.1	6.86e-05	0.000446	1	272.285	2e-06
69.6	49.25	0.001083	0.000277	0.99431	0.1889	25.28	56.04	0.000942	0.00358	7.729	5.11	44.32	23.98	30.76	10.18	1.175	17.8	0.000942	0.00358	1	272.418	-2e-06
69.6	49.04	0.00111	0.000303	0.994209	0.1889	25.25	55.89	0.000962	0.00366	7.884	5.21	44.35	23.78	30.64	10.21	1.17	17.8	0.000962	0.00366	1	272.552	-5e-06
69.61	48.75	0.001144	0.000338	0.994063	0.1889	24.65	55.71	-0.000845	-0.00317	-6.945	-4.59	44.96	24.1	31.05	10.81	0.888	15.5	-0.000845	-0.00317	1	272.712	-9e-06
Pore Pressure Inflation Stage #4 [Seq:49]																								Single constant values from direct linear fits to stage stress-strain data:
70.66	49.38	0.001085	0	0.994256	0.1889	25.67	56.48	4.8e-05	6.37e-05	0.53	0.4	45	23.71	30.81	9.79	0.32	14.6	4.8e-05	6.37e-05	1	273.195	3e-06		Cm,p:	7.33e-05	+/-	1.6e-06	(1/MPa)
70.7	49.6	0.001064	-2.1e-05	0.994326	0.1889	26.02	56.64	6.85e-05	0.000329	0.71	0.49	44.68	23.58	30.61	9.43	0.225	12.7	6.85e-05	0.000329	1	273.328	6e-06		Cp,p:	0.000404	+/-	1.8e-05	(1/MPa)
70.71	49.83	0.001042	-4.3e-05	0.994454	0.1889	26.32	56.79	6.19e-05	0.000287	0.655	0.44	44.39	23.52	30.47	9.14	0.256	13.3	6.19e-05	0.000287	1	273.462	5e-06		Estimated linear poro-elastic Young's modulus, Poisson's ratio, gamma_h values from fit to stage stress-strain data:
70.7	50.05	0.001023	-6.2e-05	0.994463	0.1889	26.84	56.94	6.92e-05	0.000454	0.649	0.43	43.86	23.22	30.1	8.62	0.26	11.8	6.92e-05	0.000454	1	273.595	1.4e-05		E:	11.3	+/-	0.25	GPa
70.7	50.25	0.001001	-8.4e-05	0.994638	0.189	27.1	57.07	8.49e-05	0.000657	0.785	0.52	43.6	23.15	29.97	8.36	0.177	10.9	8.49e-05	0.000657	1	273.728	8e-06		nu:	0.246	+/-	0.012
70.71	50.49	0.000976	-0.000109	0.994826	0.189	27.4	57.23	7.88e-05	0.000526	0.725	0.48	43.31	23.1	29.84	8.06	0.216	11.2	7.88e-05	0.000526	1	273.862	3e-06		[ Assumed Biot Coefficient:			1	]
70.7	50.67	0.000956	-0.000129	0.994941	0.189	27.67	57.35	7.01e-05	0.000344	0.633	0.42	43.03	23	29.68	7.79	0.268	11.5	7.01e-05	0.000344	1	273.995	2e-06		Gamma_h:	0.654	+/-	0.007
70.69	50.91	0.000931	-0.000154	0.995032	0.189	28.06	57.5	9.58e-05	0.000885	0.789	0.52	42.64	22.85	29.45	7.4	0.174	9.67	9.58e-05	0.000885	1	274.128	6e-06
70.69	51.12	0.000904	-0.000181	0.995326	0.1891	28.29	57.64	9.59e-05	0.000884	0.739	0.49	42.41	22.83	29.35	7.17	0.207	9.3	9.59e-05	0.000884	1	274.262	-9e-06
70.7	51.3	0.00088	-0.000206	0.995416	0.1891	28.68	57.77	7.31e-05	0.000194	0.597	0.4	42.02	22.63	29.09	6.78	0.287	10.5	7.31e-05	0.000194	1	274.395	-5e-06
70.71	51.53	0.000853	-0.000232	0.995469	0.1891	29.01	57.93	7.66e-05	0.000269	0.644	0.43	41.7	22.53	28.92	6.45	0.262	10.6	7.66e-05	0.000269	1	274.528	4e-06
70.7	51.77	0.000824	-0.000261	0.995629	0.1891	29.41	58.08	0.000102	0.000828	0.828	0.55	41.29	22.36	28.67	6.05	0.147	9.31	0.000102	0.000828	1	274.662	3e-06
70.7	52	0.000795	-0.00029	0.995887	0.1892	29.65	58.24	0.0001	0.000638	0.84	0.56	41.05	22.35	28.59	5.81	0.138	9.54	0.0001	0.000638	1	274.795	-7e-06
70.7	52.25	0.000769	-0.000316	0.995844	0.1892	30.05	58.4	3.25e-05	-0.000854	0.395	0.26	40.65	22.2	28.35	5.41	0.377	16.7	3.25e-05	-0.000854	1	274.955	1e-05
Pore Pressure Depletion Stage #5 [Seq:52]																								Single constant values from direct linear fits to stage stress-strain data:
69.72	51.61	0.000832	0	0.99563	0.1891	29.07	57.64	4.61e-05	-0.000534	0.473	0.5	40.65	22.54	28.57	6.39	0.345	13.8	4.61e-05	-0.000534	1	275.438	-1e-06		Cm,p:	7.34e-05	+/-	2e-06	(1/MPa)
69.6	51.37	0.000855	2.3e-05	0.995595	0.1891	28.69	57.45	7.72e-05	0.000721	0.753	0.54	40.91	22.68	28.76	6.77	0.198	11.7	7.72e-05	0.000721	1	275.572	-1e-05		Cp,p:	0.00037	+/-	1.9e-05	(1/MPa)
69.6	51.18	0.000876	4.4e-05	0.995334	0.1891	28.46	57.32	7.68e-05	0.000832	0.761	0.5	41.15	22.72	28.86	7	0.193	11.8	7.68e-05	0.000832	1	275.705	5e-06		Estimated linear poro-elastic Young's modulus, Poisson's ratio, gamma_h values from fit to stage stress-strain data:
69.61	50.92	0.0009	6.8e-05	0.995195	0.1891	28.04	57.15	7.27e-05	0.000413	0.708	0.46	41.57	22.88	29.11	7.42	0.226	11.9	7.27e-05	0.000413	1	275.838	6e-06		E:	11.2	+/-	0.29	GPa
69.62	50.71	0.000923	9.1e-05	0.995067	0.189	27.77	57.01	-0.000524	-0.00198	-4.913	-3.19	41.85	22.94	29.25	7.69	0.855	17.4	-0.000524	-0.00198	1	275.972	7e-06		nu:	0.272	+/-	0.014
69.63	50.48	0.000947	0.000115	0.994977	0.189	27.83	56.86	-0.000474	-0.0018	-4.438	-2.88	41.8	22.65	29.03	7.63	0.845	17.3	-0.000474	-0.0018	1	276.105	3e-06		[ Assumed Biot Coefficient:			1	]
69.63	50.3	0.000968	0.000136	0.994813	0.189	27.46	56.74	5.15e-05	0.000344	0.46	0.31	42.17	22.84	29.29	8	0.351	12	5.15e-05	0.000344	1	276.238	8e-06		Gamma_h:	0.66	+/-	0.02
69.64	50.03	0.000996	0.000165	0.9947	0.189	26.83	56.57	4.58e-05	5.83e-05	0.41	0.27	42.81	23.2	29.74	8.63	0.371	12.3	4.58e-05	5.83e-05	1	276.372	5e-06
69.64	49.84	0.001019	0.000187	0.994719	0.189	26.34	56.44	0.000112	0.000541	0.934	0.62	43.31	23.5	30.1	9.12	0.062	8.88	0.000112	0.000541	1	276.505	-8e-06
69.64	49.6	0.001048	0.000216	0.994558	0.189	26.13	56.28	0.000113	0.000636	0.948	0.63	43.51	23.47	30.15	9.33	0.049	8.81	0.000113	0.000636	1	276.638	-7e-06
69.64	49.38	0.001072	0.000241	0.994419	0.1889	25.73	56.14	7.79e-05	0.000541	0.619	0.41	43.91	23.65	30.41	9.73	0.276	10.1	7.79e-05	0.000541	1	276.772	-7e-06
69.65	49.19	0.001097	0.000265	0.994233	0.1889	25.45	56.01	8.71e-05	0.000532	0.723	0.48	44.19	23.74	30.56	10	0.217	10.1	8.71e-05	0.000532	1	276.905	-1e-06
69.66	48.91	0.001128	0.000296	0.994108	0.1889	25.09	55.82	8.35e-05	0.000404	0.73	0.48	44.57	23.82	30.73	10.37	0.212	10.6	8.35e-05	0.000404	1	277.038	-5e-06
69.66	48.66	0.001158	0.000327	0.993936	0.1889	24.72	55.66	8.13e-05	0.000524	0.618	0.41	44.95	23.94	30.94	10.74	0.276	9.7	8.13e-05	0.000524	1	277.198	-4e-06
Pore Pressure Depletion Stage #6 [Seq:54]																								Single constant values from direct linear fits to stage stress-strain data:
69.66	48.65	0.001163	0	0.993865	0.1888	24.6	55.65	7.8e-05	0.000368	0.686	0.46	45.06	24.05	31.05	10.86	0.239	10.9	7.8e-05	0.000368	1	277.282	1e-06		Cm,p:	9.95e-05	+/-	1e-06	(1/MPa)
69.66	48.19	0.00122	5.8e-05	0.993592	0.1888	24.03	55.34	0.000126	0.000607	0.958	0.63	45.63	24.15	31.31	11.42	0.041	7.9	0.000126	0.000607	1	277.565	-2e-06		Cp,p:	0.000528	+/-	5.8e-06	(1/MPa)
69.68	47.72	0.001284	0.000121	0.993287	0.1888	23.59	55.04	0.000123	0.000611	0.902	0.59	46.09	24.12	31.44	11.86	0.089	7.97	0.000123	0.000611	1	277.848	-5e-06		Estimated linear poro-elastic Young's modulus, Poisson's ratio, gamma_h values from fit to stage stress-strain data:
69.68	47.17	0.00136	0.000197	0.992863	0.1887	22.49	54.67	8.94e-05	0.000501	0.672	0.44	47.19	24.68	32.18	12.97	0.247	9.37	8.94e-05	0.000501	1	278.132	-3e-06		E:	9.22	+/-	0.074	GPa
69.7	46.59	0.001436	0.000273	0.99244	0.1886	21.75	54.29	9.3e-05	0.0005	0.706	0.46	47.95	24.84	32.54	13.71	0.227	9.32	9.3e-05	0.0005	1	278.415	0		nu:	0.197	+/-	0.005
69.71	46	0.001514	0.000352	0.992054	0.1886	20.76	53.9	0.000115	0.000679	0.841	0.55	48.94	25.24	33.14	14.69	0.138	8.34	0.000115	0.000679	1	278.698	-3e-06		[ Assumed Biot Coefficient:			1	]
69.73	45.45	0.00159	0.000428	0.991583	0.1885	20.2	53.54	0.00012	0.000667	0.883	0.58	49.53	25.25	33.34	15.26	0.105	8.14	0.00012	0.000667	1	278.982	4e-06		Gamma_h:	0.753	+/-	0.009
69.75	44.87	0.001666	0.000504	0.991257	0.1884	19.44	53.17	9.95e-05	0.000492	0.748	0.49	50.32	25.44	33.73	16.02	0.202	9.03	9.95e-05	0.000492	1	279.265	-3e-06
69.77	44.27	0.001746	0.000584	0.99081	0.1884	18.63	52.77	0.000107	0.000533	0.812	0.53	51.14	25.64	34.14	16.83	0.158	8.76	0.000107	0.000533	1	279.548	-1e-06
69.8	43.63	0.00183	0.000668	0.990438	0.1883	17.9	52.36	0.000107	0.000565	0.808	0.53	51.91	25.74	34.46	17.56	0.161	8.78	0.000107	0.000565	1	279.832	-8e-06
69.79	43.08	0.001904	0.000742	0.989977	0.1882	17.14	51.98	9.16e-05	0.00053	0.688	0.46	52.65	25.93	34.84	18.31	0.238	9.29	9.16e-05	0.00053	1	280.115	-1e-06
69.82	42.47	0.001984	0.000822	0.98958	0.1882	16.17	51.59	0.000129	0.000772	1.032	0.7	53.65	26.3	35.42	19.28	-0.033	7.74	0.000129	0.000772	1	280.398	-3e-06
69.78	41.83	0.002062	0.000901	0.989093	0.1881	15.66	51.15	0.000128	0.000769	1.032	0.7	54.12	26.17	35.49	19.8	-0.033	7.82	0.000128	0.000769	1	280.682	4e-06
69.78	41.22	0.00214	0.000979	0.988706	0.1881	14.63	50.74	0.000115	0.000536	0.892	0.59	55.15	26.59	36.11	20.82	0.098	8.52	0.000115	0.000536	1	280.965	2e-06
69.8	40.52	0.00223	0.001069	0.988298	0.188	13.98	50.28	0.000164	0.000733	1.263	0.83	55.81	26.54	36.3	21.47	-0.356	4.96	0.000164	0.000733	1	281.282	-5e-06
Pore Pressure Inflation Stage #5 [Seq:57]																								Single constant values from direct linear fits to stage stress-strain data:
70.89	40.95	0.002193	0	0.988366	0.188	14.91	50.93	4.75e-05	0.000854	0.442	0.31	55.98	26.04	36.02	20.55	0.358	12.6	4.75e-05	0.000854	1	281.765	7e-06		Cm,p:	6.64e-05	+/-	1.4e-06	(1/MPa)
70.9	41.11	0.002177	-1.6e-05	0.988556	0.188	15.23	51.04	5.46e-05	0.000338	0.587	0.39	55.67	25.88	35.81	20.23	0.293	13.9	5.46e-05	0.000338	1	281.898	-2e-06		Cp,p:	0.000362	+/-	1.1e-05	(1/MPa)
70.89	41.35	0.002156	-3.7e-05	0.988576	0.188	15.58	51.19	6.8e-05	0.000441	0.7	0.46	55.31	25.76	35.61	19.88	0.231	12.7	6.8e-05	0.000441	1	282.032	6e-06		Estimated linear poro-elastic Young's modulus, Poisson's ratio, gamma_h values from fit to stage stress-strain data:
70.89	41.56	0.002134	-6e-05	0.988801	0.1881	15.88	51.34	6e-05	0.000394	0.607	0.4	55.01	25.68	35.46	19.58	0.282	13	6e-05	0.000394	1	282.165	-4e-06		E:	12.4	+/-	0.2	GPa
70.88	41.72	0.00212	-7.4e-05	0.988786	0.1881	16.23	51.44	5.63e-05	0.000115	0.603	0.4	54.65	25.5	35.21	19.23	0.284	13.7	5.63e-05	0.000115	1	282.298	4e-06		nu:	0.26	+/-	0.009
70.88	42	0.002093	-0.000101	0.988889	0.1881	16.6	51.63	5.75e-05	0.000378	0.574	0.38	54.29	25.4	35.03	18.86	0.299	13	5.75e-05	0.000378	1	282.432	8e-06		[ Assumed Biot Coefficient:			1	]
70.88	42.15	0.002077	-0.000117	0.989078	0.1881	16.99	51.73	5.85e-05	0.000525	0.56	0.37	53.89	25.16	34.73	18.46	0.306	12.5	5.85e-05	0.000525	1	282.565	-2e-06		Gamma_h:	0.633	+/-	0.011
70.87	42.39	0.002052	-0.000142	0.989266	0.1881	17.33	51.89	8.3e-05	0.00031	0.796	0.52	53.54	25.06	34.55	18.13	0.169	11.2	8.3e-05	0.00031	1	282.698	-7e-06
70.87	42.61	0.00203	-0.000164	0.989296	0.1881	17.58	52.03	0.000195	0.000601	1.873	1.22	53.29	25.03	34.45	17.88	-6.876	-56.5	0.000195	0.000601	1	282.832	1e-06
70.86	42.8	0.002009	-0.000185	0.989363	0.1882	17.67	52.15	0.000202	0.000708	1.92	1.25	53.19	25.13	34.48	17.79	******	-99.8	0.000202	0.000708	1	282.965	5e-06
70.86	42.96	0.001986	-0.000207	0.989537	0.1882	18.11	52.26	6.1e-05	0.000261	0.537	0.35	52.75	24.85	34.15	17.34	0.316	11.6	6.1e-05	0.000261	1	283.098	0
70.85	43.23	0.00196	-0.000234	0.989591	0.1882	18.5	52.44	6.46e-05	0.000329	0.599	0.39	52.36	24.73	33.94	16.96	0.286	11.9	6.46e-05	0.000329	1	283.232	8e-06
70.85	43.45	0.001933	-0.000261	0.989837	0.1882	18.95	52.58	6.98e-05	0.000489	0.603	0.4	51.9	24.5	33.63	16.51	0.284	11.1	6.98e-05	0.000489	1	283.365	-2e-06
70.84	43.68	0.001907	-0.000287	0.989987	0.1882	19.29	52.74	8.61e-05	0.000396	0.778	0.52	51.55	24.39	33.45	16.17	0.182	10.7	8.61e-05	0.000396	1	283.525	-3e-06
Pore Pressure Depletion Stage #7 [Seq:60]																								Single constant values from direct linear fits to stage stress-strain data:
69.9	43.03	0.001972	0	0.989618	0.1882	18.37	51.99	5.1e-05	0.000549	0.484	0.52	51.53	24.67	33.62	17.09	0.341	12.7	5.1e-05	0.000549	1	284.008	-1e-06		Cm,p:	7.39e-05	+/-	2.3e-06	(1/MPa)
69.74	42.79	0.001995	2.3e-05	0.989437	0.1882	17.93	51.77	5.8e-05	0.000302	0.639	0.47	51.81	24.85	33.84	17.52	0.265	13.9	5.8e-05	0.000302	1	284.142	5e-06		Cp,p:	0.000384	+/-	1.4e-05	(1/MPa)
69.75	42.55	0.002015	4.4e-05	0.989368	0.1882	17.6	51.62	6.05e-05	0.000333	0.651	0.43	52.16	24.96	34.02	17.86	0.259	13.6	6.05e-05	0.000333	1	284.275	1e-06		Estimated linear poro-elastic Young's modulus, Poisson's ratio, gamma_h values from fit to stage stress-strain data:
69.76	42.33	0.002038	6.6e-05	0.989192	0.1881	17.22	51.47	5.27e-05	0.000267	0.528	0.35	52.54	25.11	34.25	18.23	0.321	13.2	5.27e-05	0.000267	1	284.408	7e-06		E:	11.1	+/-	0.24	GPa
69.76	42.1	0.00206	8.9e-05	0.98921	0.1881	16.68	51.32	8.7e-05	0.000744	0.831	0.54	53.08	25.41	34.64	18.77	0.144	10.9	8.7e-05	0.000744	1	284.542	-6e-06		nu:	0.26	+/-	0.012
69.77	41.89	0.002083	0.000112	0.988986	0.1881	16.47	51.18	9.49e-05	0.000809	0.892	0.59	53.3	25.42	34.71	18.99	0.097	10.3	9.49e-05	0.000809	1	284.675	4e-06		[ Assumed Biot Coefficient:			1	]
69.77	41.66	0.002108	0.000136	0.988847	0.1881	16.16	51.03	8.58e-05	0.000489	0.8	0.53	53.61	25.49	34.87	19.29	0.167	10.9	8.58e-05	0.000489	1	284.808	5e-06		Gamma_h:	0.668	+/-	0.016
69.78	41.41	0.002134	0.000163	0.988696	0.188	15.87	50.87	8.64e-05	0.000429	0.781	0.52	53.91	25.54	35	19.59	0.179	10.7	8.64e-05	0.000429	1	284.942	6e-06
69.78	41.16	0.002163	0.000192	0.988583	0.188	15.51	50.7	8.16e-05	0.000317	0.677	0.45	54.26	25.65	35.18	19.94	0.244	10.3	8.16e-05	0.000317	1	285.075	2e-06
69.78	40.95	0.00219	0.000218	0.988482	0.188	15.19	50.56	0.000121	0.000628	1.027	0.68	54.59	25.76	35.37	20.27	-0.028	8.28	0.000121	0.000628	1	285.208	-2e-06
69.78	40.71	0.002216	0.000245	0.988332	0.188	15	50.4	0.00012	0.000681	1.034	0.69	54.78	25.71	35.4	20.46	-0.036	8.3	0.00012	0.000681	1	285.342	-1e-06
69.77	40.53	0.002241	0.00027	0.988195	0.188	14.29	50.28	0.000225	0.000968	1.957	1.29	55.49	26.25	36	21.17	******	-186	0.000225	0.000968	1	285.475	0
69.78	40.23	0.002276	0.000305	0.988047	0.1879	14.15	50.08	0.000207	0.000981	1.764	1.16	55.63	26.08	35.93	21.31	-3.237	-19.1	0.000207	0.000981	1	285.608	-4e-06
69.78	40.04	0.002303	0.000332	0.987851	0.1879	13.87	49.95	-1.79e-05	0.000427	-0.402	-0.27	55.92	26.17	36.08	21.59	0.584	35.6	-1.79e-05	0.000427	1	285.768	2e-06
Pore Pressure Inflation Stage #6 [Seq:63]																								Single constant values from direct linear fits to stage stress-strain data:
70.84	40.67	0.002245	0	0.988082	0.188	14.89	50.73	4.04e-05	0.000741	0.467	0.38	55.95	25.78	35.84	20.57	0.348	15.6	4.04e-05	0.000741	1	286.252	8e-06		Cm,p:	6.76e-05	+/-	1.1e-06	(1/MPa)
70.89	40.85	0.002228	-1.7e-05	0.988274	0.188	15.24	50.86	5.36e-05	0.000351	0.526	0.36	55.64	25.6	35.62	20.21	0.322	13	5.36e-05	0.000351	1	286.385	-1e-06		Cp,p:	0.000357	+/-	1.5e-05	(1/MPa)
70.88	41.02	0.00221	-3.5e-05	0.988329	0.188	15.55	50.97	6.12e-05	0.000343	0.612	0.4	55.32	25.46	35.42	19.9	0.279	12.8	6.12e-05	0.000343	1	286.518	2e-06		Estimated linear poro-elastic Young's modulus, Poisson's ratio, gamma_h values from fit to stage stress-strain data:
70.88	41.24	0.00219	-5.6e-05	0.988494	0.188	15.88	51.12	6.74e-05	0.000463	0.682	0.45	55	25.36	35.24	19.58	0.241	12.6	6.74e-05	0.000463	1	286.652	-3e-06		E:	11.9	+/-	0.23	GPa
70.87	41.47	0.002165	-8e-05	0.988633	0.188	16.22	51.27	6.2e-05	0.000355	0.613	0.4	54.64	25.25	35.05	19.23	0.279	12.6	6.2e-05	0.000355	1	286.785	-4e-06		nu:	0.272	+/-	0.01
70.86	41.66	0.002147	-9.9e-05	0.988738	0.1881	16.58	51.4	5.91e-05	0.000274	0.61	0.4	54.29	25.08	34.82	18.88	0.281	13.2	5.91e-05	0.000274	1	286.918	-5e-06		[ Assumed Biot Coefficient:			1	]
70.86	41.92	0.002122	-0.000123	0.988829	0.1881	16.95	51.57	7e-05	0.000186	0.69	0.46	53.91	24.97	34.62	18.51	0.237	12.2	7e-05	0.000186	1	287.052	-1e-06		Gamma_h:	0.63	+/-	0.005
70.86	42.15	0.002097	-0.000148	0.988871	0.1881	17.28	51.72	7.23e-05	0.000553	0.632	0.42	53.58	24.87	34.44	18.17	0.269	11.1	7.23e-05	0.000553	1	287.185	7e-06
70.86	42.32	0.002077	-0.000169	0.989131	0.1881	17.57	51.83	6.38e-05	0.000489	0.54	0.36	53.29	24.75	34.26	17.89	0.315	11.1	6.38e-05	0.000489	1	287.318	-7e-06
70.85	42.52	0.002054	-0.000191	0.989065	0.1881	18.01	51.97	8.85e-05	0.000339	0.756	0.5	52.85	24.52	33.96	17.45	0.196	10.2	8.85e-05	0.000339	1	287.452	1.1e-05
70.85	42.75	0.002028	-0.000218	0.989214	0.1881	18.25	52.12	9.45e-05	0.000693	0.798	0.53	52.6	24.5	33.87	17.21	0.168	9.87	9.45e-05	0.000693	1	287.585	1e-05
70.85	42.98	0.002001	-0.000245	0.98951	0.1882	18.62	52.27	7.39e-05	0.000597	0.648	0.43	52.23	24.36	33.65	16.84	0.261	11	7.39e-05	0.000597	1	287.718	-5e-06
70.85	43.18	0.001979	-0.000267	0.989636	0.1882	18.92	52.4	7.8e-05	0.00023	0.653	0.43	51.93	24.26	33.48	16.54	0.258	10.5	7.8e-05	0.00023	1	287.852	-6e-06
70.84	43.39	0.001952	-0.000294	0.98964	0.1882	19.25	52.54	8.39e-05	-0.000206	0.622	0.41	51.59	24.14	33.29	16.21	0.274	9.45	8.39e-05	-0.000206	1	288.012	7e-06
Pore Pressure Depletion Stage #8 [Seq:66]																								Single constant values from direct linear fits to stage stress-strain data:
69.81	42.75	0.002017	0	0.989463	0.1882	18.28	51.77	-0.000208	-0.00229	-2.3	-1.41	51.54	24.47	33.49	17.18	0.767	19.5	-0.000208	-0.00229	1	288.495	-9e-06		Cm,p:	7.13e-05	+/-	1.5e-06	(1/MPa)
69.73	42.6	0.002032	1.5e-05	0.98933	0.1881	17.88	51.64	0.000282	0.00296	3.052	2.05	51.86	24.72	33.77	17.58	1.95	32	0.000282	0.00296	1	288.628	-4e-06		Cp,p:	0.00039	+/-	1.4e-05	(1/MPa)
69.73	42.38	0.002053	3.5e-05	0.989116	0.1881	17.81	51.5	0.00029	0.00302	3.139	2.1	51.92	24.56	33.68	17.64	1.878	31.2	0.00029	0.00302	1	288.762	6e-06		Estimated linear poro-elastic Young's modulus, Poisson's ratio, gamma_h values from fit to stage stress-strain data:
69.74	42.14	0.002075	5.8e-05	0.988988	0.1881	17.31	51.34	5.45e-05	0.000243	0.548	0.36	52.43	24.83	34.03	18.15	0.311	13.2	5.45e-05	0.000243	1	288.895	7e-06		E:	11.7	+/-	0.22	GPa
69.74	41.9	0.0021	8.3e-05	0.988897	0.1881	16.91	51.18	0.00019	0.000676	1.81	1.21	52.83	24.99	34.27	18.55	-4.258	-31	0.00019	0.000676	1	289.028	4e-06		nu:	0.248	+/-	0.01
69.73	41.68	0.002122	0.000105	0.988818	0.1881	16.81	51.03	0.000195	0.000715	1.859	1.25	52.93	24.87	34.22	18.65	-6.096	-48.5	0.000195	0.000715	1	289.162	0		[ Assumed Biot Coefficient:			1	]
69.74	41.47	0.002143	0.000126	0.988653	0.188	16.22	50.89	9.06e-05	0.000217	0.845	0.56	53.51	25.25	34.67	19.24	0.134	10.6	9.06e-05	0.000217	1	289.295	5e-06		Gamma_h:	0.657	+/-	0.011
69.74	41.24	0.002167	0.00015	0.988611	0.188	16	50.74	9.49e-05	0.000329	0.867	0.57	53.74	25.24	34.74	19.46	0.117	10.2	9.49e-05	0.000329	1	289.428	-3e-06
69.75	41	0.002194	0.000177	0.988365	0.188	15.58	50.58	7.32e-05	0.000327	0.6	0.4	54.17	25.43	35.01	19.88	0.286	10.5	7.32e-05	0.000327	1	289.562	7e-06
69.75	40.81	0.002219	0.000202	0.988324	0.188	15.27	50.46	8.26e-05	0.000162	0.658	0.44	54.47	25.54	35.18	20.19	0.255	10	8.26e-05	0.000162	1	289.695	-1e-06
69.75	40.58	0.002247	0.000231	0.98826	0.188	14.93	50.3	7.89e-05	0.000521	0.684	0.45	54.81	25.64	35.37	20.52	0.24	10.8	7.89e-05	0.000521	1	289.828	-1e-05
69.76	40.35	0.002272	0.000255	0.987976	0.1879	14.59	50.15	7.74e-05	0.000661	0.7	0.46	55.17	25.75	35.56	20.86	0.231	11.1	7.74e-05	0.000661	1	289.962	5e-06
69.77	40.09	0.002301	0.000284	0.987815	0.1879	14.24	49.99	8.22e-05	0.000465	0.692	0.45	55.52	25.85	35.74	21.21	0.236	10.4	8.22e-05	0.000465	1	290.095	6e-06
69.78	39.86	0.002329	0.000313	0.987654	0.1879	13.89	49.83	8.21e-05	0.000462	0.623	0.4	55.88	25.97	35.94	21.56	0.274	9.67	8.21e-05	0.000462	1	290.255	7e-06
Pore Pressure Inflation Stage #7 [Seq:69]																								Single constant values from direct linear fits to stage stress-strain data:
70.81	40.44	0.002276	0	0.987958	0.1879	14.85	50.56	6.38e-05	0.000368	0.703	0.63	55.96	25.58	35.71	20.6	0.229	13.5	6.38e-05	0.000368	1	290.738	5e-06		Cm,p:	6.61e-05	+/-	1e-06	(1/MPa)
70.9	40.69	0.002253	-2.3e-05	0.988089	0.188	15.18	50.76	7.96e-05	0.000458	0.855	0.61	55.73	25.51	35.58	20.28	0.127	12.1	7.96e-05	0.000458	1	290.872	4e-06		Cp,p:	0.000375	+/-	7.9e-06	(1/MPa)
70.9	40.86	0.002237	-4e-05	0.988183	0.188	15.37	50.88	7.45e-05	0.000392	0.785	0.52	55.53	25.49	35.51	20.09	0.177	12.4	7.45e-05	0.000392	1	291.005	3e-06		Estimated linear poro-elastic Young's modulus, Poisson's ratio, gamma_h values from fit to stage stress-strain data:
70.9	41.09	0.002214	-6.2e-05	0.988262	0.188	15.79	51.02	5.78e-05	0.000278	0.571	0.38	55.1	25.29	35.23	19.66	0.3	12.8	5.78e-05	0.000278	1	291.138	7e-06		E:	12	+/-	0.16	GPa
70.9	41.31	0.002192	-8.5e-05	0.98839	0.188	16.16	51.17	5.54e-05	0.000443	0.535	0.36	54.74	25.15	35.01	19.3	0.317	12.7	5.54e-05	0.000443	1	291.272	6e-06		nu:	0.262	+/-	0.007
70.9	41.49	0.002173	-0.000103	0.988591	0.188	16.54	51.29	6.28e-05	0.000412	0.647	0.43	54.36	24.95	34.75	18.92	0.261	13	6.28e-05	0.000412	1	291.405	-4e-06		[ Assumed Biot Coefficient:			1	]
70.9	41.77	0.002147	-0.00013	0.988694	0.188	16.89	51.48	7.03e-05	0.000252	0.641	0.43	54.01	24.88	34.59	18.57	0.264	11.5	7.03e-05	0.000252	1	291.538	0		Gamma_h:	0.614	+/-	0.009
70.9	41.93	0.002126	-0.000151	0.98876	0.1881	17.21	51.59	6.72e-05	0.000449	0.543	0.36	53.7	24.72	34.38	18.25	0.314	10.6	6.72e-05	0.000449	1	291.672	4e-06
70.89	42.12	0.002103	-0.000173	0.988984	0.1881	17.53	51.71	9.12e-05	0.000535	0.799	0.53	53.36	24.59	34.18	17.92	0.168	10.2	9.12e-05	0.000535	1	291.805	-6e-06
70.9	42.36	0.002077	-0.0002	0.989086	0.1881	17.78	51.87	8.6e-05	0.000321	0.757	0.51	53.12	24.58	34.09	17.68	0.195	10.5	8.6e-05	0.000321	1	291.938	-3e-06
70.91	42.54	0.002056	-0.00022	0.989153	0.1881	18.21	52	4.85e-05	0.000266	0.433	0.29	52.7	24.33	33.79	17.25	0.362	12.2	4.85e-05	0.000266	1	292.072	1e-06
70.9	42.74	0.002034	-0.000243	0.989328	0.1881	18.67	52.13	0.000103	0.000472	0.945	0.62	52.23	24.07	33.46	16.79	0.052	9.64	0.000103	0.000472	1	292.205	-4e-06
70.9	43.01	0.002005	-0.000272	0.989442	0.1882	18.89	52.3	0.000106	0.000522	0.949	0.62	52	24.11	33.41	16.56	0.049	9.36	0.000106	0.000522	1	292.338	-1e-06
70.89	43.21	0.00198	-0.000296	0.989628	0.1882	19.25	52.44	3.34e-05	0.000544	0.187	0.12	51.65	23.96	33.19	16.21	0.448	8.1	3.34e-05	0.000544	1	292.498	-6e-06
Pore Pressure Depletion Stage #9 [Seq:72]																								Single constant values from direct linear fits to stage stress-strain data:
69.99	42.64	0.002037	0	0.98921	0.1881	18.44	51.76	-4.22e-05	-4.98e-05	-0.478	-0.12	51.55	24.2	33.31	17.01	0.596	18.1	-4.22e-05	-4.98e-05	1	292.982	5e-06		Cm,p:	7.17e-05	+/-	2e-06	(1/MPa)
69.77	42.44	0.002057	2e-05	0.989098	0.1881	17.82	51.55	0.000105	0.000411	1.131	0.79	51.95	24.62	33.73	17.64	-0.151	9.13	0.000105	0.000411	1	293.115	6e-06		Cp,p:	0.000369	+/-	1.3e-05	(1/MPa)
69.76	42.17	0.002081	4.4e-05	0.989006	0.1881	17.62	51.37	0.000172	0.000214	1.677	1.13	52.14	24.55	33.75	17.83	-2.1	-10.8	0.000172	0.000214	1	293.248	3e-06		Estimated linear poro-elastic Young's modulus, Poisson's ratio, gamma_h values from fit to stage stress-strain data:
69.76	42	0.0021	6.3e-05	0.988998	0.1881	17.53	51.25	0.000171	0.000102	1.624	1.1	52.23	24.47	33.72	17.93	-1.659	-6.26	0.000171	0.000102	1	293.382	-6e-06		E:	11.1	+/-	0.21	GPa
69.77	41.76	0.002122	8.5e-05	0.98887	0.1881	16.96	51.09	5.43e-05	0.000313	0.586	0.39	52.81	24.8	34.13	18.5	0.293	14	5.43e-05	0.000313	1	293.515	-5e-06		nu:	0.27	+/-	0.01
69.76	41.53	0.002143	0.000106	0.988753	0.1881	16.63	50.94	5.55e-05	0.000363	0.556	0.37	53.13	24.9	34.31	18.83	0.307	13.1	5.55e-05	0.000363	1	293.648	-4e-06		[ Assumed Biot Coefficient:			1	]
69.77	41.36	0.002163	0.000127	0.98859	0.188	16.18	50.83	0.000148	0.000873	1.409	0.94	53.59	25.18	34.65	19.28	-0.691	2.94	0.000148	0.000873	1	293.782	1e-06		Gamma_h:	0.661	+/-	0.015
69.77	41.08	0.002192	0.000155	0.988427	0.188	16.02	50.64	0.000147	0.000799	1.383	0.93	53.74	25.06	34.62	19.43	-0.622	3.55	0.000147	0.000799	1	293.915	2e-06
69.76	40.9	0.002215	0.000178	0.988349	0.188	15.66	50.52	6.84e-05	0.000246	0.548	0.38	54.1	25.24	34.86	19.8	0.311	10.5	6.84e-05	0.000246	1	294.048	-2e-06
69.74	40.7	0.002239	0.000203	0.988259	0.188	15.32	50.38	9.75e-05	0.000492	0.894	0.6	54.42	25.38	35.06	20.13	0.096	10.1	9.75e-05	0.000492	1	294.182	-6e-06
69.74	40.42	0.002268	0.000232	0.988097	0.188	15.07	50.2	9.86e-05	0.00056	0.863	0.57	54.67	25.35	35.12	20.38	0.121	9.81	9.86e-05	0.00056	1	294.315	-4e-06
69.75	40.26	0.002291	0.000254	0.987971	0.1879	14.79	50.09	7.63e-05	0.000486	0.583	0.39	54.95	25.47	35.3	20.67	0.294	9.89	7.63e-05	0.000486	1	294.448	-4e-06
69.75	40.04	0.002317	0.000281	0.987773	0.1879	14.42	49.94	6.78e-05	0.000416	0.592	0.39	55.33	25.62	35.52	21.04	0.29	11.3	6.78e-05	0.000416	1	294.582	2e-06
69.75	39.75	0.002348	0.000312	0.987648	0.1879	13.93	49.75	5.81e-05	0.000102	0.58	0.39	55.82	25.82	35.82	21.53	0.296	12.9	5.81e-05	0.000102	1	294.742	-2e-06
Pore Pressure Depletion Stage #10 [Seq:74]																								Single constant values from direct linear fits to stage stress-strain data:
69.75	39.73	0.002354	0	0.987614	0.1879	13.86	49.74	4.79e-05	0.000366	0.359	0.23	55.89	25.87	35.88	21.6	0.391	10.4	4.79e-05	0.000366	1	294.825	-2e-06		Cm,p:	8.35e-05	+/-	3.6e-07	(1/MPa)
69.76	39.25	0.002412	5.8e-05	0.987293	0.1878	13	49.42	8.64e-05	0.000394	0.75	0.5	56.76	26.25	36.42	22.45	0.2	10.4	8.64e-05	0.000394	1	295.125	0		Cp,p:	0.000449	+/-	4.7e-06	(1/MPa)
69.77	38.73	0.002471	0.000117	0.987055	0.1878	12.41	49.07	9.01e-05	0.000421	0.793	0.53	57.36	26.32	36.67	23.05	0.171	10.3	9.01e-05	0.000421	1	295.425	-7e-06		Estimated linear poro-elastic Young's modulus, Poisson's ratio, gamma_h values from fit to stage stress-strain data:
69.77	38.22	0.002529	0.000175	0.986732	0.1877	11.67	48.74	7.92e-05	0.000541	0.714	0.47	58.1	26.56	37.07	23.79	0.222	11	7.92e-05	0.000541	1	295.725	-5e-06		E:	11.3	+/-	0.064	GPa
69.8	37.63	0.002592	0.000238	0.986229	0.1877	10.88	48.35	7.78e-05	0.000505	0.707	0.46	58.92	26.75	37.48	24.58	0.227	11.1	7.78e-05	0.000505	1	296.025	1.1e-05		nu:	0.172	+/-	0.004
69.83	37.11	0.002651	0.000298	0.985943	0.1876	10.09	48.01	8.03e-05	0.000393	0.726	0.47	59.74	27.02	37.93	25.37	0.215	11	8.03e-05	0.000393	1	296.325	8e-06		[ Assumed Biot Coefficient:			1	]
69.86	36.54	0.002713	0.000359	0.985645	0.1876	9.36	47.65	8.83e-05	0.000399	0.82	0.53	60.49	27.18	38.28	26.09	0.153	10.7	8.83e-05	0.000399	1	296.625	6e-06		Gamma_h:	0.783	+/-	0.006
69.88	35.95	0.002776	0.000423	0.985384	0.1875	8.67	47.26	8.97e-05	0.00044	0.851	0.57	61.22	27.28	38.59	26.79	0.13	10.7	8.97e-05	0.00044	1	296.925	-1e-06
69.84	35.31	0.002842	0.000489	0.985011	0.1875	7.92	46.82	8.1e-05	0.000406	0.802	0.54	61.92	27.39	38.9	27.54	0.166	11.5	8.1e-05	0.000406	1	297.225	1e-06
69.88	34.7	0.002901	0.000548	0.984772	0.1874	7.11	46.43	8.4e-05	0.000464	0.823	0.53	62.77	27.59	39.32	28.35	0.15	11.3	8.4e-05	0.000464	1	297.525	-6e-06
69.91	34.1	0.002965	0.000612	0.984365	0.1874	6.42	46.03	8.8e-05	0.000541	0.824	0.54	63.48	27.67	39.61	29.03	0.149	10.8	8.8e-05	0.000541	1	297.825	1e-06
69.92	33.53	0.003026	0.000673	0.984019	0.1873	5.68	45.66	8.19e-05	0.000379	0.79	0.53	64.24	27.85	39.98	29.78	0.173	11.3	8.19e-05	0.000379	1	298.125	4e-06
69.88	32.88	0.00309	0.000737	0.983802	0.1873	4.89	45.21	8.36e-05	0.000493	0.804	0.54	64.99	27.99	40.33	30.57	0.164	11.2	8.36e-05	0.000493	1	298.425	-8e-06
69.91	32.3	0.003153	0.000801	0.983299	0.1872	4.15	44.84	8.65e-05	0.000561	0.79	0.51	65.76	28.15	40.69	31.31	0.174	10.7	8.65e-05	0.000561	1	298.725	8e-06
69.94	31.72	0.003217	0.000864	0.98299	0.1872	3.42	44.46	9.08e-05	0.000496	0.887	0.61	66.52	28.3	41.04	32.04	0.102	10.8	9.08e-05	0.000496	1	299.025	6e-06
69.89	31.3	0.003258	0.000906	0.982756	0.1871	2.97	44.16	9.55e-05	0.000577	1	0.72	66.92	28.33	41.19	32.48	0	10.5	9.55e-05	0.000577	1	299.225	8e-06
Pore Pressure Inflation Stage #8 [Seq:77]																								Single constant values from direct linear fits to stage stress-strain data:
70.99	31.79	0.003214	0	0.983101	0.1872	4.07	44.86	3.52e-05	-0.000718	0.464	0.31	66.92	27.73	40.79	31.39	0.349	17.8	3.52e-05	-0.000718	1	299.708	-4e-06		Cm,p:	6.11e-05	+/-	1e-06	(1/MPa)
70.99	32.02	0.003196	-1.8e-05	0.983061	0.1872	4.45	45.01	5.98e-05	0.000514	0.685	0.45	66.53	27.56	40.55	31	0.239	14.2	5.98e-05	0.000514	1	299.842	9e-06		Cp,p:	0.000334	+/-	1.2e-05	(1/MPa)
70.98	32.22	0.003178	-3.7e-05	0.983312	0.1872	4.73	45.14	6.2e-05	0.000488	0.692	0.46	66.26	27.5	40.42	30.73	0.236	13.8	6.2e-05	0.000488	1	299.975	-5e-06		Estimated linear poro-elastic Young's modulus, Poisson's ratio, gamma_h values from fit to stage stress-strain data:
70.98	32.41	0.003161	-5.3e-05	0.983308	0.1872	5.02	45.26	5.68e-05	0.000159	0.625	0.41	65.96	27.38	40.24	30.43	0.273	14	5.68e-05	0.000159	1	300.108	3e-06		E:	13.4	+/-	0.24	GPa
70.98	32.61	0.003143	-7.2e-05	0.983413	0.1872	5.34	45.4	6.47e-05	0.000298	0.709	0.47	65.64	27.27	40.06	30.12	0.225	13.4	6.47e-05	0.000298	1	300.242	3e-06		nu:	0.263	+/-	0.009
70.97	32.86	0.00312	-9.4e-05	0.983494	0.1872	5.66	45.56	5.61e-05	0.000308	0.609	0.4	65.32	27.2	39.91	29.8	0.281	13.9	5.61e-05	0.000308	1	300.375	6e-06		[ Assumed Biot Coefficient:			1	]
70.96	33.02	0.003104	-0.000111	0.983683	0.1873	6.15	45.67	8.52e-05	0.000554	0.901	0.58	64.81	26.87	39.52	29.31	0.09	11.5	8.52e-05	0.000554	1	300.508	-4e-06		Gamma_h:	0.626	+/-	0.008
70.95	33.28	0.00308	-0.000135	0.983823	0.1873	6.38	45.84	8.88e-05	0.000369	0.918	0.59	64.57	26.91	39.46	29.08	0.076	11.1	8.88e-05	0.000369	1	300.642	-5e-06
70.94	33.46	0.003061	-0.000154	0.98383	0.1873	6.67	45.96	5.55e-05	0.00016	0.546	0.36	64.27	26.79	39.28	28.79	0.312	12.9	5.55e-05	0.00016	1	300.775	4e-06
70.94	33.67	0.003041	-0.000174	0.983995	0.1873	7.13	46.09	5.87e-05	0.000307	0.58	0.39	63.81	26.54	38.97	28.33	0.296	12.8	5.87e-05	0.000307	1	300.908	-2e-06
70.94	33.91	0.003016	-0.000199	0.984086	0.1873	7.48	46.25	9.15e-05	0.000755	0.842	0.55	63.45	26.43	38.77	27.97	0.136	10.5	9.15e-05	0.000755	1	301.042	2e-06
70.93	34.11	0.002994	-0.000222	0.984309	0.1874	7.7	46.39	8.62e-05	0.000744	0.777	0.51	63.23	26.42	38.69	27.76	0.182	10.7	8.62e-05	0.000744	1	301.175	-8e-06
70.93	34.3	0.002973	-0.000242	0.984376	0.1874	8.1	46.51	7.1e-05	0.000157	0.647	0.43	62.83	26.21	38.41	27.36	0.261	11.5	7.1e-05	0.000157	1	301.308	-4e-06
70.92	34.53	0.002949	-0.000267	0.984418	0.1874	8.39	46.66	9.92e-05	0.000137	0.902	0.6	62.54	26.14	38.27	27.07	0.089	9.9	9.92e-05	0.000137	1	301.468	4e-06
Pore Pressure Depletion Stage #11 [Seq:80]																								Single constant values from direct linear fits to stage stress-strain data:
69.99	33.93	0.003007	0	0.984133	0.1873	7.46	45.95	0.000107	0.000678	1.109	1.13	62.53	26.47	38.49	28	-0.122	9.1	0.000107	0.000678	1	301.952	2e-06		Cm,p:	6.79e-05	+/-	2.1e-06	(1/MPa)
69.82	33.75	0.003025	1.7e-05	0.984034	0.1873	7.27	45.77	7.89e-05	0.000394	0.829	0.76	62.55	26.48	38.5	28.19	0.146	12	7.89e-05	0.000394	1	302.085	3e-06		Cp,p:	0.000366	+/-	1.5e-05	(1/MPa)
69.83	33.52	0.003045	3.8e-05	0.984014	0.1873	6.81	45.63	5.34e-05	0.000359	0.559	0.37	63.02	26.71	38.82	28.65	0.306	13.7	5.34e-05	0.000359	1	302.218	-6e-06		Estimated linear poro-elastic Young's modulus, Poisson's ratio, gamma_h values from fit to stage stress-strain data:
69.83	33.29	0.003068	6.1e-05	0.983789	0.1873	6.44	45.47	0.000107	0.000486	1.153	0.76	63.4	26.86	39.04	29.02	-0.18	8.83	0.000107	0.000486	1	302.352	4e-06		E:	12.3	+/-	0.3	GPa
69.84	33.07	0.003088	8.1e-05	0.983721	0.1873	6.28	45.33	0.000107	0.000366	1.176	0.78	63.56	26.79	39.05	29.18	-0.213	8.61	0.000107	0.000366	1	302.485	1e-06		nu:	0.25	+/-	0.013
69.84	32.81	0.003111	0.000104	0.98364	0.1873	5.75	45.15	5.63e-05	0.000374	0.59	0.39	64.1	27.06	39.41	29.71	0.291	13.5	5.63e-05	0.000374	1	302.618	-3e-06		[ Assumed Biot Coefficient:			1	]
69.85	32.58	0.003133	0.000126	0.983464	0.1872	5.4	45	7.45e-05	0.000292	0.716	0.47	64.45	27.18	39.6	30.06	0.221	11.7	7.45e-05	0.000292	1	302.752	3e-06		Gamma_h:	0.667	+/-	0.014
69.85	32.37	0.003156	0.000149	0.983434	0.1872	5.13	44.86	6.8e-05	0.000171	0.646	0.43	64.73	27.24	39.74	30.33	0.262	12	6.8e-05	0.000171	1	302.885	-6e-06
69.86	32.14	0.003178	0.000171	0.983258	0.1872	4.53	44.71	0.000113	0.000875	1.044	0.68	65.33	27.62	40.19	30.93	-0.046	8.8	0.000113	0.000875	1	303.018	0
69.87	31.92	0.003203	0.000196	0.983071	0.1872	4.34	44.57	0.000117	0.000843	1.081	0.71	65.52	27.57	40.22	31.11	-0.088	8.4	0.000117	0.000843	1	303.152	5e-06
69.87	31.67	0.003229	0.000223	0.98292	0.1872	4.03	44.4	0.000155	0.000885	1.408	0.93	65.84	27.64	40.37	31.43	-0.689	2.83	0.000155	0.000885	1	303.285	6e-06
69.88	31.41	0.003258	0.000251	0.982759	0.1871	3.88	44.23	0.000152	0.000831	1.354	0.9	66	27.53	40.35	31.58	-0.548	4.03	0.000152	0.000831	1	303.419	7e-06
69.88	31.23	0.003281	0.000274	0.982681	0.1871	3.5	44.11	6.35e-05	0.000203	0.502	0.33	66.38	27.73	40.61	31.96	0.333	10.5	6.35e-05	0.000203	1	303.552	3e-06
69.89	30.95	0.003315	0.000309	0.982583	0.1871	2.99	43.93	7.5e-05	0.000192	0.581	0.37	66.9	27.96	40.94	32.47	0.295	10	7.5e-05	0.000192	1	303.712	-5e-06
Pore Pressure Inflation Stage #9 [Seq:83]																								Single constant values from direct linear fits to stage stress-strain data:
70.91	31.49	0.003266	0	0.982863	0.1871	3.99	44.63	6.58e-05	0.00017	0.758	0.64	66.93	27.5	40.64	31.47	0.195	13.8	6.58e-05	0.00017	1	304.195	-7e-06		Cm,p:	6.41e-05	+/-	1.7e-06	(1/MPa)
71.01	31.71	0.003247	-1.9e-05	0.982923	0.1872	4.32	44.81	4.9e-05	0.000201	0.565	0.43	66.69	27.39	40.49	31.14	0.303	15	4.9e-05	0.000201	1	304.328	-3e-06		Cp,p:	0.000338	+/-	1.8e-05	(1/MPa)
71.01	31.89	0.003231	-3.5e-05	0.983017	0.1872	4.75	44.93	7.99e-05	0.000461	0.842	0.57	66.26	27.15	40.18	30.71	0.136	12	7.99e-05	0.000461	1	304.462	-4e-06		Estimated linear poro-elastic Young's modulus, Poisson's ratio, gamma_h values from fit to stage stress-strain data:
71.01	32.15	0.003206	-6e-05	0.983157	0.1872	4.99	45.1	7.8e-05	0.000316	0.825	0.56	66.02	27.16	40.12	30.47	0.149	12.2	7.8e-05	0.000316	1	304.595	-5e-06		E:	12.8	+/-	0.29	GPa
71.01	32.32	0.003192	-7.4e-05	0.983094	0.1872	5.39	45.22	7.31e-05	0.000165	0.809	0.53	65.62	26.92	39.82	30.06	0.16	12.8	7.31e-05	0.000165	1	304.728	8e-06		nu:	0.265	+/-	0.012
71	32.59	0.003168	-9.9e-05	0.983186	0.1872	5.65	45.39	7.51e-05	0.000455	0.801	0.52	65.35	26.94	39.74	29.81	0.166	12.4	7.51e-05	0.000455	1	304.862	1.2e-05		[ Assumed Biot Coefficient:			1	]
70.99	32.74	0.003151	-0.000115	0.983471	0.1872	6.12	45.49	7.8e-05	3.08e-05	0.861	0.56	64.87	26.63	39.38	29.34	0.122	12.4	7.8e-05	3.08e-05	1	304.995	-7e-06		Gamma_h:	0.65	+/-	0.015
70.98	32.95	0.003133	-0.000134	0.983432	0.1872	6.31	45.63	8.37e-05	2.15e-05	0.907	0.59	64.67	26.64	39.32	29.15	0.085	11.8	8.37e-05	2.15e-05	1	305.128	6e-06
70.98	33.18	0.003108	-0.000159	0.983667	0.1873	6.75	45.78	6.36e-05	0.000561	0.568	0.38	64.23	26.43	39.03	28.71	0.302	11.6	6.36e-05	0.000561	1	305.262	-4e-06
70.98	33.34	0.00309	-0.000177	0.983819	0.1873	7.02	45.89	0.000183	0.000207	1.89	1.24	63.96	26.32	38.87	28.44	-8.123	-73.4	0.000183	0.000207	1	305.395	-9e-06
70.97	33.62	0.003063	-0.000204	0.983825	0.1873	7.13	46.07	0.000191	0.000134	1.981	1.3	63.84	26.49	38.94	28.32	******	-517	0.000191	0.000134	1	305.528	3e-06
70.97	33.83	0.003041	-0.000226	0.983953	0.1873	7.48	46.21	5.37e-05	0.000266	0.493	0.33	63.49	26.35	38.73	27.98	0.336	12.3	5.37e-05	0.000266	1	305.662	2e-06
70.97	33.99	0.003022	-0.000245	0.984008	0.1873	7.97	46.32	7.36e-05	0.000687	0.683	0.46	62.99	26.02	38.35	27.48	0.241	11.5	7.36e-05	0.000687	1	305.795	6e-06
70.97	34.26	0.002994	-0.000274	0.984315	0.1874	8.27	46.5	0.000118	0.00139	1.11	0.74	62.69	25.99	38.22	27.18	-0.123	8.27	0.000118	0.00139	1	305.955	-8e-06
Pore Pressure Depletion Stage #12 [Seq:86]																								Single constant values from direct linear fits to stage stress-strain data:
69.98	33.68	0.003051	0	0.983846	0.1873	7.41	45.78	6.6e-05	-1.32e-05	0.628	0.6	62.57	26.27	38.37	28.05	0.271	12.1	6.6e-05	-1.32e-05	1	306.438	8e-06		Cm,p:	6.56e-05	+/-	1e-06	(1/MPa)
69.86	33.47	0.003072	2.1e-05	0.983823	0.1873	7.1	45.6	6.89e-05	0.000164	0.728	0.54	62.77	26.37	38.5	28.36	0.214	12.8	6.89e-05	0.000164	1	306.572	-1e-06		Cp,p:	0.000348	+/-	1.1e-05	(1/MPa)
69.87	33.22	0.003094	4.4e-05	0.983742	0.1873	6.78	45.43	7.56e-05	0.000495	0.814	0.54	63.09	26.44	38.66	28.68	0.157	12.5	7.56e-05	0.000495	1	306.705	-4e-06		Estimated linear poro-elastic Young's modulus, Poisson's ratio, gamma_h values from fit to stage stress-strain data:
69.87	33.02	0.003113	6.2e-05	0.983589	0.1873	6.54	45.3	6.63e-05	0.000559	0.709	0.47	63.32	26.48	38.76	28.91	0.226	13.1	6.63e-05	0.000559	1	306.838	1e-06		E:	12.5	+/-	0.2	GPa
69.88	32.82	0.003131	8.1e-05	0.983436	0.1872	6.09	45.17	5.55e-05	0.000296	0.605	0.4	63.78	26.73	39.08	29.37	0.283	14	5.55e-05	0.000296	1	306.972	6e-06		nu:	0.258	+/-	0.008
69.88	32.55	0.003156	0.000105	0.983344	0.1872	5.73	44.99	6.25e-05	0.000298	0.645	0.43	64.15	26.83	39.27	29.73	0.262	13	6.25e-05	0.000298	1	307.105	3e-06		[ Assumed Biot Coefficient:			1	]
69.88	32.37	0.003174	0.000124	0.983239	0.1872	5.41	44.87	5.89e-05	0.00022	0.593	0.39	64.47	26.96	39.46	30.05	0.289	13	5.89e-05	0.00022	1	307.238	3e-06		Gamma_h:	0.656	+/-	0.006
69.88	32.14	0.003197	0.000146	0.983208	0.1872	5.03	44.72	7.22e-05	0.000483	0.733	0.49	64.85	27.11	39.69	30.43	0.211	12.3	7.22e-05	0.000483	1	307.372	-5e-06
69.89	31.89	0.003221	0.000171	0.982972	0.1872	4.73	44.55	7.49e-05	0.000468	0.75	0.5	65.16	27.16	39.82	30.73	0.2	12	7.49e-05	0.000468	1	307.505	5e-06
69.89	31.66	0.003244	0.000194	0.982941	0.1872	4.39	44.41	6.48e-05	0.00022	0.599	0.4	65.5	27.27	40.01	31.07	0.286	11.9	6.48e-05	0.00022	1	307.638	-3e-06
69.89	31.47	0.003266	0.000216	0.982814	0.1871	4.03	44.28	6.84e-05	0.000467	0.615	0.41	65.86	27.44	40.25	31.43	0.278	11.5	6.84e-05	0.000467	1	307.772	-2e-06
69.89	31.24	0.003291	0.000241	0.982627	0.1871	3.7	44.13	7.57e-05	0.000438	0.717	0.47	66.2	27.55	40.43	31.76	0.22	11.6	7.57e-05	0.000438	1	307.905	3e-06
69.9	30.99	0.003318	0.000268	0.982525	0.1871	3.35	43.96	8.09e-05	0.000453	0.728	0.48	66.55	27.63	40.6	32.11	0.214	10.9	8.09e-05	0.000453	1	308.038	0
69.9	30.72	0.003348	0.000298	0.982304	0.1871	2.99	43.78	8.77e-05	0.000775	0.696	0.46	66.92	27.74	40.8	32.47	0.233	9.79	8.77e-05	0.000775	1	308.198	5e-06
Pore Pressure Inflation Stage #10 [Seq:89]																								Single constant values from direct linear fits to stage stress-strain data:
70.94	31.3	0.003299	0	0.982683	0.1871	4.01	44.51	0.000145	8.76e-05	1.481	1.18	66.93	27.29	40.51	31.45	-0.927	0.751	0.000145	8.76e-05	1	308.682	-6e-06		Cm,p:	6.1e-05	+/-	1.3e-06	(1/MPa)
71.02	31.52	0.003278	-2.1e-05	0.982705	0.1871	4.18	44.68	0.000101	0.000179	1.05	0.81	66.84	27.34	40.51	31.28	-0.052	9.86	0.000101	0.000179	1	308.815	2e-06		Cp,p:	0.000315	+/-	1.3e-05	(1/MPa)
71.02	31.73	0.00326	-3.9e-05	0.982859	0.1871	4.68	44.82	5.29e-05	0.000161	0.563	0.37	66.34	27.05	40.15	30.78	0.304	13.9	5.29e-05	0.000161	1	308.948	-3e-06		Estimated linear poro-elastic Young's modulus, Poisson's ratio, gamma_h values from fit to stage stress-strain data:
71.01	31.94	0.003239	-6e-05	0.982878	0.1872	5	44.96	6.68e-05	0.00025	0.718	0.47	66.01	26.94	39.96	30.45	0.22	13.1	6.68e-05	0.00025	1	309.082	5e-06		E:	13	+/-	0.25	GPa
71.01	32.14	0.003221	-7.8e-05	0.982983	0.1872	5.27	45.1	6.26e-05	0.000463	0.685	0.45	65.74	26.88	39.83	30.19	0.24	13.6	6.26e-05	0.000463	1	309.215	4e-06		nu:	0.285	+/-	0.009
71	32.36	0.003201	-9.9e-05	0.983197	0.1872	5.66	45.24	5.04e-05	0.000365	0.54	0.35	65.34	26.7	39.58	29.8	0.315	14.1	5.04e-05	0.000365	1	309.348	-6e-06		[ Assumed Biot Coefficient:			1	]
70.99	32.58	0.00318	-0.000119	0.983265	0.1872	6.08	45.39	7.91e-05	0.000118	0.845	0.56	64.91	26.5	39.3	29.37	0.134	12.1	7.91e-05	0.000118	1	309.482	-2e-06		Gamma_h:	0.62	+/-	0.012
70.99	32.8	0.00316	-0.00014	0.983285	0.1872	6.3	45.53	7.86e-05	0.000109	0.815	0.54	64.7	26.5	39.23	29.16	0.156	12	7.86e-05	0.000109	1	309.615	6e-06
70.99	32.98	0.003139	-0.000161	0.983352	0.1872	6.78	45.65	0.000264	0.00207	2.82	1.83	64.22	26.21	38.88	28.68	2.219	34.4	0.000264	0.00207	1	309.748	1e-05
70.98	33.23	0.003117	-0.000183	0.983528	0.1873	6.85	45.81	0.00027	0.00215	2.888	1.87	64.13	26.37	38.96	28.61	2.126	33.5	0.00027	0.00215	1	309.882	5e-06
70.97	33.39	0.003098	-0.000202	0.98368	0.1873	7.47	45.92	0.000115	0.000914	1.093	0.71	63.5	25.92	38.44	27.98	-0.102	8.51	0.000115	0.000914	1	310.015	0
70.96	33.6	0.003076	-0.000224	0.983856	0.1873	7.64	46.06	0.000116	0.000835	1.088	0.71	63.33	25.97	38.42	27.82	-0.097	8.48	0.000116	0.000835	1	310.148	-6e-06
70.97	33.82	0.003051	-0.000249	0.983946	0.1873	8.02	46.2	6.86e-05	0.000125	0.66	0.44	62.95	25.8	38.18	27.44	0.254	12.1	6.86e-05	0.000125	1	310.282	-2e-06
70.96	34.1	0.003025	-0.000276	0.983952	0.1873	8.39	46.38	7.67e-05	-9.19e-05	0.841	0.55	62.57	25.71	38	27.07	0.137	12.5	7.67e-05	-9.19e-05	1	310.442	1.1e-05
Pore Pressure Depletion Stage #13 [Seq:92]																								Single constant values from direct linear fits to stage stress-strain data:
69.93	33.46	0.003084	0	0.983759	0.1873	7.35	45.62	5.15e-05	-0.000268	0.511	0.47	62.57	26.11	38.26	28.1	0.328	13.2	5.15e-05	-0.000268	1	310.925	-1e-06		Cm,p:	6.54e-05	+/-	1e-06	(1/MPa)
69.85	33.24	0.003105	2.1e-05	0.983688	0.1873	7.05	45.45	8.42e-05	0.000733	0.914	0.64	62.8	26.2	38.4	28.41	0.079	11.7	8.42e-05	0.000733	1	311.058	-5e-06		Cp,p:	0.000345	+/-	1.2e-05	(1/MPa)
69.85	33.04	0.003123	3.9e-05	0.983486	0.1872	6.85	45.31	8.1e-05	0.000822	0.89	0.6	63	26.19	38.46	28.61	0.099	12.1	8.1e-05	0.000822	1	311.192	5e-06		Estimated linear poro-elastic Young's modulus, Poisson's ratio, gamma_h values from fit to stage stress-strain data:
69.85	32.79	0.003146	6.2e-05	0.983358	0.1872	6.39	45.15	4.81e-05	0.000114	0.522	0.34	63.46	26.41	38.76	29.07	0.324	14.3	4.81e-05	0.000114	1	311.325	6e-06		E:	12.6	+/-	0.2	GPa
69.85	32.62	0.003162	7.8e-05	0.983361	0.1872	6.04	45.03	5.95e-05	0.000205	0.629	0.42	63.81	26.57	38.99	29.41	0.27	13.4	5.95e-05	0.000205	1	311.458	-2e-06		nu:	0.261	+/-	0.009
69.86	32.38	0.003185	0.000101	0.983233	0.1872	5.72	44.87	6.61e-05	0.000309	0.685	0.45	64.14	26.66	39.15	29.74	0.24	12.8	6.61e-05	0.000309	1	311.592	-1e-06		[ Assumed Biot Coefficient:			1	]
69.86	32.17	0.003205	0.000122	0.983165	0.1872	5.39	44.73	5.91e-05	0.000264	0.603	0.4	64.47	26.78	39.34	30.07	0.284	13.1	5.91e-05	0.000264	1	311.725	-5e-06		Gamma_h:	0.653	+/-	0.006
69.87	31.96	0.003226	0.000142	0.983049	0.1872	5.02	44.6	6.74e-05	0.000388	0.673	0.45	64.84	26.94	39.57	30.43	0.246	12.5	6.74e-05	0.000388	1	311.858	-4e-06
69.87	31.72	0.00325	0.000167	0.982909	0.1872	4.7	44.43	7.8e-05	0.000606	0.729	0.48	65.16	27.01	39.73	30.75	0.213	11.3	7.8e-05	0.000606	1	311.992	-3e-06
69.87	31.5	0.003275	0.000191	0.982674	0.1871	4.39	44.29	6.94e-05	0.000517	0.637	0.42	65.48	27.11	39.9	31.06	0.266	11.6	6.94e-05	0.000517	1	312.125	7e-06
69.88	31.28	0.003297	0.000214	0.982595	0.1871	4	44.15	7.11e-05	0.000169	0.658	0.43	65.88	27.28	40.15	31.46	0.255	11.6	7.11e-05	0.000169	1	312.258	3e-06
69.89	31.06	0.003322	0.000239	0.982554	0.1871	3.7	44	7.79e-05	0.000346	0.74	0.48	66.19	27.36	40.3	31.76	0.206	11.5	7.79e-05	0.000346	1	312.392	-5e-06
69.9	30.81	0.003346	0.000263	0.982366	0.1871	3.36	43.84	7.33e-05	0.000444	0.705	0.47	66.53	27.44	40.47	32.09	0.228	11.8	7.33e-05	0.000444	1	312.525	0
69.9	30.55	0.003375	0.000292	0.982252	0.1871	2.97	43.67	7.21e-05	0.000138	0.599	0.4	66.93	27.58	40.7	32.49	0.286	10.7	7.21e-05	0.000138	1	312.685	-3e-06
						Single constant values from direct linear fits to stress-strain data across all stages:
						Cm,p:	0.000102	+/-	4.6e-07	(1/MPa)
						Gamma_h:	0.807	+/-	0.003
						Cp,p:	0.000551	+/-	2.5e-06	(1/MPa)
						Estimated linear poro-elastic Young's modulus, Poisson's ratio values from fit to stress-strain data:
						E:	9.4	+/-	0.031	GPa
						nu:	0.153	+/-	0.002
						[ Assumed Biot Coefficient:			1	]
Next 2 lines are all stage-average parameters determined during test. [Label form: parm_Pstart-Pend_#n; parm=avg.parameter, Pstart/Pend=Pressure @ stage start/finish, n=sequential PPD/PPI number]
Cm_35-39_#1	Cm_35-39_#1_+/-	Cp_35-39_#1	Cp_35-39_#1_+/-	E_35-39_#1	E_35-39_#1_+/-	nu_35-39_#1	nu_35-39_#1_+/-	Gamma_35-39_#1	Gamma_35-39_#1_+/-	alpha_35-39_#1	Cm_38-35_#1	Cm_38-35_#1_+/-	Cp_38-35_#1	Cp_38-35_#1_+/-	E_38-35_#1	E_38-35_#1_+/-	nu_38-35_#1	nu_38-35_#1_+/-	Gamma_38-35_#1	Gamma_38-35_#1_+/-	alpha_38-35_#1	Cm_35-25_#2	Cm_35-25_#2_+/-	Cp_35-25_#2	Cp_35-25_#2_+/-	E_35-25_#2	E_35-25_#2_+/-	nu_35-25_#2	nu_35-25_#2_+/-	Gamma_35-25_#2	Gamma_35-25_#2_+/-	alpha_35-25_#2	Cm_26-30_#2	Cm_26-30_#2_+/-	Cp_26-30_#2	Cp_26-30_#2_+/-	E_26-30_#2	E_26-30_#2_+/-	nu_26-30_#2	nu_26-30_#2_+/-	Gamma_26-30_#2	Gamma_26-30_#2_+/-	alpha_26-30_#2	Cm_29-25_#3	Cm_29-25_#3_+/-	Cp_29-25_#3	Cp_29-25_#3_+/-	E_29-25_#3	E_29-25_#3_+/-
1.48e-05	4.3e-07	0.000553	1.8e-05	558000000000	1200000000000000	-8340000000	18000000000000	-0.000554	0.00052	1	1.48e-05	4.5e-07	0.000578	2.3e-05	2.17	4.5	0.466	0.07	0.000886	0.00076	1	9.82e-05	1.7e-06	0.000526	9.6e-06	9.26	0.12	0.199	0.0084	0.741	0.0074	1	6.95e-05	1.4e-06	0.000361	1.1e-05	11.6	0.19	0.277	0.0086	0.626	0.013	1	7.8e-05	2.3e-06	0.000413	2.1e-05	10.5	0.27
MEASURED EFFECTIVE STRESS & ENGINEERING STRAIN DATA:
Axial Eff.	Radial Eff.	Deviatoric	Mean Eff.	Pore	Axial	Radial	Volume	Vol.Strain	Experiment	Sequence	Sample
Stress	Stress	Stress	Stress	Pressure	Strain	Strain	Strain	Porosity	Time	Number	Temperature
(MPa)	(MPa)	(MPa)	(MPa)	(MPa)	(dL/Lo)	(dR/Ro)	(dV/Vo)	(Vp/Vb)	(hours)	(Int.)	(C)
34.061	21.804	12.257	25.89	35.457	0	0	0	0.1898	257.205	27	22.4
33.989	21.728	12.261	25.815	35.532	-2e-06	-5e-06	-1.1e-05	0.1898	257.222	27	22.4
33.9	21.643	12.257	25.728	35.623	-2e-06	-5e-06	-1.1e-05	0.1898	257.238	27	22.4
33.813	21.551	12.262	25.638	35.712	-4e-06	-1.8e-05	-4.1e-05	0.1898	257.255	27	22.4
33.74	21.475	12.265	25.563	35.786	-6e-06	-1.4e-05	-3.4e-05	0.1898	257.288	27	22.4
33.427	21.16	12.267	25.249	36.102	-6e-06	-3.2e-05	-7.1e-05	0.1898	257.305	27	22.4
33.447	21.182	12.265	25.27	36.083	-8e-06	-3.7e-05	-8.2e-05	0.1899	257.322	27	22.4
33.034	20.761	12.273	24.852	36.499	-1e-05	-3.2e-05	-7.5e-05	0.1899	257.338	27	22.4
33.332	21.059	12.272	25.15	36.203	-8e-06	-3.7e-05	-8.2e-05	0.1899	257.355	27	22.4
33.244	20.975	12.27	25.064	36.29	-1e-05	-4.1e-05	-9.3e-05	0.1899	257.372	27	22.4
33.283	21.012	12.271	25.102	36.254	-1.3e-05	-3.7e-05	-8.6e-05	0.1899	257.388	27	22.4
32.999	20.72	12.279	24.813	36.538	-1.3e-05	-5.5e-05	-0.000123	0.1899	257.405	27	22.4
32.966	20.689	12.277	24.782	36.571	-1.5e-05	-5.5e-05	-0.000125	0.1899	257.422	27	22.4
32.875	20.595	12.28	24.688	36.666	-1.5e-05	-6e-05	-0.000134	0.1899	257.438	27	22.4
32.769	20.486	12.282	24.581	36.776	-1.9e-05	-7.4e-05	-0.000166	0.1899	257.472	27	22.4
32.721	20.441	12.28	24.535	36.824	-1.9e-05	-7.4e-05	-0.000166	0.1899	257.488	27	22.4
32.597	20.31	12.287	24.406	36.95	-1.9e-05	-6.9e-05	-0.000157	0.1899	257.505	27	22.4
32.585	20.302	12.283	24.396	36.963	-2.3e-05	-6.9e-05	-0.000161	0.1899	257.522	27	22.4
32.364	20.076	12.288	24.172	37.185	-2.3e-05	-6.9e-05	-0.000161	0.1899	257.538	27	22.4
32.256	19.97	12.286	24.065	37.292	-2.5e-05	-8.7e-05	-0.0002	0.19	257.555	27	22.4
32.219	19.93	12.288	24.026	37.335	-2.5e-05	-9.2e-05	-0.000209	0.19	257.572	27	22.4
32.082	19.786	12.296	23.885	37.473	-2.7e-05	-8.7e-05	-0.000202	0.19	257.589	27	22.4
31.905	19.606	12.298	23.706	37.654	-2.9e-05	-9.2e-05	-0.000213	0.19	257.605	27	22.4
31.896	19.675	12.222	23.748	37.586	-3.1e-05	-0.000101	-0.000233	0.19	257.638	27	22.4
31.743	19.521	12.222	23.595	37.738	-3.3e-05	-0.000106	-0.000245	0.19	257.655	27	22.4
31.656	19.435	12.22	23.509	37.825	-3.5e-05	-0.000106	-0.000247	0.19	257.672	27	22.4
31.623	19.403	12.22	23.476	37.858	-3.7e-05	-0.000124	-0.000286	0.19	257.688	27	22.4
31.487	19.271	12.216	23.343	37.993	-3.7e-05	-0.000124	-0.000286	0.19	257.705	27	22.4
31.39	19.177	12.214	23.248	38.088	-3.9e-05	-0.00012	-0.000279	0.19	257.722	27	22.4
31.247	19.029	12.218	23.102	38.231	-4.1e-05	-0.000138	-0.000317	0.19	257.755	27	22.4
31.195	18.983	12.212	23.054	38.281	-4.3e-05	-0.000133	-0.00031	0.19	257.772	27	22.4
31.078	18.862	12.216	22.934	38.399	-4.5e-05	-0.000147	-0.00034	0.1901	257.788	27	22.4
30.801	18.578	12.223	22.652	38.681	-4.5e-05	-0.000143	-0.000331	0.1901	257.805	27	22.4
30.801	18.578	12.223	22.652	38.681	-4.5e-05	-0.000143	-0.000331	0.1901	257.805	27	22.4
31.064	18.819	12.245	22.901	38.442	-3.7e-05	-0.000143	-0.000323	0.1901	258.055	31	22.4
30.963	18.722	12.241	22.802	38.542	-3.7e-05	-0.000143	-0.000323	0.1901	258.072	31	22.4
31.143	18.9	12.243	22.981	38.357	-3.5e-05	-0.000147	-0.00033	0.1901	258.088	31	22.4
31.269	19.029	12.24	23.109	38.231	-3.5e-05	-0.000133	-0.000302	0.19	258.105	31	22.4
31.398	19.157	12.241	23.237	38.104	-3.3e-05	-0.000129	-0.000291	0.19	258.122	31	22.4
31.378	19.137	12.241	23.217	38.124	-3.1e-05	-0.000129	-0.000289	0.19	258.138	31	22.4
31.503	19.265	12.238	23.344	38	-3.1e-05	-0.00012	-0.00027	0.19	258.155	31	22.4
31.664	19.422	12.242	23.502	37.841	-3.1e-05	-0.000124	-0.00028	0.19	258.172	31	22.4
31.779	19.541	12.238	23.62	37.724	-2.7e-05	-0.00012	-0.000266	0.19	258.205	31	22.4
31.832	19.595	12.237	23.674	37.669	-2.7e-05	-0.000106	-0.000239	0.19	258.222	31	22.4
31.96	19.723	12.237	23.802	37.541	-2.5e-05	-0.00011	-0.000246	0.19	258.238	31	22.4
32.121	19.877	12.244	23.958	37.381	-2.5e-05	-0.000106	-0.000236	0.19	258.255	31	22.4
32.293	20.058	12.234	24.137	37.207	-2.3e-05	-9.2e-05	-0.000207	0.19	258.272	31	22.4
32.042	19.807	12.234	23.885	37.455	-2.1e-05	-8.3e-05	-0.000186	0.1899	258.288	31	22.4
32.244	20.013	12.231	24.09	37.251	-2.1e-05	-8.7e-05	-0.000196	0.19	258.305	31	22.4
32.374	20.141	12.233	24.219	37.122	-1.9e-05	-8.3e-05	-0.000184	0.1899	258.322	31	22.4
32.492	20.258	12.233	24.336	37.004	-1.9e-05	-7.4e-05	-0.000166	0.1899	258.338	31	22.4
32.594	20.359	12.235	24.437	36.9	-1.4e-05	-7.8e-05	-0.000171	0.1899	258.372	31	22.4
32.809	20.572	12.237	24.651	36.69	-1.4e-05	-7.8e-05	-0.000171	0.1899	258.388	31	22.4
32.748	20.507	12.241	24.587	36.754	-1.2e-05	-6e-05	-0.000132	0.1899	258.405	31	22.4
32.946	20.703	12.243	24.784	36.557	-1e-05	-6.4e-05	-0.000139	0.1899	258.422	31	22.4
33.127	20.883	12.244	24.964	36.378	-1e-05	-5.5e-05	-0.000121	0.1899	258.438	31	22.4
33.099	20.854	12.245	24.936	36.406	-8e-06	-5.5e-05	-0.000119	0.1899	258.455	31	22.4
33.341	21.1	12.241	25.18	36.163	-8e-06	-4.6e-05	-0.0001	0.1899	258.472	31	22.4
33.253	21.015	12.238	25.094	36.246	-6e-06	-3.7e-05	-8e-05	0.1899	258.488	31	22.4
33.092	20.853	12.239	24.933	36.406	-4e-06	-3.7e-05	-7.8e-05	0.1899	258.505	31	22.4
33.272	21.035	12.237	25.114	36.224	-4e-06	-4.1e-05	-8.7e-05	0.1899	258.522	31	22.4
33.667	21.432	12.235	25.51	35.829	-2e-06	-2.8e-05	-5.7e-05	0.1898	258.538	31	22.4
33.638	21.402	12.236	25.481	35.86	0	-2.3e-05	-4.6e-05	0.1898	258.572	31	22.4
33.753	21.516	12.238	25.595	35.747	0	-1.4e-05	-2.8e-05	0.1898	258.588	31	22.4
33.808	21.563	12.245	25.644	35.694	2e-06	-9e-06	-1.6e-05	0.1898	258.605	31	22.4
33.919	21.68	12.239	25.759	35.582	4e-06	-9e-06	-1.4e-05	0.1898	258.622	31	22.4
33.768	21.531	12.237	25.61	35.731	4e-06	-5e-06	-5e-06	0.1898	258.638	31	22.4
34.028	21.795	12.233	25.873	35.47	6e-06	-9e-06	-1.2e-05	0.1898	258.655	31	22.4
34.087	21.784	12.303	25.885	35.459	1.2e-05	-5e-06	3e-06	0.1898	259.738	34	22.4
34.318	22.016	12.302	26.116	35.228	1.2e-05	0	1.2e-05	0.1898	259.755	34	22.4
34.135	21.806	12.329	25.916	35.41	1.6e-05	5e-06	2.6e-05	0.1898	259.772	34	22.4
34.215	21.856	12.359	25.976	35.331	1.8e-05	-4e-06	1e-05	0.1898	259.805	34	22.4
34.501	22.095	12.406	26.23	35.047	2.2e-05	-4e-06	1.4e-05	0.1898	259.822	34	22.4
34.13	21.687	12.444	25.835	35.417	2.7e-05	-4e-06	1.9e-05	0.1898	259.838	34	22.4
34.544	22.056	12.488	26.219	35.005	2.9e-05	1e-06	3e-05	0.1898	259.855	34	22.4
34.427	21.893	12.534	26.071	35.122	3.3e-05	6e-06	4.4e-05	0.1898	259.872	34	22.4
34.447	21.933	12.514	26.104	35.105	3.3e-05	1e-06	3.4e-05	0.1898	259.888	34	22.4
34.562	21.973	12.588	26.169	34.991	3.9e-05	1e-06	4.1e-05	0.1898	259.905	34	22.4
34.523	21.901	12.622	26.109	35.03	4.1e-05	6e-06	5.3e-05	0.1897	259.922	34	22.4
34.735	22.101	12.634	26.312	34.818	4.3e-05	6e-06	5.5e-05	0.1897	259.938	34	22.4
34.58	21.921	12.659	26.141	34.975	4.5e-05	1e-06	4.8e-05	0.1898	259.955	34	22.4
34.673	21.947	12.726	26.189	34.883	5.1e-05	2e-06	5.4e-05	0.1897	259.972	34	22.4
34.734	21.984	12.75	26.234	34.824	5.3e-05	6e-06	6.6e-05	0.1897	259.988	34	22.4
34.942	22.147	12.795	26.412	34.616	5.7e-05	-1.2e-05	3.3e-05	0.1898	260.005	34	22.4
34.839	22.03	12.808	26.3	34.718	5.9e-05	-7e-06	4.5e-05	0.1898	260.022	34	22.4
34.997	22.172	12.824	26.447	34.562	6.1e-05	2e-06	6.5e-05	0.1897	260.038	34	22.4
34.952	22.103	12.849	26.386	34.605	6.3e-05	-2e-06	5.8e-05	0.1897	260.055	34	22.4
34.628	21.754	12.874	26.046	34.931	6.7e-05	1.1e-05	9e-05	0.1897	260.072	34	22.4
35.057	22.108	12.948	26.425	34.503	7.2e-05	-7e-06	5.8e-05	0.1897	260.088	34	22.4
35.06	22.07	12.989	26.4	34.5	8e-05	7e-06	9.4e-05	0.1897	260.122	34	22.4
35.165	22.097	13.069	26.453	34.396	8.6e-05	-6e-06	7.3e-05	0.1897	260.138	34	22.4
35.254	22.167	13.087	26.529	34.31	8.8e-05	-2e-06	8.5e-05	0.1897	260.172	34	22.4
35.356	22.207	13.149	26.59	34.208	9.2e-05	-6e-06	8e-05	0.1897	260.188	34	22.4
35.435	22.202	13.234	26.613	34.126	0.000102	-6e-06	9.1e-05	0.1897	260.238	34	22.4
35.613	22.366	13.247	26.782	33.951	0.000104	4e-06	0.000112	0.1897	260.255	34	22.4
35.523	22.23	13.293	26.661	34.041	0.000108	-5e-06	9.8e-05	0.1897	260.272	34	22.4
35.587	22.256	13.331	26.7	33.977	0.000113	-5e-06	0.000102	0.1897	260.288	34	22.4
35.428	22.071	13.357	26.524	34.139	0.000115	-5e-06	0.000104	0.1897	260.305	34	22.4
35.838	22.445	13.393	26.91	33.731	0.000119	4e-06	0.000127	0.1897	260.322	34	22.4
35.644	22.177	13.467	26.666	33.93	0.000125	4e-06	0.000134	0.1897	260.338	34	22.4
35.734	22.254	13.48	26.748	33.839	0.000129	4e-06	0.000138	0.1897	260.355	34	22.4
35.869	22.275	13.595	26.806	33.705	0.000139	-4e-06	0.000131	0.1897	260.405	34	22.4
35.865	22.257	13.608	26.793	33.711	0.000141	5e-06	0.000151	0.1897	260.422	34	22.4
35.992	22.363	13.629	26.906	33.583	0.000145	1e-05	0.000165	0.1897	260.438	34	22.4
36.142	22.496	13.646	27.044	33.434	0.000147	5e-06	0.000158	0.1897	260.455	34	22.4
36.044	22.333	13.712	26.903	33.533	0.000153	-8e-06	0.000137	0.1897	260.472	34	22.4
36.129	22.334	13.795	26.932	33.454	0.000162	-4e-06	0.000155	0.1897	260.522	34	22.4
36.238	22.357	13.881	26.984	33.347	0.00017	6e-06	0.000182	0.1896	260.538	34	22.4
36.112	22.249	13.863	26.87	33.472	0.00017	-3e-06	0.000163	0.1897	260.555	34	22.4
36.523	22.632	13.891	27.263	33.058	0.000174	6e-06	0.000186	0.1896	260.572	34	22.4
36.341	22.417	13.925	27.058	33.239	0.000178	2e-06	0.000181	0.1896	260.588	34	22.4
36.41	22.434	13.976	27.093	33.169	0.000184	2e-06	0.000188	0.1896	260.605	34	22.4
36.608	22.613	13.995	27.278	32.969	0.000186	2e-06	0.00019	0.1896	260.622	34	22.4
36.509	22.462	14.047	27.144	33.068	0.000193	-3e-06	0.000187	0.1896	260.655	34	22.4
36.599	22.475	14.124	27.183	32.979	0.000201	-7e-06	0.000187	0.1896	260.672	34	22.4
36.804	22.65	14.155	27.368	32.773	0.000205	-2e-06	0.000201	0.1896	260.688	34	22.4
36.642	22.515	14.127	27.224	32.933	0.000203	-2e-06	0.000198	0.1896	260.705	34	22.4
36.631	22.447	14.183	27.175	32.945	0.000211	3e-06	0.000216	0.1896	260.722	34	22.4
36.754	22.524	14.23	27.268	32.82	0.000215	3e-06	0.000221	0.1896	260.738	34	22.4
36.878	22.592	14.286	27.354	32.695	0.000223	-2e-06	0.00022	0.1896	260.772	34	22.4
36.977	22.587	14.39	27.384	32.594	0.000236	-6e-06	0.000224	0.1896	260.822	34	22.4
36.995	22.585	14.409	27.388	32.576	0.00024	8e-06	0.000256	0.1896	260.838	34	22.4
37.097	22.654	14.443	27.469	32.471	0.000244	4e-06	0.000251	0.1896	260.855	34	22.4
37.089	22.559	14.531	27.402	32.481	0.000254	4e-06	0.000262	0.1896	260.888	34	22.4
37.26	22.719	14.541	27.566	32.31	0.000256	-1e-06	0.000255	0.1896	260.905	34	22.4
37.279	22.666	14.613	27.537	32.291	0.000264	-1e-05	0.000245	0.1896	260.938	34	22.4
37.373	22.713	14.66	27.599	32.198	0.000269	4e-06	0.000277	0.1896	260.955	34	22.4
37.55	22.907	14.643	27.788	32.02	0.000269	-9e-06	0.00025	0.1896	260.972	34	22.4
37.47	22.716	14.754	27.634	32.1	0.000281	5e-06	0.00029	0.1896	260.988	34	22.4
37.183	22.491	14.693	27.388	32.385	0.000279	-5e-06	0.00027	0.1896	261.005	34	22.4
37.444	22.663	14.781	27.59	32.122	0.000287	-4e-06	0.000278	0.1896	261.022	34	22.4
37.411	22.584	14.828	27.526	32.155	0.000291	5e-06	0.000301	0.1895	261.038	34	22.4
37.871	23.038	14.833	27.982	31.698	0.000293	0	0.000294	0.1896	261.055	34	22.4
37.644	22.753	14.891	27.717	31.926	0.000301	1e-06	0.000303	0.1895	261.072	34	22.4
37.43	22.58	14.85	27.53	32.135	0.000299	-9e-06	0.000282	0.1896	261.088	34	22.4
37.755	22.826	14.929	27.803	31.81	0.00031	-4e-06	0.000302	0.1895	261.105	34	22.4
37.847	22.864	14.982	27.859	31.72	0.000314	6e-06	0.000325	0.1895	261.122	34	22.4
38.055	23.059	14.996	28.057	31.513	0.000318	1e-06	0.00032	0.1895	261.138	34	22.4
37.886	22.857	15.03	27.867	31.68	0.000322	-3e-06	0.000315	0.1895	261.155	34	22.4
37.879	22.819	15.06	27.839	31.685	0.000328	6e-06	0.00034	0.1895	261.188	34	22.4
37.996	22.869	15.127	27.912	31.569	0.000334	-8e-06	0.000319	0.1895	261.205	34	22.4
38.069	22.872	15.197	27.938	31.497	0.000343	2e-06	0.000346	0.1895	261.222	34	22.4
37.805	22.645	15.159	27.698	31.759	0.000343	2e-06	0.000346	0.1895	261.238	34	22.4
38.236	23.017	15.22	28.09	31.327	0.000347	-3e-06	0.000341	0.1895	261.255	34	22.4
38.186	22.922	15.263	28.01	31.379	0.000353	2e-06	0.000357	0.1895	261.272	34	22.4
38.431	23.18	15.251	28.264	31.132	0.000353	7e-06	0.000366	0.1895	261.288	34	22.4
38.211	22.895	15.316	28	31.351	0.000361	-2e-06	0.000357	0.1895	261.305	34	22.4
38.279	22.927	15.352	28.044	31.285	0.000365	-2e-06	0.000361	0.1895	261.322	34	22.4
38.38	22.947	15.434	28.091	31.183	0.000373	3e-06	0.000379	0.1895	261.338	34	22.4
38.589	23.16	15.429	28.303	30.975	0.000375	-6e-06	0.000363	0.1895	261.355	34	22.4
38.5	23.036	15.464	28.191	31.066	0.00038	-6e-06	0.000367	0.1895	261.372	34	22.4
38.599	23.13	15.469	28.287	30.969	0.000384	-6e-06	0.000371	0.1895	261.388	34	22.4
38.546	22.997	15.548	28.18	31.026	0.00039	-1e-06	0.000387	0.1895	261.405	34	22.4
38.743	23.165	15.578	28.357	30.831	0.000394	8e-06	0.00041	0.1895	261.422	34	22.4
38.282	22.686	15.595	27.885	31.293	0.000398	8e-06	0.000414	0.1895	261.438	34	22.4
38.666	23.011	15.655	28.23	30.91	0.000404	4e-06	0.000411	0.1895	261.455	34	22.4
38.758	23.062	15.696	28.294	30.816	0.000412	-1e-05	0.000392	0.1895	261.472	34	22.4
38.836	23.093	15.743	28.341	30.741	0.000419	-1e-06	0.000417	0.1895	261.505	34	22.4
39.055	23.276	15.779	28.536	30.523	0.000423	-1e-06	0.000422	0.1895	261.522	34	22.4
38.897	23.11	15.787	28.373	30.685	0.000425	-1e-06	0.000424	0.1894	261.538	34	22.4
38.986	23.117	15.869	28.407	30.603	0.000431	-9e-06	0.000412	0.1895	261.555	34	22.4
39.243	23.337	15.907	28.639	30.346	0.000437	-5e-06	0.000428	0.1894	261.572	34	22.4
39.137	23.141	15.996	28.473	30.456	0.000451	-4e-06	0.000443	0.1894	261.622	34	22.4
39.265	23.19	16.074	28.548	30.332	0.00046	1e-06	0.000461	0.1894	261.655	34	22.4
39.099	22.994	16.105	28.362	30.501	0.000462	1e-06	0.000463	0.1894	261.672	34	22.4
39.056	22.943	16.112	28.314	30.548	0.000464	-4e-06	0.000456	0.1894	261.688	34	22.4
39.425	23.233	16.192	28.63	30.182	0.000474	1e-06	0.000476	0.1894	261.705	34	22.4
39.552	23.348	16.204	28.749	30.053	0.000476	-4e-06	0.000469	0.1894	261.722	34	22.4
39.575	23.344	16.231	28.755	30.029	0.00048	6e-06	0.000492	0.1894	261.738	34	22.4
39.309	23.043	16.266	28.465	30.296	0.000486	-3e-06	0.00048	0.1894	261.755	34	22.4
39.546	23.249	16.297	28.681	30.058	0.000488	-8e-06	0.000473	0.1894	261.772	34	22.4
39.636	23.248	16.388	28.711	29.971	0.000499	-8e-06	0.000484	0.1894	261.788	34	22.4
39.831	23.47	16.361	28.923	29.777	0.000499	-8e-06	0.000483	0.1894	261.805	34	22.4
39.754	23.338	16.416	28.81	29.858	0.000505	2e-06	0.000508	0.1894	261.822	34	22.4
39.933	23.489	16.444	28.97	29.68	0.000509	2e-06	0.000513	0.1894	261.838	34	22.4
39.864	23.367	16.497	28.866	29.752	0.000513	-1.2e-05	0.000489	0.1894	261.855	34	22.4
40.045	23.527	16.518	29.033	29.571	0.000517	-7e-06	0.000503	0.1894	261.872	34	22.4
39.929	23.345	16.584	28.873	29.688	0.000525	-7e-06	0.000512	0.1894	261.905	34	22.4
40.124	23.517	16.607	29.053	29.493	0.000529	3e-06	0.000534	0.1894	261.922	34	22.4
40.033	23.391	16.641	28.939	29.584	0.000536	-7e-06	0.000522	0.1894	261.938	34	22.4
39.887	23.171	16.716	28.743	29.733	0.000544	-2e-06	0.00054	0.1894	261.955	34	22.4
40.136	23.413	16.723	28.988	29.483	0.000546	3e-06	0.000552	0.1893	261.972	34	22.4
40.081	23.344	16.737	28.923	29.539	0.000548	3e-06	0.000554	0.1893	261.988	34	22.4
40.3	23.499	16.801	29.099	29.321	0.000554	-1e-06	0.000551	0.1893	262.005	34	22.4
40.562	23.549	17.013	29.22	29.066	0.000581	-5e-06	0.00057	0.1893	262.088	34	22.4
40.587	23.516	17.071	29.206	29.042	0.000591	-1e-05	0.000572	0.1893	262.138	34	22.4
40.661	23.541	17.12	29.248	28.968	0.000597	0	0.000597	0.1893	262.155	34	22.4
40.676	23.546	17.13	29.256	28.95	0.000599	0	0.000599	0.1893	262.172	34	22.4
40.768	23.621	17.147	29.337	28.86	0.000603	-5e-06	0.000594	0.1893	262.188	34	22.4
40.836	23.569	17.267	29.324	28.793	0.000618	-9e-06	0.0006	0.1893	262.222	34	22.4
41.072	23.811	17.262	29.564	28.553	0.00062	0	0.000621	0.1893	262.238	34	22.4
40.958	23.639	17.319	29.412	28.671	0.000624	-4e-06	0.000616	0.1893	262.255	34	22.4
41.129	23.753	17.376	29.545	28.504	0.000632	5e-06	0.000643	0.1893	262.272	34	22.4
41.021	23.645	17.377	29.437	28.613	0.000634	5e-06	0.000645	0.1893	262.288	34	22.4
41.16	23.76	17.4	29.56	28.473	0.000638	5e-06	0.000649	0.1893	262.305	34	22.4
41.177	23.711	17.466	29.533	28.46	0.000646	6e-06	0.000658	0.1893	262.338	34	22.4
40.961	23.465	17.496	29.297	28.675	0.000651	1e-06	0.000653	0.1893	262.355	34	22.4
41.02	23.457	17.562	29.311	28.614	0.000659	-8e-06	0.000643	0.1893	262.372	34	22.4
41.277	23.671	17.607	29.54	28.358	0.000665	-8e-06	0.00065	0.1893	262.388	34	22.4
41.378	23.78	17.598	29.646	28.256	0.000667	6e-06	0.00068	0.1892	262.405	34	22.4
41.353	23.669	17.684	29.564	28.277	0.000675	-3e-06	0.00067	0.1892	262.438	34	22.4
41.51	23.817	17.693	29.715	28.119	0.000681	7e-06	0.000695	0.1892	262.455	34	22.4
41.736	23.912	17.824	29.853	27.887	0.0007	-2e-06	0.000696	0.1892	262.522	34	22.4
41.641	23.755	17.885	29.717	27.987	0.000708	-2e-06	0.000705	0.1892	262.555	34	22.4
41.789	23.796	17.992	29.794	27.841	0.000718	3e-06	0.000725	0.1892	262.572	34	22.4
41.922	23.917	18.005	29.919	27.712	0.000723	-1e-06	0.00072	0.1892	262.588	34	22.4
41.686	23.659	18.027	29.668	27.951	0.000727	-1e-06	0.000724	0.1892	262.605	34	22.4
41.976	23.923	18.054	29.94	27.661	0.000729	3e-06	0.000735	0.1892	262.622	34	22.4
41.935	23.832	18.102	29.866	27.7	0.000735	-1e-06	0.000733	0.1892	262.638	34	22.4
42.104	23.953	18.151	30.003	27.533	0.000741	-1e-06	0.000739	0.1892	262.655	34	22.4
42.016	23.713	18.304	29.814	27.626	0.000762	4e-06	0.00077	0.1892	262.738	34	22.4
42.165	23.819	18.346	29.934	27.479	0.00077	4e-06	0.000779	0.1892	262.755	34	22.4
42.364	23.975	18.389	30.105	27.279	0.000774	-5e-06	0.000765	0.1892	262.772	34	22.4
42.266	23.831	18.435	29.976	27.377	0.000782	-4e-06	0.000773	0.1892	262.805	34	22.4
42.493	23.997	18.496	30.162	27.151	0.000788	0	0.000789	0.1892	262.822	34	22.4
42.188	23.687	18.501	29.854	27.456	0.00079	-9e-06	0.000773	0.1892	262.838	34	22.4
42.718	24.155	18.563	30.343	26.927	0.000799	5e-06	0.000809	0.1891	262.855	34	22.4
42.622	23.969	18.652	30.187	27.029	0.000809	-8e-06	0.000792	0.1891	262.888	34	22.4
42.772	24.095	18.678	30.321	26.877	0.000813	-3e-06	0.000806	0.1891	262.905	34	22.4
42.499	23.813	18.685	30.042	27.15	0.000815	1e-05	0.000836	0.1891	262.922	34	22.4
42.771	24.025	18.746	30.273	26.877	0.000823	-8e-06	0.000808	0.1891	262.938	34	22.4
42.881	24.055	18.826	30.33	26.763	0.000836	6e-06	0.000848	0.1891	262.988	34	22.4
42.938	24.049	18.889	30.345	26.707	0.000842	7e-06	0.000855	0.1891	263.005	34	22.4
43.222	24.335	18.888	30.631	26.424	0.000844	7e-06	0.000857	0.1891	263.022	34	22.4
42.926	23.974	18.952	30.291	26.721	0.000852	2e-06	0.000856	0.1891	263.038	34	22.4
42.971	23.987	18.984	30.315	26.679	0.000854	2e-06	0.000859	0.1891	263.055	34	22.4
43.128	24.117	19.011	30.454	26.52	0.00086	-7e-06	0.000847	0.1891	263.072	34	22.4
43.366	24.32	19.047	30.668	26.283	0.000866	3e-06	0.000871	0.1891	263.088	34	22.4
43.103	24.012	19.091	30.376	26.548	0.000868	-2e-06	0.000865	0.1891	263.105	34	22.4
43.266	24.12	19.146	30.502	26.386	0.000877	3e-06	0.000882	0.1891	263.122	34	22.4
43.255	24.092	19.162	30.48	26.394	0.000881	-2e-06	0.000878	0.1891	263.138	34	22.4
43.413	24.238	19.175	30.629	26.234	0.000885	-2e-06	0.000882	0.1891	263.155	34	22.4
43.391	24.16	19.231	30.571	26.255	0.000891	3e-06	0.000898	0.1891	263.172	34	22.4
43.322	24.065	19.257	30.484	26.325	0.000893	-1.5e-05	0.000863	0.1891	263.188	34	22.4
43.463	24.178	19.285	30.607	26.181	0.000899	-6e-06	0.000888	0.1891	263.205	34	22.4
43.535	24.207	19.327	30.65	26.11	0.000905	4e-06	0.000913	0.1891	263.222	34	22.4
43.669	24.317	19.352	30.768	25.975	0.000908	-1.5e-05	0.000878	0.1891	263.238	34	22.4
43.617	24.159	19.457	30.645	26.031	0.00092	-5e-06	0.00091	0.1891	263.255	34	22.4
43.823	24.409	19.414	30.881	25.827	0.00092	-1e-06	0.000919	0.189	263.272	34	22.4
43.973	24.413	19.56	30.933	25.682	0.000938	-5e-06	0.000929	0.189	263.322	34	22.4
43.922	24.316	19.606	30.851	25.739	0.000942	-5e-06	0.000933	0.189	263.338	34	22.4
44.154	24.521	19.632	31.066	25.509	0.000944	0	0.000945	0.189	263.355	34	22.4
44.028	24.368	19.66	30.921	25.636	0.000949	-9e-06	0.000931	0.189	263.372	34	22.4
43.882	24.188	19.694	30.752	25.781	0.000953	-4e-06	0.000944	0.189	263.388	34	22.4
44.341	24.605	19.736	31.184	25.322	0.000961	-4e-06	0.000953	0.189	263.405	34	22.4
44.12	24.328	19.792	30.925	25.547	0.000967	-4e-06	0.000959	0.189	263.422	34	22.4
44.118	24.216	19.902	30.85	25.552	0.000981	1e-06	0.000984	0.189	263.472	34	22.4
44.243	24.331	19.912	30.968	25.425	0.000983	1e-06	0.000986	0.189	263.488	34	22.4
44.456	24.488	19.969	31.144	25.213	0.00099	-8e-06	0.000974	0.189	263.505	34	22.4
44.642	24.643	20	31.309	25.029	0.000996	6e-06	0.001008	0.189	263.522	34	22.4
44.204	24.18	20.024	30.855	25.467	0.001	2e-06	0.001003	0.189	263.538	34	22.4
44.422	24.366	20.056	31.051	25.25	0.001004	2e-06	0.001007	0.189	263.555	34	22.4
44.625	24.494	20.131	31.204	25.049	0.001012	-7e-06	0.000998	0.189	263.572	34	22.4
44.522	24.236	20.286	30.998	25.156	0.001035	7e-06	0.001049	0.1889	263.655	34	22.4
44.604	24.282	20.322	31.056	25.073	0.001039	-6e-06	0.001026	0.189	263.672	34	22.4
44.855	24.508	20.347	31.29	24.822	0.001043	7e-06	0.001058	0.1889	263.688	34	22.4
44.891	24.475	20.417	31.28	24.785	0.001051	-6e-06	0.001039	0.1889	263.705	34	22.4
45.08	24.685	20.395	31.483	24.599	0.001051	-2e-06	0.001048	0.1889	263.722	34	22.4
44.988	24.517	20.47	31.341	24.693	0.001057	8e-06	0.001073	0.1889	263.738	34	22.4
44.988	24.517	20.47	31.341	24.693	0.001057	8e-06	0.001073	0.1889	263.738	34	22.4
45.105	24.029	21.076	31.054	25.688	0.001014	-3e-06	0.001007	0.189	264.222	37	22.4
44.874	23.84	21.034	30.851	25.918	0.001008	-1.3e-05	0.000983	0.189	264.238	37	22.4
45.003	23.988	21.015	30.993	25.785	0.00101	1e-06	0.001012	0.189	264.255	37	22.4
44.92	23.946	20.973	30.937	25.866	0.001006	6e-06	0.001017	0.189	264.288	37	22.4
44.838	23.923	20.915	30.894	25.948	0.001	1e-06	0.001001	0.189	264.305	37	22.4
44.894	23.972	20.922	30.946	25.892	0.001	-8e-06	0.000983	0.189	264.322	37	22.4
44.713	23.838	20.875	30.797	26.074	0.000996	5e-06	0.001006	0.189	264.338	37	22.4
44.68	23.829	20.851	30.779	26.107	0.000996	-4e-06	0.000987	0.189	264.355	37	22.4
44.339	23.509	20.83	30.452	26.449	0.000992	-4e-06	0.000983	0.189	264.372	37	22.4
44.676	23.855	20.821	30.795	26.112	0.000992	5e-06	0.001001	0.189	264.388	37	22.4
44.423	23.651	20.772	30.575	26.361	0.000987	0	0.000988	0.189	264.405	37	22.4
44.511	23.756	20.755	30.674	26.27	0.000985	0	0.000986	0.189	264.422	37	22.4
44.535	23.801	20.734	30.712	26.247	0.000983	5e-06	0.000993	0.189	264.438	37	22.4
44.621	23.92	20.701	30.82	26.162	0.000979	5e-06	0.000988	0.189	264.455	37	22.4
44.431	23.766	20.666	30.654	26.349	0.000977	-5e-06	0.000968	0.189	264.472	37	22.4
44.385	23.737	20.648	30.62	26.396	0.000973	-5e-06	0.000963	0.189	264.505	37	22.4
44.215	23.642	20.572	30.5	26.566	0.000969	4e-06	0.000977	0.189	264.522	37	22.4
44.01	23.617	20.393	30.414	26.759	0.000951	-1e-05	0.00093	0.189	264.605	37	22.4
44.019	23.654	20.365	30.442	26.747	0.000949	8e-06	0.000964	0.189	264.638	37	22.4
43.915	23.532	20.383	30.326	26.852	0.000951	-6e-06	0.000939	0.189	264.655	37	22.4
43.943	23.664	20.279	30.424	26.823	0.00094	-6e-06	0.000928	0.189	264.722	37	22.4
43.738	23.522	20.216	30.261	27.025	0.000934	3e-06	0.00094	0.189	264.738	37	22.4
43.961	23.768	20.192	30.499	26.805	0.000932	-2e-06	0.000928	0.189	264.755	37	22.4
43.662	23.496	20.165	30.218	27.107	0.00093	-2e-06	0.000926	0.189	264.772	37	22.4
43.696	23.557	20.139	30.27	27.075	0.000926	2e-06	0.000931	0.189	264.805	37	22.4
43.169	23.112	20.057	29.798	27.6	0.00092	2e-06	0.000924	0.189	264.822	37	22.4
43.523	23.453	20.07	30.143	27.244	0.00092	-2e-06	0.000915	0.189	264.838	37	22.4
43.415	23.381	20.034	30.059	27.35	0.000916	-3e-06	0.000911	0.1891	264.855	37	22.4
43.345	23.4	19.945	30.048	27.418	0.000906	6e-06	0.000918	0.189	264.905	37	22.4
43.203	23.271	19.932	29.915	27.559	0.000906	2e-06	0.000909	0.1891	264.922	37	22.4
43.304	23.396	19.908	30.032	27.457	0.000902	-3e-06	0.000895	0.1891	264.938	37	22.4
43.221	23.355	19.866	29.977	27.54	0.000897	-3e-06	0.000891	0.1891	264.955	37	22.4
43.101	23.254	19.847	29.87	27.662	0.000895	1e-06	0.000898	0.1891	264.972	37	22.4
42.741	22.93	19.812	29.534	28.021	0.000891	-3e-06	0.000884	0.1891	264.988	37	22.4
43.096	23.302	19.795	29.9	27.666	0.000889	1e-06	0.000891	0.1891	265.005	37	22.4
43.06	23.344	19.715	29.916	27.706	0.000879	-4e-06	0.000871	0.1891	265.072	37	22.4
42.909	23.239	19.67	29.796	27.854	0.000875	-4e-06	0.000867	0.1891	265.088	37	22.4
42.738	23.146	19.593	29.676	28.023	0.000867	-9e-06	0.000849	0.1891	265.105	37	22.4
42.733	23.202	19.531	29.712	28.026	0.00086	5e-06	0.00087	0.1891	265.155	37	22.4
42.883	23.379	19.504	29.88	27.877	0.000858	-5e-06	0.000849	0.1891	265.172	37	22.4
42.576	23.082	19.495	29.58	28.186	0.000856	9e-06	0.000875	0.1891	265.188	37	22.4
42.532	23.066	19.466	29.555	28.23	0.000852	-5e-06	0.000843	0.1891	265.205	37	22.4
42.2	22.785	19.415	29.256	28.561	0.000848	4e-06	0.000857	0.1891	265.222	37	22.4
42.622	23.209	19.413	29.68	28.139	0.000844	-5e-06	0.000834	0.1891	265.238	37	22.4
42.487	23.08	19.407	29.549	28.274	0.000846	4e-06	0.000855	0.1891	265.255	37	22.4
42.7	23.382	19.318	29.821	28.059	0.000836	4e-06	0.000844	0.1891	265.272	37	22.4
42.388	23.045	19.343	29.493	28.371	0.000838	-1e-06	0.000837	0.1891	265.288	37	22.4
42.326	23.008	19.318	29.448	28.437	0.000834	-5e-06	0.000823	0.1891	265.322	37	22.4
42.239	23.012	19.227	29.421	28.521	0.000828	4e-06	0.000835	0.1891	265.338	37	22.4
42.399	23.185	19.215	29.59	28.359	0.000824	-6e-06	0.000812	0.1891	265.355	37	22.4
42.141	22.942	19.199	29.341	28.619	0.000821	-6e-06	0.00081	0.1891	265.372	37	22.4
42.14	22.979	19.161	29.366	28.619	0.000817	8e-06	0.000833	0.1891	265.388	37	22.4
42.025	22.881	19.144	29.262	28.735	0.000815	-6e-06	0.000803	0.1891	265.405	37	22.4
42.192	23.208	18.984	29.536	28.561	0.000797	-7e-06	0.000784	0.1892	265.488	37	22.4
41.841	22.847	18.994	29.178	28.912	0.000797	3e-06	0.000802	0.1891	265.505	37	22.4
41.721	22.785	18.936	29.097	29.03	0.000791	2e-06	0.000796	0.1891	265.522	37	22.4
41.662	22.727	18.935	29.038	29.089	0.000789	-7e-06	0.000775	0.1892	265.538	37	22.4
41.59	22.664	18.925	28.973	29.162	0.000789	-7e-06	0.000775	0.1892	265.555	37	22.4
41.687	22.816	18.871	29.106	29.062	0.000783	-7e-06	0.000769	0.1892	265.572	37	22.4
41.47	22.651	18.819	28.924	29.277	0.000778	7e-06	0.000792	0.1891	265.588	37	22.4
41.56	22.754	18.806	29.023	29.185	0.000776	2e-06	0.00078	0.1892	265.622	37	22.4
41.492	22.744	18.748	28.993	29.255	0.00077	6e-06	0.000783	0.1892	265.638	37	22.4
41.302	22.544	18.758	28.797	29.448	0.00077	6e-06	0.000783	0.1892	265.655	37	22.4
41.567	22.873	18.694	29.105	29.182	0.000762	-8e-06	0.000747	0.1892	265.672	37	22.4
41.136	22.48	18.656	28.699	29.614	0.000758	1e-06	0.000761	0.1892	265.688	37	22.4
41.326	22.663	18.663	28.884	29.423	0.000758	-8e-06	0.000742	0.1892	265.705	37	22.4
41.146	22.491	18.655	28.709	29.603	0.000756	-3e-06	0.000749	0.1892	265.722	37	22.4
41.225	22.613	18.612	28.817	29.525	0.00075	-3e-06	0.000743	0.1892	265.738	37	22.4
40.833	22.273	18.56	28.46	29.918	0.000748	1e-06	0.00075	0.1892	265.755	37	22.4
41.127	22.578	18.548	28.761	29.624	0.000744	-4e-06	0.000736	0.1892	265.772	37	22.4
41.102	22.583	18.52	28.756	29.647	0.000739	-4e-06	0.000732	0.1892	265.805	37	22.4
41.032	22.579	18.453	28.73	29.714	0.000735	-4e-06	0.000727	0.1892	265.822	37	22.4
40.882	22.405	18.477	28.564	29.863	0.000735	1e-06	0.000737	0.1892	265.838	37	22.4
41.126	22.746	18.38	28.873	29.615	0.000725	5e-06	0.000735	0.1892	265.855	37	22.4
40.923	22.543	18.38	28.669	29.819	0.000725	0	0.000726	0.1892	265.872	37	22.4
40.829	22.494	18.335	28.606	29.909	0.000719	-4e-06	0.00071	0.1892	265.888	37	22.4
40.643	22.282	18.361	28.403	30.095	0.000721	5e-06	0.000731	0.1892	265.905	37	22.4
40.78	22.51	18.27	28.6	29.958	0.000713	-5e-06	0.000704	0.1892	265.922	37	22.4
40.785	22.492	18.293	28.59	29.951	0.000713	-9e-06	0.000695	0.1892	265.938	37	22.4
40.606	22.368	18.239	28.447	30.128	0.000709	-5e-06	0.000699	0.1892	265.955	37	22.4
40.668	22.436	18.232	28.514	30.066	0.000709	4e-06	0.000718	0.1892	265.982	37	22.4
40.669	22.803	17.866	28.758	29.088	0.000772	2e-06	0.000776	0.1892	266.465	40	22.4
40.99	23.06	17.93	29.037	28.641	0.000789	-2e-06	0.000786	0.1892	266.582	40	22.4
41.136	23.22	17.916	29.192	28.494	0.000787	-6e-06	0.000774	0.1892	266.598	40	22.4
40.996	23.022	17.974	29.013	28.635	0.000793	-6e-06	0.000781	0.1892	266.615	40	22.4
41.083	22.967	18.116	29.006	28.554	0.000807	-6e-06	0.000796	0.1891	266.698	40	22.4
41.179	23.06	18.119	29.1	28.459	0.000807	4e-06	0.000815	0.1891	266.715	40	22.4
41.223	23.022	18.201	29.089	28.42	0.000816	-5e-06	0.000805	0.1891	266.765	40	22.4
41.513	23.269	18.245	29.35	28.131	0.000818	4e-06	0.000826	0.1891	266.782	40	22.4
41.288	23.05	18.238	29.129	28.355	0.00082	4e-06	0.000828	0.1891	266.798	40	22.4
41.371	23.026	18.345	29.141	28.273	0.000828	4e-06	0.000837	0.1891	266.815	40	22.4
41.551	23.259	18.292	29.356	28.093	0.000824	0	0.000823	0.1891	266.832	40	22.4
41.3	22.915	18.385	29.043	28.348	0.000834	5e-06	0.000843	0.1891	266.848	40	22.4
41.499	23.094	18.406	29.229	28.15	0.000834	5e-06	0.000843	0.1891	266.865	40	22.4
41.381	22.96	18.421	29.1	28.266	0.000836	0	0.000836	0.1891	266.882	40	22.4
41.584	23.12	18.464	29.275	28.06	0.000842	5e-06	0.000852	0.1891	266.898	40	22.4
41.64	23.139	18.501	29.306	28.003	0.000844	0	0.000845	0.1891	266.915	40	22.4
41.718	23.243	18.475	29.402	27.923	0.000844	-4e-06	0.000836	0.1891	266.932	40	22.4
41.792	23.241	18.551	29.425	27.85	0.00085	-4e-06	0.000843	0.1891	266.948	40	22.4
42.004	23.432	18.572	29.623	27.637	0.00085	-8e-06	0.000834	0.1891	266.965	40	22.4
41.792	23.189	18.603	29.39	27.85	0.000855	1e-06	0.000856	0.1891	266.982	40	22.4
41.753	23.1	18.653	29.317	27.891	0.000861	1e-05	0.000881	0.1891	267.015	40	22.4
41.921	23.258	18.662	29.479	27.724	0.000863	-4e-06	0.000856	0.1891	267.032	40	22.4
42.098	23.386	18.711	29.624	27.548	0.000867	1e-06	0.000869	0.1891	267.048	40	22.4
42.049	23.209	18.84	29.489	27.591	0.000881	6e-06	0.000894	0.1891	267.132	40	22.4
41.835	22.969	18.866	29.257	27.802	0.000883	-7e-06	0.000869	0.1891	267.148	40	22.4
42.253	23.355	18.898	29.654	27.384	0.000889	2e-06	0.000893	0.1891	267.165	40	22.4
42.246	23.323	18.924	29.631	27.387	0.000892	-7e-06	0.000877	0.1891	267.182	40	22.4
42.552	23.62	18.933	29.931	27.077	0.000894	-2e-06	0.000889	0.1891	267.198	40	22.4
42.348	23.355	18.993	29.686	27.279	0.0009	2e-06	0.000905	0.1891	267.215	40	22.4
42.665	23.674	18.991	30.005	26.957	0.000902	-7e-06	0.000888	0.1891	267.232	40	22.4
42.558	23.537	19.02	29.878	27.059	0.000906	-2e-06	0.000902	0.1891	267.265	40	22.4
42.564	23.504	19.059	29.858	27.053	0.000912	-6e-06	0.000899	0.1891	267.282	40	22.4
42.202	23.107	19.094	29.472	27.414	0.000914	3e-06	0.00092	0.189	267.298	40	22.4
42.634	23.483	19.151	29.867	26.978	0.00092	3e-06	0.000927	0.189	267.315	40	22.4
42.952	23.848	19.104	30.216	26.656	0.00092	3e-06	0.000926	0.189	267.332	40	22.4
42.706	23.488	19.218	29.894	26.905	0.000929	-6e-06	0.000917	0.189	267.348	40	22.4
42.842	23.61	19.231	30.021	26.756	0.000935	-6e-06	0.000923	0.189	267.398	40	22.4
42.838	23.558	19.28	29.984	26.757	0.000941	4e-06	0.000948	0.189	267.415	40	22.4
43.125	23.8	19.325	30.241	26.469	0.000945	-5e-06	0.000934	0.189	267.432	40	22.4
42.916	23.593	19.324	30.034	26.676	0.000947	4e-06	0.000955	0.189	267.448	40	22.4
42.967	23.576	19.391	30.04	26.626	0.000955	-5e-06	0.000945	0.189	267.482	40	22.4
43.36	23.948	19.412	30.419	26.233	0.000955	-1e-05	0.000936	0.189	267.498	40	22.4
43.102	23.638	19.464	30.126	26.495	0.000962	4e-06	0.00097	0.189	267.515	40	22.4
43.089	23.645	19.444	30.126	26.508	0.000962	-5e-06	0.000952	0.189	267.532	40	22.4
43.285	23.786	19.499	30.285	26.312	0.000968	-5e-06	0.000958	0.189	267.548	40	22.4
43.243	23.728	19.515	30.233	26.352	0.000972	0	0.000972	0.189	267.582	40	22.4
43.412	23.842	19.57	30.366	26.185	0.000976	0	0.000976	0.189	267.598	40	22.4
43.319	23.663	19.656	30.215	26.279	0.000984	-1.3e-05	0.000957	0.189	267.615	40	22.4
43.414	23.797	19.616	30.336	26.183	0.000982	-4e-06	0.000974	0.189	267.632	40	22.4
43.565	23.919	19.646	30.468	26.034	0.000984	-4e-06	0.000976	0.189	267.648	40	22.4
43.117	23.433	19.684	29.994	26.483	0.000988	5e-06	0.000999	0.189	267.665	40	22.4
43.389	23.636	19.753	30.22	26.212	0.000996	-8e-06	0.00098	0.189	267.682	40	22.4
43.537	23.815	19.723	30.389	26.064	0.000996	5e-06	0.001007	0.189	267.698	40	22.4
43.402	23.595	19.807	30.197	26.2	0.001003	-4e-06	0.000995	0.189	267.715	40	22.4
43.448	23.646	19.802	30.247	26.153	0.001003	-8e-06	0.000986	0.189	267.732	40	22.4
43.787	23.933	19.855	30.551	25.814	0.001009	-3e-06	0.001002	0.189	267.748	40	22.4
43.378	23.484	19.894	30.115	26.227	0.001011	-1.2e-05	0.000986	0.189	267.765	40	22.4
43.626	23.716	19.91	30.352	25.981	0.001015	6e-06	0.001027	0.189	267.782	40	22.4
43.867	23.96	19.907	30.595	25.74	0.001015	-3e-06	0.001008	0.189	267.798	40	22.4
43.879	23.879	20	30.546	25.732	0.001025	6e-06	0.001038	0.189	267.832	40	22.4
43.997	23.995	20.001	30.663	25.615	0.001027	1.1e-05	0.001049	0.1889	267.848	40	22.4
43.753	23.71	20.043	30.391	25.86	0.001033	6e-06	0.001046	0.1889	267.865	40	22.4
43.99	23.922	20.068	30.612	25.623	0.001035	7e-06	0.001049	0.1889	267.882	40	22.4
44.085	23.956	20.13	30.665	25.526	0.001044	2e-06	0.001048	0.1889	267.915	40	22.4
44.243	24.123	20.12	30.83	25.365	0.001044	1.1e-05	0.001066	0.1889	267.932	40	22.4
44.431	24.128	20.303	30.896	25.193	0.001062	3e-06	0.001068	0.1889	268.015	40	22.4
44.544	24.206	20.338	30.985	25.079	0.001068	-6e-06	0.001056	0.1889	268.032	40	22.4
44.45	24.08	20.37	30.87	25.174	0.00107	-1.1e-05	0.001049	0.1889	268.048	40	22.4
44.57	24.153	20.417	30.959	25.058	0.001076	3e-06	0.001083	0.1889	268.065	40	22.4
44.381	23.947	20.434	30.758	25.251	0.001076	-6e-06	0.001065	0.1889	268.082	40	22.4
44.574	24.086	20.488	30.915	25.06	0.001083	4e-06	0.00109	0.1889	268.098	40	22.4
44.762	24.27	20.492	31.101	24.871	0.001085	4e-06	0.001092	0.1889	268.115	40	22.4
44.635	24.124	20.51	30.961	24.997	0.001087	-6e-06	0.001075	0.1889	268.132	40	22.4
44.733	24.142	20.591	31.006	24.902	0.001095	-1e-05	0.001075	0.1889	268.148	40	22.4
44.755	24.154	20.6	31.021	24.881	0.001097	-5e-06	0.001086	0.1889	268.165	40	22.4
45.004	24.421	20.583	31.282	24.633	0.001097	8e-06	0.001114	0.1889	268.182	40	22.4
44.813	24.206	20.607	31.075	24.822	0.001101	4e-06	0.001109	0.1889	268.198	40	22.4
44.875	24.185	20.69	31.082	24.761	0.001107	-1e-05	0.001088	0.1889	268.215	40	22.4
44.993	24.307	20.686	31.203	24.645	0.001109	-5e-06	0.001099	0.1889	268.225	40	22.4
45.049	23.962	21.087	30.991	25.573	0.001056	7e-06	0.00107	0.1889	268.708	43	22.4
44.959	23.827	21.131	30.871	25.73	0.001054	7e-06	0.001067	0.1889	268.725	43	22.4
44.988	23.829	21.159	30.882	25.768	0.001047	-7e-06	0.001032	0.189	268.792	43	22.4
44.852	23.767	21.085	30.795	25.907	0.001043	1e-06	0.001046	0.1889	268.808	43	22.4
44.748	23.695	21.053	30.712	26.011	0.001039	-8e-06	0.001023	0.189	268.825	43	22.4
44.702	23.641	21.061	30.662	26.058	0.001039	-8e-06	0.001023	0.189	268.842	43	22.4
44.905	23.923	20.981	30.917	25.855	0.001033	6e-06	0.001044	0.1889	268.858	43	22.4
44.93	23.942	20.988	30.938	25.834	0.001033	6e-06	0.001044	0.1889	268.875	43	22.4
44.62	23.65	20.971	30.64	26.141	0.001031	1e-06	0.001033	0.189	268.892	43	22.4
44.625	23.754	20.871	30.711	26.137	0.001025	5e-06	0.001035	0.189	268.925	43	22.4
44.467	23.582	20.885	30.544	26.296	0.001023	5e-06	0.001033	0.189	268.942	43	22.4
44.48	23.721	20.759	30.641	26.287	0.00101	5e-06	0.00102	0.189	269.008	43	22.4
44.324	23.577	20.747	30.493	26.441	0.001008	5e-06	0.001018	0.189	269.025	43	22.4
44.288	23.576	20.711	30.48	26.48	0.001006	5e-06	0.001016	0.189	269.058	43	22.4
44.197	23.512	20.684	30.407	26.571	0.001004	0	0.001004	0.189	269.075	43	22.4
44.085	23.437	20.648	30.32	26.686	0.001	-5e-06	0.00099	0.189	269.092	43	22.4
44.129	23.467	20.662	30.354	26.645	0.001	-5e-06	0.000991	0.189	269.108	43	22.4
43.848	23.275	20.573	30.132	26.927	0.000992	4e-06	0.001	0.189	269.125	43	22.4
44.004	23.433	20.571	30.29	26.77	0.000992	-5e-06	0.000982	0.189	269.142	43	22.4
43.93	23.472	20.458	30.291	26.844	0.000982	1.3e-05	0.001007	0.189	269.175	43	22.4
43.759	23.238	20.521	30.078	27.018	0.000986	4e-06	0.000993	0.189	269.192	43	22.4
43.82	23.359	20.461	30.179	26.955	0.000982	8e-06	0.000998	0.189	269.208	43	22.4
43.515	23.138	20.377	29.93	27.255	0.000976	8e-06	0.000991	0.189	269.225	43	22.4
43.961	23.518	20.443	30.332	26.807	0.000978	-6e-06	0.000966	0.189	269.242	43	22.4
43.574	23.202	20.372	29.992	27.191	0.000971	8e-06	0.000987	0.189	269.258	43	22.4
43.669	23.368	20.301	30.135	27.092	0.000967	-6e-06	0.000955	0.189	269.275	43	22.4
43.595	23.38	20.215	30.119	27.161	0.000957	-2e-06	0.000953	0.189	269.342	43	22.4
43.389	23.209	20.18	29.935	27.367	0.000953	3e-06	0.000958	0.189	269.358	43	22.4
43.209	23.049	20.16	29.769	27.547	0.000951	3e-06	0.000956	0.189	269.375	43	22.4
43.411	23.246	20.165	29.967	27.345	0.000951	-7e-06	0.000938	0.189	269.392	43	22.4
43.341	23.229	20.111	29.933	27.415	0.000945	-2e-06	0.00094	0.189	269.408	43	22.4
43.186	23.07	20.116	29.775	27.567	0.000945	2e-06	0.00095	0.189	269.425	43	22.4
42.988	22.936	20.052	29.62	27.762	0.000939	-2e-06	0.000934	0.189	269.442	43	22.4
43.24	23.19	20.05	29.873	27.51	0.000939	7e-06	0.000952	0.189	269.458	43	22.4
43.171	23.165	20.006	29.834	27.577	0.000935	7e-06	0.000948	0.189	269.475	43	22.4
43.049	23.086	19.963	29.741	27.693	0.000933	-7e-06	0.000918	0.189	269.492	43	22.4
43.071	23.123	19.948	29.773	27.67	0.000929	-3e-06	0.000923	0.189	269.508	43	22.4
42.855	22.926	19.929	29.569	27.889	0.000926	-7e-06	0.000911	0.1891	269.525	43	22.4
43.166	23.295	19.871	29.919	27.579	0.00092	1e-06	0.000923	0.189	269.542	43	22.4
42.98	23.108	19.873	29.732	27.766	0.00092	-8e-06	0.000905	0.1891	269.558	43	22.4
42.773	22.92	19.853	29.538	27.973	0.000918	6e-06	0.00093	0.189	269.575	43	22.4
42.872	23.063	19.809	29.666	27.875	0.000914	6e-06	0.000926	0.189	269.592	43	22.4
42.687	22.884	19.802	29.485	28.064	0.000912	1e-06	0.000914	0.1891	269.608	43	22.4
42.812	23.014	19.798	29.613	27.938	0.00091	6e-06	0.000922	0.189	269.625	43	22.4
42.527	22.806	19.721	29.379	28.222	0.000904	1e-06	0.000906	0.1891	269.642	43	22.4
42.767	23.063	19.704	29.631	27.981	0.0009	-4e-06	0.000892	0.1891	269.658	43	22.4
42.672	22.957	19.715	29.529	28.076	0.0009	5e-06	0.000911	0.1891	269.675	43	22.4
42.512	22.841	19.671	29.398	28.239	0.000896	-9e-06	0.000879	0.1891	269.692	43	22.4
42.563	22.946	19.617	29.485	28.19	0.000889	5e-06	0.0009	0.1891	269.708	43	22.4
42.7	23.107	19.593	29.638	28.052	0.000885	-4e-06	0.000877	0.1891	269.725	43	22.4
42.448	22.88	19.568	29.403	28.305	0.000883	5e-06	0.000893	0.1891	269.742	43	22.4
42.455	22.921	19.534	29.432	28.303	0.000877	0	0.000877	0.1891	269.792	43	22.4
42.304	22.841	19.463	29.328	28.453	0.000871	0	0.000871	0.1891	269.808	43	22.4
42.344	22.941	19.403	29.409	28.409	0.000865	0	0.000864	0.1891	269.842	43	22.4
42.188	22.777	19.411	29.248	28.564	0.000865	0	0.000864	0.1891	269.858	43	22.4
42.29	22.954	19.336	29.399	28.458	0.000857	4e-06	0.000865	0.1891	269.875	43	22.4
42.046	22.754	19.292	29.184	28.7	0.000853	-1e-06	0.000851	0.1891	269.892	43	22.4
42.163	22.813	19.351	29.263	28.585	0.000855	-5e-06	0.000844	0.1891	269.908	43	22.4
42.044	22.802	19.242	29.216	28.7	0.000846	-6e-06	0.000835	0.1891	269.925	43	22.4
41.921	22.682	19.239	29.095	28.82	0.000846	4e-06	0.000854	0.1891	269.942	43	22.4
41.973	22.727	19.247	29.142	28.768	0.000844	4e-06	0.000852	0.1891	269.958	43	22.4
42.138	22.952	19.186	29.347	28.602	0.00084	8e-06	0.000856	0.1891	269.975	43	22.4
41.673	22.519	19.154	28.903	29.066	0.000836	-6e-06	0.000825	0.1891	269.992	43	22.4
41.843	22.688	19.154	29.073	28.898	0.000834	-1e-06	0.000832	0.1891	270.008	43	22.4
41.74	22.648	19.091	29.012	29.001	0.00083	-1e-06	0.000827	0.1891	270.025	43	22.4
41.888	22.786	19.103	29.153	28.851	0.000828	-1e-06	0.000825	0.1891	270.042	43	22.4
41.489	22.452	19.037	28.798	29.248	0.000822	3e-06	0.000828	0.1891	270.058	43	22.4
41.674	22.633	19.041	28.98	29.063	0.00082	3e-06	0.000826	0.1891	270.075	43	22.4
41.568	22.552	19.017	28.89	29.17	0.000818	3e-06	0.000823	0.1891	270.092	43	22.4
41.605	22.594	19.011	28.931	29.136	0.000816	7e-06	0.00083	0.1891	270.108	43	22.4
41.739	22.801	18.939	29.114	29.001	0.000809	3e-06	0.000815	0.1891	270.125	43	22.4
41.347	22.393	18.953	28.711	29.396	0.000809	3e-06	0.000815	0.1891	270.142	43	22.4
41.47	22.56	18.91	28.863	29.273	0.000805	-2e-06	0.000801	0.1891	270.158	43	22.4
41.366	22.509	18.858	28.795	29.372	0.000799	7e-06	0.000813	0.1891	270.175	43	22.4
41.334	22.515	18.819	28.788	29.406	0.000795	7e-06	0.000808	0.1891	270.208	43	22.4
41.195	22.413	18.782	28.674	29.547	0.000791	-7e-06	0.000776	0.1892	270.225	43	22.4
41.049	22.411	18.638	28.624	29.686	0.000773	6e-06	0.000785	0.1892	270.308	43	22.4
41.04	22.392	18.648	28.608	29.696	0.000772	6e-06	0.000785	0.1892	270.325	43	22.4
40.935	22.34	18.596	28.538	29.798	0.00077	6e-06	0.000782	0.1892	270.342	43	22.4
41.156	22.715	18.441	28.862	29.57	0.000752	5e-06	0.000763	0.1892	270.408	43	22.4
40.8	22.335	18.465	28.49	29.929	0.000752	-4e-06	0.000744	0.1892	270.425	43	22.4
41.058	22.628	18.43	28.772	29.671	0.000748	-9e-06	0.000731	0.1892	270.442	43	22.4
40.709	22.294	18.416	28.432	30.017	0.000746	1e-06	0.000747	0.1892	270.458	43	22.4
40.559	22.158	18.401	28.292	30.166	0.000746	1e-06	0.000747	0.1892	270.468	43	22.4
40.689	22.541	18.147	28.59	29.175	0.000806	-2e-06	0.000803	0.1891	270.952	46	22.4
40.823	22.712	18.111	28.749	28.957	0.000811	-2e-06	0.000808	0.1891	270.968	46	22.4
40.723	22.648	18.076	28.673	28.971	0.000818	3e-06	0.000824	0.1891	270.985	46	22.4
40.852	22.75	18.102	28.784	28.753	0.000828	-1e-06	0.000827	0.1891	271.068	46	22.4
40.94	22.757	18.183	28.818	28.671	0.000837	4e-06	0.000844	0.1891	271.102	46	22.4
40.897	22.721	18.177	28.779	28.715	0.000837	-5e-06	0.000826	0.1891	271.118	46	22.4
41.033	22.796	18.237	28.875	28.58	0.000841	0	0.00084	0.1891	271.135	46	22.4
41.241	22.972	18.269	29.061	28.375	0.000845	-5e-06	0.000835	0.1891	271.152	46	22.4
40.903	22.653	18.249	28.736	28.709	0.000845	9e-06	0.000862	0.1891	271.168	46	22.4
41.112	22.794	18.318	28.9	28.501	0.000849	0	0.000849	0.1891	271.185	46	22.4
41.204	22.861	18.343	28.975	28.409	0.000851	-9e-06	0.000832	0.1891	271.202	46	22.4
41.194	22.849	18.345	28.964	28.424	0.000853	0	0.000853	0.1891	271.218	46	22.4
41.29	22.846	18.444	28.994	28.327	0.000861	-4e-06	0.000853	0.1891	271.235	46	22.4
41.293	22.895	18.397	29.028	28.324	0.000857	0	0.000857	0.1891	271.252	46	22.4
41.14	22.719	18.421	28.859	28.476	0.000859	5e-06	0.000869	0.1891	271.268	46	22.4
41.37	22.894	18.475	29.053	28.245	0.000865	-9e-06	0.000848	0.1891	271.285	46	22.4
41.4	22.888	18.512	29.059	28.217	0.000867	5e-06	0.000878	0.1891	271.302	46	22.4
41.52	22.996	18.525	29.171	28.094	0.000869	1e-06	0.000871	0.1891	271.318	46	22.4
41.539	22.965	18.574	29.156	28.078	0.000875	5e-06	0.000886	0.1891	271.335	46	22.4
41.715	23.143	18.572	29.333	27.9	0.000875	-4e-06	0.000868	0.1891	271.352	46	22.4
41.53	22.899	18.63	29.109	28.085	0.00088	-8e-06	0.000863	0.1891	271.368	46	22.4
41.756	23.123	18.633	29.334	27.857	0.000882	-4e-06	0.000875	0.1891	271.385	46	22.4
41.72	23.01	18.71	29.247	27.898	0.000888	-8e-06	0.000872	0.1891	271.418	46	22.4
41.62	22.893	18.727	29.135	27.998	0.00089	-3e-06	0.000883	0.1891	271.435	46	22.4
41.723	22.925	18.798	29.191	27.898	0.000896	-3e-06	0.00089	0.1891	271.468	46	22.4
41.89	23.071	18.819	29.344	27.734	0.0009	-7e-06	0.000885	0.1891	271.485	46	22.4
41.969	23.082	18.888	29.377	27.656	0.000906	2e-06	0.00091	0.1891	271.518	46	22.4
42.249	23.336	18.912	29.64	27.378	0.000908	-7e-06	0.000894	0.1891	271.535	46	22.4
42.169	23.21	18.959	29.53	27.459	0.000914	-2e-06	0.00091	0.1891	271.552	46	22.4
41.727	22.796	18.931	29.107	27.901	0.000914	2e-06	0.000919	0.189	271.568	46	22.4
42.241	23.252	18.989	29.582	27.387	0.000918	7e-06	0.000932	0.189	271.585	46	22.4
41.801	22.835	18.965	29.157	27.827	0.000918	7e-06	0.000932	0.189	271.602	46	22.4
42.213	23.159	19.054	29.51	27.413	0.000925	-2e-06	0.000921	0.189	271.618	46	22.4
42.247	23.177	19.07	29.534	27.378	0.000927	3e-06	0.000932	0.189	271.635	46	22.4
42.347	23.282	19.065	29.637	27.274	0.000929	-2e-06	0.000925	0.189	271.652	46	22.4
42.383	23.238	19.145	29.62	27.231	0.000939	-6e-06	0.000927	0.189	271.685	46	22.4
42.033	22.9	19.133	29.278	27.579	0.000937	-2e-06	0.000934	0.189	271.702	46	22.4
42.453	23.269	19.185	29.664	27.155	0.000943	-6e-06	0.000931	0.189	271.718	46	22.4
42.496	23.287	19.209	29.69	27.11	0.000945	-6e-06	0.000933	0.189	271.735	46	22.4
42.608	23.35	19.259	29.769	26.997	0.000949	-6e-06	0.000938	0.189	271.752	46	22.4
42.353	23.074	19.279	29.5	27.249	0.000953	4e-06	0.000961	0.189	271.768	46	22.4
42.705	23.428	19.277	29.853	26.894	0.000953	4e-06	0.000961	0.189	271.785	46	22.4
42.853	23.421	19.432	29.898	26.746	0.000974	4e-06	0.000982	0.189	271.868	46	22.4
43.095	23.655	19.44	30.135	26.498	0.000976	0	0.000975	0.189	271.885	46	22.4
42.898	23.431	19.467	29.92	26.693	0.00098	9e-06	0.000998	0.189	271.902	46	22.4
42.975	23.455	19.52	29.962	26.61	0.000986	-5e-06	0.000977	0.189	271.935	46	22.4
42.789	23.235	19.554	29.753	26.798	0.000988	5e-06	0.000998	0.189	271.952	46	22.4
43.166	23.595	19.572	30.118	26.42	0.000993	0	0.000993	0.189	271.968	46	22.4
43.145	23.525	19.62	30.065	26.442	0.000997	5e-06	0.001007	0.189	271.985	46	22.4
43.261	23.639	19.622	30.18	26.324	0.000999	-4e-06	0.00099	0.189	272.002	46	22.4
43.085	23.441	19.644	29.989	26.5	0.001003	5e-06	0.001013	0.189	272.018	46	22.4
43.229	23.533	19.696	30.099	26.356	0.001007	1e-06	0.001008	0.189	272.035	46	22.4
43.444	23.747	19.698	30.313	26.14	0.001009	1e-06	0.00101	0.189	272.052	46	22.4
43.485	23.748	19.737	30.327	26.095	0.001013	-4e-06	0.001006	0.189	272.068	46	22.4
43.332	23.554	19.778	30.146	26.249	0.001017	-8e-06	0.001001	0.189	272.085	46	22.4
43.281	23.48	19.801	30.081	26.297	0.001021	6e-06	0.001033	0.189	272.118	46	22.4
43.463	23.622	19.841	30.235	26.115	0.001025	1e-06	0.001028	0.189	272.135	46	22.4
43.544	23.651	19.894	30.282	26.034	0.001032	-3e-06	0.001025	0.189	272.168	46	22.4
43.805	23.881	19.924	30.523	25.773	0.001036	-3e-06	0.00103	0.189	272.185	46	22.4
43.547	23.59	19.958	30.242	26.032	0.001038	-1.2e-05	0.001014	0.189	272.202	46	22.4
43.68	23.667	20.013	30.338	25.9	0.001044	2e-06	0.001048	0.1889	272.218	46	22.4
43.757	23.759	19.997	30.425	25.823	0.001044	2e-06	0.001048	0.1889	272.235	46	22.4
43.413	23.374	20.039	30.054	26.169	0.00105	-3e-06	0.001045	0.1889	272.252	46	22.4
43.809	23.699	20.11	30.402	25.776	0.001054	-2e-06	0.001049	0.1889	272.268	46	22.4
43.923	23.87	20.053	30.554	25.664	0.001052	2e-06	0.001056	0.1889	272.285	46	22.4
44.01	23.878	20.133	30.589	25.583	0.001058	7e-06	0.001072	0.1889	272.302	46	22.4
43.983	23.775	20.207	30.511	25.613	0.001066	-7e-06	0.001053	0.1889	272.335	46	22.4
44.174	23.957	20.217	30.696	25.421	0.001069	-7e-06	0.001055	0.1889	272.352	46	22.4
44.058	23.854	20.204	30.589	25.537	0.001071	3e-06	0.001076	0.1889	272.368	46	22.4
44.249	23.947	20.303	30.714	25.347	0.001077	3e-06	0.001083	0.1889	272.385	46	22.4
44.319	23.977	20.342	30.757	25.278	0.001083	-2e-06	0.00108	0.1889	272.418	46	22.4
43.977	23.629	20.348	30.412	25.62	0.001085	-1e-06	0.001082	0.1889	272.435	46	22.4
44.258	23.87	20.388	30.666	25.336	0.001087	-6e-06	0.001075	0.1889	272.452	46	22.4
44.294	23.893	20.401	30.693	25.303	0.001091	8e-06	0.001107	0.1889	272.468	46	22.4
44.376	23.913	20.462	30.734	25.225	0.001097	-1e-06	0.001095	0.1889	272.485	46	22.4
44.457	23.962	20.495	30.794	25.142	0.001103	4e-06	0.001111	0.1889	272.518	46	22.4
44.537	24.008	20.529	30.851	25.063	0.001105	-5e-06	0.001095	0.1889	272.535	46	22.4
44.35	23.784	20.565	30.639	25.251	0.00111	-5e-06	0.001099	0.1889	272.552	46	22.4
44.88	24.285	20.594	31.15	24.722	0.001112	4e-06	0.00112	0.1889	272.568	46	22.4
44.557	23.926	20.631	30.803	25.045	0.001118	0	0.001117	0.1889	272.585	46	22.4
44.638	24.014	20.624	30.889	24.965	0.001118	0	0.001117	0.1889	272.602	46	22.4
44.857	24.194	20.663	31.082	24.747	0.001122	4e-06	0.00113	0.1889	272.618	46	22.4
44.453	23.738	20.715	30.643	25.152	0.001126	-5e-06	0.001117	0.1889	272.635	46	22.4
44.773	24.03	20.742	30.945	24.832	0.00113	-9e-06	0.001112	0.1889	272.652	46	22.3
45.178	24.412	20.766	31.334	24.43	0.001134	0	0.001134	0.1889	272.668	46	22.4
44.846	24.043	20.802	30.977	24.766	0.001136	5e-06	0.001146	0.1889	272.685	46	22.4
44.969	24.146	20.823	31.087	24.641	0.00114	-9e-06	0.001122	0.1889	272.702	46	22.3
44.956	24.102	20.853	31.054	24.652	0.001144	-9e-06	0.001127	0.1889	272.712	46	22.4
44.997	23.714	21.283	30.808	25.668	0.001085	3e-06	0.00109	0.1889	273.195	49	22.4
45.071	23.848	21.223	30.922	25.607	0.001079	-2e-06	0.001074	0.1889	273.212	49	22.4
44.9	23.633	21.267	30.722	25.794	0.001081	2e-06	0.001085	0.1889	273.228	49	22.4
44.882	23.662	21.221	30.735	25.823	0.001074	-2e-06	0.00107	0.1889	273.262	49	22.4
44.81	23.61	21.201	30.677	25.892	0.001072	-7e-06	0.001058	0.1889	273.278	49	22.4
44.713	23.568	21.145	30.617	25.989	0.001068	-3e-06	0.001063	0.1889	273.295	49	22.4
44.678	23.579	21.099	30.612	26.023	0.001064	6e-06	0.001077	0.1889	273.328	49	22.4
44.543	23.47	21.073	30.494	26.158	0.001062	6e-06	0.001075	0.1889	273.345	49	22.4
44.549	23.605	20.944	30.586	26.158	0.001048	-8e-06	0.001032	0.189	273.428	49	22.4
44.402	23.487	20.915	30.459	26.308	0.001046	-4e-06	0.001039	0.1889	273.445	49	22.4
44.268	23.439	20.829	30.382	26.437	0.001038	-4e-06	0.00103	0.189	273.495	49	22.4
44.139	23.361	20.778	30.287	26.568	0.001033	5e-06	0.001044	0.1889	273.512	49	22.4
44.2	23.416	20.784	30.344	26.507	0.001036	-4e-06	0.001027	0.189	273.528	49	22.4
44.344	23.58	20.764	30.501	26.365	0.001031	0	0.001032	0.189	273.545	49	22.4
44.056	23.315	20.741	30.229	26.652	0.001029	0	0.00103	0.189	273.562	49	22.4
44.078	23.348	20.73	30.258	26.627	0.001029	-9e-06	0.001012	0.189	273.578	49	22.4
43.864	23.217	20.648	30.099	26.838	0.001023	1.4e-05	0.001051	0.1889	273.595	49	22.4
43.99	23.326	20.665	30.214	26.713	0.001023	-9e-06	0.001005	0.189	273.612	49	22.4
43.571	23.084	20.487	29.913	27.13	0.001005	4e-06	0.001013	0.189	273.678	49	22.4
43.875	23.376	20.499	30.209	26.828	0.001005	-1.4e-05	0.000976	0.189	273.695	49	22.4
43.727	23.228	20.499	30.061	26.975	0.001005	-5e-06	0.000995	0.189	273.712	49	22.4
43.598	23.154	20.444	29.969	27.1	0.001001	8e-06	0.001018	0.189	273.728	49	22.4
43.75	23.345	20.405	30.147	26.948	0.000997	-1e-06	0.000995	0.189	273.745	49	22.4
43.593	23.21	20.383	30.004	27.106	0.000995	-6e-06	0.000983	0.189	273.762	49	22.4
43.438	23.053	20.385	29.848	27.264	0.000995	4e-06	0.001002	0.189	273.778	49	22.4
43.309	23.099	20.211	29.835	27.396	0.000976	3e-06	0.000982	0.189	273.862	49	22.4
42.957	22.748	20.208	29.485	27.747	0.000974	-1.5e-05	0.000943	0.189	273.878	49	22.4
43.287	23.081	20.206	29.816	27.418	0.000974	-6e-06	0.000961	0.189	273.895	49	22.4
43.468	23.341	20.127	30.05	27.232	0.000968	-7e-06	0.000955	0.189	273.912	49	22.4
43.144	23.025	20.119	29.732	27.555	0.000966	7e-06	0.00098	0.189	273.928	49	22.4
43.402	23.324	20.078	30.016	27.296	0.000962	2e-06	0.000967	0.189	273.945	49	22.4
43.101	22.994	20.107	29.697	27.598	0.000964	-2e-06	0.00096	0.189	273.962	49	22.4
42.988	22.965	20.024	29.639	27.71	0.000958	7e-06	0.000971	0.189	273.978	49	22.4
43.028	23.001	20.027	29.677	27.67	0.000956	2e-06	0.00096	0.189	273.995	49	22.4
42.776	22.823	19.952	29.474	27.921	0.000949	2e-06	0.000953	0.189	274.012	49	22.4
42.929	22.948	19.981	29.608	27.768	0.000949	7e-06	0.000963	0.189	274.028	49	22.4
43.018	23.092	19.926	29.734	27.678	0.000945	-7e-06	0.000931	0.189	274.045	49	22.4
42.859	22.92	19.939	29.566	27.838	0.000945	7e-06	0.000958	0.189	274.062	49	22.4
42.793	22.935	19.858	29.555	27.904	0.000937	-8e-06	0.000922	0.189	274.095	49	22.4
42.724	22.907	19.817	29.513	27.971	0.000933	-3e-06	0.000927	0.189	274.112	49	22.4
42.637	22.853	19.784	29.448	28.057	0.000931	6e-06	0.000943	0.189	274.128	49	22.4
42.771	22.986	19.785	29.581	27.924	0.000929	-3e-06	0.000922	0.189	274.145	49	22.4
42.574	22.836	19.738	29.415	28.119	0.000925	-8e-06	0.000909	0.1891	274.162	49	22.4
42.595	22.942	19.653	29.493	28.098	0.000915	5e-06	0.000925	0.189	274.212	49	22.4
42.44	22.777	19.663	29.332	28.254	0.000915	5e-06	0.000926	0.189	274.228	49	22.4
42.592	23.008	19.584	29.536	28.101	0.000906	-4e-06	0.000898	0.1891	274.245	49	22.4
42.405	22.828	19.577	29.354	28.289	0.000904	-9e-06	0.000887	0.1891	274.262	49	22.4
42.125	22.604	19.521	29.111	28.568	0.000898	0	0.000899	0.1891	274.278	49	22.4
42.225	22.715	19.51	29.218	28.471	0.000896	-4e-06	0.000887	0.1891	274.312	49	22.4
42.115	22.654	19.461	29.141	28.583	0.00089	-5e-06	0.000881	0.1891	274.328	49	22.4
42.099	22.631	19.468	29.12	28.601	0.000888	5e-06	0.000897	0.1891	274.362	49	22.4
41.963	22.584	19.379	29.044	28.736	0.00088	4e-06	0.000888	0.1891	274.378	49	22.4
41.952	22.626	19.326	29.068	28.751	0.000873	-5e-06	0.000863	0.1891	274.428	49	22.4
42.125	22.838	19.287	29.267	28.58	0.000867	9e-06	0.000884	0.1891	274.445	49	22.4
41.846	22.578	19.269	29	28.86	0.000865	-1e-06	0.000864	0.1891	274.462	49	22.4
41.702	22.526	19.176	28.918	29.007	0.000853	4e-06	0.00086	0.1891	274.528	49	22.4
41.614	22.493	19.121	28.867	29.091	0.000849	8e-06	0.000865	0.1891	274.545	49	22.4
41.556	22.522	19.035	28.867	29.147	0.000839	3e-06	0.000845	0.1891	274.595	49	22.4
41.473	22.45	19.022	28.791	29.229	0.000837	3e-06	0.000843	0.1891	274.612	49	22.4
41.314	22.301	19.013	28.639	29.388	0.000834	3e-06	0.00084	0.1891	274.628	49	22.4
41.377	22.52	18.857	28.806	29.326	0.000814	-7e-06	0.0008	0.1891	274.712	49	22.4
41.27	22.427	18.843	28.708	29.435	0.000814	-2e-06	0.000809	0.1891	274.728	49	22.4
41.087	22.267	18.82	28.54	29.619	0.00081	7e-06	0.000823	0.1891	274.745	49	22.4
40.994	22.262	18.733	28.506	29.709	0.000797	-3e-06	0.000792	0.1891	274.812	49	22.4
40.835	22.181	18.654	28.399	29.869	0.000791	6e-06	0.000804	0.1891	274.828	49	22.4
40.854	22.277	18.577	28.469	29.847	0.000781	-3e-06	0.000774	0.1892	274.895	49	22.4
40.664	22.13	18.534	28.308	30.034	0.000775	1e-06	0.000777	0.1892	274.912	49	22.4
40.566	22.084	18.482	28.245	30.133	0.000771	6e-06	0.000782	0.1892	274.928	49	22.4
40.652	22.198	18.453	28.349	30.052	0.000769	1e-05	0.000789	0.1892	274.955	49	22.4
40.652	22.536	18.115	28.575	29.07	0.000832	-1e-06	0.000829	0.1891	275.438	52	22.4
40.555	22.434	18.121	28.475	29.125	0.000836	3e-06	0.000843	0.1891	275.455	52	22.4
40.659	22.56	18.099	28.593	28.98	0.000839	8e-06	0.000855	0.1891	275.472	52	22.4
40.488	22.403	18.085	28.431	29.107	0.000843	-1e-05	0.000823	0.1891	275.488	52	22.4
40.878	22.752	18.126	28.794	28.719	0.000845	-5e-06	0.000834	0.1891	275.505	52	22.4
40.715	22.586	18.129	28.629	28.881	0.000847	-1e-06	0.000845	0.1891	275.522	52	22.4
40.913	22.751	18.162	28.805	28.682	0.000849	-5e-06	0.000839	0.1891	275.538	52	22.4
40.814	22.612	18.202	28.679	28.782	0.000853	4e-06	0.000861	0.1891	275.555	52	22.4
40.905	22.683	18.222	28.757	28.692	0.000855	-1e-05	0.000836	0.1891	275.572	52	22.4
40.982	22.666	18.316	28.771	28.618	0.000863	-9e-06	0.000845	0.1891	275.622	52	22.4
41.077	22.754	18.323	28.861	28.524	0.000863	5e-06	0.000872	0.1891	275.638	52	22.4
41.113	22.742	18.371	28.866	28.488	0.000867	0	0.000868	0.1891	275.655	52	22.4
40.893	22.499	18.393	28.63	28.711	0.00087	0	0.00087	0.1891	275.672	52	22.4
41.163	22.708	18.455	28.86	28.44	0.000878	0	0.000879	0.1891	275.688	52	22.4
41.18	22.685	18.495	28.85	28.424	0.00088	5e-06	0.00089	0.1891	275.722	52	22.4
41.277	22.755	18.522	28.929	28.33	0.000882	5e-06	0.000892	0.1891	275.738	52	22.4
41.315	22.719	18.596	28.918	28.289	0.00089	-4e-06	0.000883	0.1891	275.772	52	22.4
41.394	22.757	18.637	28.97	28.212	0.000892	1e-06	0.000894	0.1891	275.788	52	22.4
41.425	22.824	18.601	29.024	28.184	0.000892	6e-06	0.000903	0.1891	275.822	52	22.4
41.572	22.878	18.694	29.109	28.041	0.0009	6e-06	0.000912	0.1891	275.838	52	22.4
41.831	23.127	18.704	29.362	27.78	0.000902	-8e-06	0.000887	0.1891	275.855	52	22.4
41.59	22.838	18.752	29.089	28.027	0.000906	-3e-06	0.0009	0.1891	275.872	52	22.4
41.683	22.906	18.776	29.165	27.933	0.00091	6e-06	0.000923	0.189	275.905	52	22.4
41.725	22.887	18.838	29.167	27.893	0.000915	2e-06	0.000918	0.189	275.938	52	22.4
41.523	22.666	18.856	28.952	28.093	0.000921	7e-06	0.000934	0.189	275.955	52	22.4
41.855	22.943	18.912	29.247	27.765	0.000923	7e-06	0.000936	0.189	275.972	52	22.4
42.08	23.175	18.906	29.477	27.538	0.000923	-2e-06	0.000918	0.189	275.988	52	22.4
41.897	22.935	18.962	29.256	27.725	0.000929	7e-06	0.000943	0.189	276.005	52	22.4
41.996	22.964	19.032	29.308	27.63	0.000933	3e-06	0.000938	0.189	276.022	52	22.4
41.626	22.566	19.06	28.919	28.006	0.000937	7e-06	0.000951	0.189	276.038	52	22.4
42.192	23.169	19.023	29.51	27.437	0.000935	7e-06	0.000949	0.189	276.055	52	22.4
42.144	23.068	19.076	29.427	27.487	0.000941	-6e-06	0.000928	0.189	276.088	52	22.4
41.803	22.648	19.155	29.033	27.829	0.000947	3e-06	0.000953	0.189	276.105	52	22.4
42.569	23.413	19.156	29.799	27.061	0.000947	-2e-06	0.000944	0.189	276.122	52	22.4
42.24	23.048	19.192	29.445	27.391	0.000951	-1e-06	0.000948	0.189	276.138	52	22.4
41.943	22.697	19.245	29.113	27.691	0.000955	-6e-06	0.000944	0.189	276.155	52	22.4
42.406	23.138	19.268	29.561	27.23	0.000957	-1e-06	0.000955	0.189	276.172	52	22.4
42.308	23.052	19.256	29.471	27.324	0.000957	-1e-05	0.000937	0.189	276.188	52	22.4
42.561	23.199	19.362	29.653	27.071	0.000968	-5e-06	0.000957	0.189	276.205	52	22.4
42.526	23.19	19.336	29.635	27.105	0.000968	-1e-06	0.000966	0.189	276.222	52	22.4
42.174	22.843	19.331	29.287	27.456	0.000968	8e-06	0.000984	0.189	276.238	52	22.4
42.903	23.48	19.423	29.954	26.728	0.000976	-1e-06	0.000975	0.189	276.255	52	22.4
42.714	23.334	19.38	29.794	26.915	0.000972	-1e-05	0.000952	0.189	276.272	52	22.4
42.773	23.212	19.56	29.733	26.863	0.00099	5e-06	0.000999	0.189	276.355	52	22.4
42.812	23.202	19.61	29.739	26.827	0.000996	5e-06	0.001006	0.189	276.372	52	22.4
42.882	23.264	19.617	29.804	26.76	0.000998	-4e-06	0.00099	0.189	276.388	52	22.4
42.975	23.288	19.687	29.851	26.67	0.001005	-4e-06	0.000996	0.189	276.405	52	22.4
43.21	23.556	19.654	30.107	26.437	0.001003	0	0.001003	0.189	276.422	52	22.4
43.19	23.512	19.679	30.071	26.457	0.001007	-4e-06	0.000998	0.189	276.438	52	22.4
43.3	23.567	19.733	30.145	26.346	0.001011	-4e-06	0.001003	0.189	276.455	52	22.4
43.138	23.361	19.777	29.953	26.507	0.001015	-8e-06	0.000998	0.189	276.472	52	22.4
43.222	23.434	19.787	30.03	26.422	0.001017	5e-06	0.001028	0.189	276.488	52	22.4
43.306	23.499	19.807	30.102	26.336	0.001019	-8e-06	0.001002	0.189	276.505	52	22.4
43.218	23.337	19.88	29.964	26.427	0.001027	-8e-06	0.001011	0.189	276.538	52	22.4
43.297	23.41	19.886	30.039	26.349	0.001029	6e-06	0.001041	0.1889	276.555	52	22.4
43.583	23.667	19.916	30.306	26.063	0.001033	-3e-06	0.001027	0.189	276.572	52	22.4
43.389	23.373	20.016	30.045	26.261	0.001042	-8e-06	0.001026	0.189	276.588	52	22.4
43.502	23.504	19.998	30.17	26.143	0.001044	-3e-06	0.001038	0.189	276.622	52	22.4
43.611	23.52	20.091	30.217	26.03	0.001052	-7e-06	0.001037	0.189	276.672	52	22.4
43.607	23.437	20.169	30.16	26.037	0.001062	7e-06	0.001076	0.1889	276.722	52	22.4
43.788	23.59	20.198	30.322	25.856	0.001066	7e-06	0.00108	0.1889	276.738	52	22.4
43.831	23.591	20.24	30.338	25.813	0.00107	-7e-06	0.001057	0.1889	276.755	52	22.4
43.913	23.651	20.263	30.405	25.73	0.001072	-7e-06	0.001059	0.1889	276.772	52	22.4
43.775	23.507	20.268	30.263	25.869	0.001074	-2e-06	0.001071	0.1889	276.788	52	22.4
43.997	23.683	20.313	30.455	25.646	0.001079	-2e-06	0.001075	0.1889	276.805	52	22.4
44.013	23.651	20.361	30.439	25.632	0.001083	3e-06	0.001089	0.1889	276.822	52	22.4
44.117	23.755	20.361	30.542	25.527	0.001085	3e-06	0.001091	0.1889	276.838	52	22.4
44.063	23.687	20.376	30.479	25.579	0.001087	-2e-06	0.001084	0.1889	276.855	52	22.4
44.477	24.079	20.397	30.878	25.166	0.001089	-1.1e-05	0.001067	0.1889	276.872	52	22.4
44.192	23.701	20.491	30.531	25.453	0.001099	-1e-06	0.001097	0.1889	276.888	52	22.4
44.241	23.728	20.513	30.565	25.408	0.001103	4e-06	0.00111	0.1889	276.922	52	22.4
44.421	23.89	20.531	30.734	25.227	0.001105	4e-06	0.001112	0.1889	276.938	52	22.4
44.566	23.969	20.597	30.834	25.086	0.001109	-5e-06	0.001099	0.1889	276.955	52	22.4
44.393	23.777	20.616	30.649	25.262	0.001113	4e-06	0.001121	0.1889	276.972	52	22.4
44.536	23.93	20.606	30.799	25.118	0.001113	8e-06	0.00113	0.1889	276.988	52	22.4
44.619	23.968	20.651	30.852	25.036	0.001117	-1e-06	0.001116	0.1889	277.005	52	22.4
44.266	23.566	20.699	30.466	25.39	0.001122	-5e-06	0.001112	0.1889	277.022	52	22.4
44.567	23.819	20.748	30.735	25.09	0.001128	-5e-06	0.001118	0.1889	277.038	52	22.4
44.753	23.984	20.768	30.907	24.906	0.001132	-9e-06	0.001113	0.1889	277.055	52	22.4
44.707	23.842	20.865	30.797	24.955	0.001142	0	0.001143	0.1889	277.122	52	22.4
44.541	23.644	20.897	30.61	25.123	0.001146	0	0.001147	0.1889	277.138	52	22.4
44.948	24.015	20.933	30.992	24.717	0.00115	-4e-06	0.001142	0.1889	277.155	52	22.4
44.946	23.941	21.005	30.943	24.716	0.001158	-4e-06	0.001151	0.1889	277.198	52	22.4
45.061	24.051	21.01	31.054	24.598	0.001163	1e-06	0.001164	0.1888	277.282	54	22.4
44.891	23.903	20.987	30.899	24.765	0.001161	-4e-06	0.001153	0.1889	277.298	54	22.4
45.148	24.157	20.991	31.154	24.508	0.001161	1e-06	0.001162	0.1888	277.315	54	22.4
44.909	23.865	21.044	30.879	24.746	0.001169	-4e-06	0.001162	0.1888	277.332	54	22.4
45.121	24.028	21.093	31.059	24.535	0.001173	6e-06	0.001184	0.1888	277.348	54	22.4
45.186	24.057	21.129	31.1	24.473	0.001177	6e-06	0.001189	0.1888	277.365	54	22.4
44.971	23.832	21.139	30.879	24.69	0.001177	1e-06	0.00118	0.1888	277.382	54	22.4
45.234	24.04	21.194	31.105	24.428	0.001183	-3e-06	0.001177	0.1888	277.398	54	22.4
45.567	24.373	21.194	31.438	24.094	0.001187	2e-06	0.00119	0.1888	277.415	54	22.4
45.508	24.245	21.263	31.332	24.15	0.001193	-3e-06	0.001188	0.1888	277.448	54	22.4
45.408	24.133	21.275	31.225	24.248	0.001198	6e-06	0.00121	0.1888	277.465	54	22.4
45.528	24.2	21.328	31.31	24.13	0.001204	2e-06	0.001208	0.1888	277.482	54	22.4
45.584	24.225	21.359	31.345	24.074	0.001208	-2e-06	0.001203	0.1888	277.515	54	22.4
45.401	23.982	21.419	31.121	24.257	0.001214	-7e-06	0.0012	0.1888	277.532	54	22.4
45.389	23.952	21.437	31.098	24.269	0.001216	-2e-06	0.001212	0.1888	277.548	54	22.4
45.626	24.152	21.474	31.31	24.034	0.00122	-2e-06	0.001216	0.1888	277.565	54	22.4
45.751	24.255	21.496	31.42	23.909	0.001224	3e-06	0.00123	0.1888	277.582	54	22.4
45.757	24.212	21.545	31.394	23.905	0.001233	7e-06	0.001247	0.1888	277.615	54	22.4
46.157	24.561	21.596	31.759	23.508	0.001237	-2e-06	0.001233	0.1888	277.632	54	22.4
45.993	24.367	21.627	31.575	23.673	0.001241	-1e-06	0.001238	0.1888	277.648	54	22.4
45.948	24.176	21.772	31.433	23.732	0.001259	-1e-06	0.001257	0.1888	277.732	54	22.4
46.132	24.299	21.832	31.577	23.547	0.001267	-1e-06	0.001266	0.1888	277.748	54	22.4
46.104	24.201	21.903	31.502	23.575	0.001273	0	0.001273	0.1888	277.782	54	22.4
46.35	24.466	21.884	31.761	23.33	0.001276	-5e-06	0.001265	0.1888	277.799	54	22.4
45.99	24.051	21.938	31.364	23.693	0.00128	0	0.001279	0.1888	277.815	54	22.4
46.385	24.385	22	31.718	23.296	0.001288	-5e-06	0.001279	0.1888	277.832	54	22.4
46.085	24.124	21.962	31.444	23.595	0.001284	-5e-06	0.001274	0.1888	277.848	54	22.4
46.518	24.488	22.03	31.831	23.166	0.001294	0	0.001294	0.1887	277.865	54	22.4
46.144	24.075	22.07	31.431	23.539	0.0013	0	0.001301	0.1887	277.882	54	22.4
46.565	24.447	22.118	31.819	23.118	0.001302	5e-06	0.001312	0.1887	277.898	54	22.4
46.726	24.624	22.102	31.991	22.957	0.001302	-4e-06	0.001294	0.1887	277.915	54	22.4
46.612	24.416	22.196	31.814	23.072	0.001312	1e-06	0.001314	0.1887	277.932	54	22.4
47.025	24.83	22.195	32.229	22.656	0.001315	5e-06	0.001325	0.1887	277.948	54	22.4
46.703	24.495	22.207	31.898	22.975	0.001317	1e-06	0.001318	0.1887	277.965	54	22.4
46.798	24.53	22.269	31.953	22.875	0.001327	-4e-06	0.00132	0.1887	277.998	54	22.4
46.803	24.48	22.323	31.921	22.87	0.001333	-8e-06	0.001317	0.1887	278.032	54	22.4
46.964	24.562	22.402	32.029	22.709	0.001341	-3e-06	0.001335	0.1887	278.048	54	22.4
47.057	24.596	22.461	32.083	22.619	0.001354	-3e-06	0.001348	0.1887	278.098	54	22.4
47.146	24.586	22.56	32.106	22.53	0.001362	-7e-06	0.001348	0.1887	278.115	54	22.4
47.215	24.575	22.639	32.122	22.466	0.001372	-7e-06	0.001359	0.1887	278.165	54	22.4
47.345	24.686	22.659	32.239	22.338	0.001376	2e-06	0.001381	0.1887	278.182	54	22.4
47.358	24.662	22.695	32.227	22.326	0.001382	3e-06	0.001388	0.1887	278.198	54	22.4
47.437	24.693	22.744	32.274	22.249	0.001386	-2e-06	0.001383	0.1887	278.215	54	22.4
47.563	24.701	22.862	32.322	22.13	0.001401	3e-06	0.001407	0.1887	278.265	54	22.4
47.785	24.964	22.821	32.571	21.909	0.001401	3e-06	0.001407	0.1887	278.282	54	22.4
47.913	25.062	22.851	32.679	21.78	0.001403	-1e-06	0.0014	0.1887	278.298	54	22.4
47.519	24.565	22.954	32.216	22.175	0.001413	-1e-06	0.001411	0.1886	278.315	54	22.4
47.785	24.81	22.975	32.468	21.911	0.001415	-1e-06	0.001413	0.1886	278.332	54	22.4
47.825	24.78	23.045	32.462	21.873	0.001428	-1e-06	0.001426	0.1886	278.365	54	22.4
47.937	24.871	23.066	32.56	21.762	0.00143	-1e-06	0.001428	0.1886	278.382	54	22.4
47.951	24.837	23.114	32.542	21.75	0.001436	0	0.001435	0.1886	278.415	54	22.4
48.16	24.961	23.199	32.694	21.542	0.001446	-9e-06	0.001427	0.1886	278.432	54	22.4
48.094	24.897	23.196	32.63	21.607	0.001448	4e-06	0.001457	0.1886	278.465	54	22.4
48.349	25.087	23.262	32.841	21.35	0.001456	-4e-06	0.001447	0.1886	278.482	54	22.4
48.37	25.078	23.291	32.842	21.332	0.00146	-4e-06	0.001452	0.1886	278.498	54	22.4
48.246	24.913	23.334	32.69	21.456	0.001467	-4e-06	0.001458	0.1886	278.515	54	22.4
48.098	24.775	23.323	32.549	21.604	0.001467	0	0.001467	0.1886	278.532	54	22.4
48.616	25.21	23.406	33.012	21.086	0.001475	1e-06	0.001476	0.1886	278.548	54	22.4
48.291	24.857	23.434	32.668	21.411	0.001479	1e-06	0.00148	0.1886	278.565	54	22.4
48.461	25.026	23.435	32.837	21.242	0.001481	5e-06	0.001492	0.1886	278.582	54	22.4
48.659	25.157	23.502	32.991	21.046	0.001487	1e-06	0.001489	0.1886	278.598	54	22.4
48.181	24.652	23.529	32.495	21.526	0.001491	1e-06	0.001493	0.1886	278.615	54	22.4
48.66	25.073	23.587	32.935	21.048	0.001497	1e-06	0.0015	0.1886	278.632	54	22.4
48.615	25.024	23.591	32.888	21.092	0.001499	-3e-06	0.001493	0.1886	278.648	54	22.4
48.832	25.231	23.601	33.098	20.876	0.001504	1e-06	0.001506	0.1886	278.665	54	22.4
48.763	25.098	23.665	32.987	20.945	0.00151	-3e-06	0.001504	0.1886	278.682	54	22.4
48.943	25.237	23.707	33.139	20.764	0.001514	-3e-06	0.001508	0.1886	278.698	54	22.4
49.158	25.321	23.836	33.267	20.553	0.001532	-2e-06	0.001528	0.1886	278.765	54	22.4
48.952	25.092	23.861	33.045	20.76	0.001536	-2e-06	0.001532	0.1885	278.782	54	22.4
48.92	25.006	23.913	32.977	20.795	0.00154	-2e-06	0.001536	0.1885	278.798	54	22.4
49.07	25.153	23.917	33.126	20.643	0.001543	3e-06	0.001548	0.1885	278.815	54	22.4
49.267	25.298	23.97	33.288	20.449	0.001549	-2e-06	0.001545	0.1885	278.832	54	22.4
49.331	25.175	24.156	33.227	20.391	0.001571	-6e-06	0.00156	0.1885	278.898	54	22.4
49.363	25.118	24.244	33.2	20.364	0.001582	4e-06	0.001589	0.1885	278.948	54	22.4
49.598	25.371	24.226	33.447	20.129	0.001584	4e-06	0.001591	0.1885	278.965	54	22.4
49.528	25.247	24.28	33.341	20.2	0.00159	4e-06	0.001598	0.1885	278.982	54	22.4
49.767	25.424	24.343	33.539	19.961	0.001596	0	0.001595	0.1885	278.998	54	22.4
49.798	25.427	24.372	33.551	19.932	0.001598	-5e-06	0.001588	0.1885	279.015	54	22.4
49.54	25.142	24.398	33.275	20.193	0.001602	4e-06	0.001611	0.1885	279.032	54	22.4
49.765	25.356	24.409	33.492	19.972	0.001606	0	0.001606	0.1885	279.048	54	22.4
49.86	25.373	24.487	33.536	19.882	0.001612	0	0.001612	0.1885	279.065	54	22.4
49.862	25.355	24.507	33.524	19.885	0.001614	0	0.001614	0.1885	279.082	54	22.4
49.677	25.137	24.54	33.317	20.072	0.00162	5e-06	0.00163	0.1885	279.098	54	22.4
49.883	25.264	24.619	33.47	19.866	0.001629	1e-06	0.00163	0.1885	279.115	54	22.4
49.984	25.36	24.624	33.568	19.764	0.001631	-4e-06	0.001623	0.1885	279.132	54	22.4
50.176	25.415	24.761	33.669	19.576	0.001649	-4e-06	0.001642	0.1885	279.198	54	22.4
50.273	25.501	24.772	33.759	19.48	0.001651	6e-06	0.001663	0.1884	279.215	54	22.4
50.272	25.431	24.841	33.711	19.481	0.001659	-3e-06	0.001653	0.1885	279.232	54	22.4
50.361	25.503	24.857	33.789	19.392	0.001664	6e-06	0.001676	0.1884	279.248	54	22.4
50.318	25.437	24.881	33.731	19.437	0.001666	-3e-06	0.001659	0.1884	279.265	54	22.4
50.45	25.509	24.941	33.823	19.309	0.00167	-3e-06	0.001664	0.1884	279.282	54	22.4
50.544	25.477	25.067	33.833	19.208	0.00169	-2e-06	0.001686	0.1884	279.348	54	22.4
50.668	25.517	25.151	33.901	19.089	0.001701	3e-06	0.001706	0.1884	279.382	54	22.4
50.687	25.544	25.143	33.925	19.071	0.001703	-2e-06	0.001698	0.1884	279.398	54	22.4
50.827	25.587	25.239	34.001	18.936	0.001711	3e-06	0.001716	0.1884	279.415	54	22.4
50.847	25.535	25.312	33.972	18.913	0.001721	3e-06	0.001727	0.1884	279.448	54	22.4
50.964	25.665	25.299	34.098	18.796	0.001723	3e-06	0.001729	0.1884	279.465	54	22.4
50.975	25.62	25.356	34.071	18.789	0.001729	-1e-06	0.001727	0.1884	279.482	54	22.4
51.132	25.72	25.411	34.191	18.633	0.001733	3e-06	0.00174	0.1884	279.498	54	22.4
51.031	25.582	25.45	34.065	18.735	0.001737	4e-06	0.001745	0.1884	279.515	54	22.4
51.054	25.583	25.471	34.074	18.715	0.001742	4e-06	0.001749	0.1884	279.532	54	22.4
51.143	25.644	25.498	34.144	18.629	0.001746	-1e-06	0.001744	0.1884	279.548	54	22.4
51.372	25.797	25.575	34.322	18.402	0.001754	-1e-06	0.001753	0.1884	279.565	54	22.4
51.193	25.592	25.601	34.126	18.581	0.001758	4e-06	0.001766	0.1884	279.582	54	22.4
51.28	25.663	25.617	34.202	18.498	0.001762	0	0.001761	0.1884	279.598	54	22.4
51.165	25.496	25.669	34.052	18.615	0.001766	0	0.001766	0.1884	279.615	54	22.4
51.502	25.793	25.709	34.363	18.284	0.00177	0	0.00177	0.1884	279.632	54	22.4
51.413	25.674	25.739	34.254	18.374	0.001774	0	0.001775	0.1884	279.648	54	22.4
51.578	25.67	25.908	34.306	18.212	0.001797	-4e-06	0.001789	0.1883	279.715	54	22.4
51.626	25.714	25.912	34.351	18.167	0.001799	-4e-06	0.001791	0.1883	279.732	54	22.4
51.735	25.783	25.952	34.433	18.061	0.001801	-4e-06	0.001794	0.1883	279.748	54	22.4
51.824	25.715	26.108	34.418	17.977	0.001819	-3e-06	0.001813	0.1883	279.798	54	22.4
52.041	25.974	26.067	34.663	17.761	0.00182	6e-06	0.001831	0.1883	279.815	54	22.4
51.908	25.736	26.172	34.46	17.895	0.00183	-8e-06	0.001815	0.1883	279.832	54	22.4
51.919	25.744	26.175	34.469	17.889	0.00183	-3e-06	0.001824	0.1883	279.848	54	22.4
52.115	25.896	26.22	34.636	17.694	0.001836	-3e-06	0.00183	0.1883	279.865	54	22.4
52.204	25.913	26.291	34.677	17.607	0.001842	-3e-06	0.001837	0.1883	279.882	54	22.4
52.148	25.876	26.272	34.634	17.668	0.001842	-3e-06	0.001837	0.1883	279.898	54	22.4
52.369	26.071	26.297	34.837	17.423	0.001848	-2e-06	0.001844	0.1883	279.915	54	22.4
52.161	25.796	26.365	34.584	17.63	0.001857	-7e-06	0.001843	0.1883	279.932	54	22.4
52.21	25.815	26.395	34.613	17.582	0.001861	-2e-06	0.001857	0.1883	279.948	54	22.4
52.317	25.889	26.427	34.698	17.476	0.001865	-2e-06	0.001861	0.1883	279.965	54	22.4
52.362	25.891	26.47	34.715	17.429	0.001869	-2e-06	0.001865	0.1883	279.982	54	22.4
52.12	25.634	26.486	34.463	17.671	0.001873	-2e-06	0.00187	0.1883	279.998	54	22.4
52.392	25.829	26.563	34.683	17.401	0.001879	-6e-06	0.001867	0.1883	280.015	54	22.4
52.287	25.682	26.606	34.55	17.506	0.001887	-1e-06	0.001885	0.1883	280.048	54	22.4
52.499	25.871	26.627	34.747	17.294	0.001889	-6e-06	0.001878	0.1883	280.065	54	22.4
52.608	25.89	26.719	34.796	17.188	0.0019	4e-06	0.001907	0.1882	280.098	54	22.4
52.651	25.933	26.719	34.839	17.143	0.001904	-1e-06	0.001902	0.1882	280.115	54	22.4
52.74	25.919	26.821	34.859	17.056	0.001912	-1e-05	0.001893	0.1883	280.132	54	22.4
52.854	26.062	26.792	34.993	16.942	0.001912	4e-06	0.00192	0.1882	280.148	54	22.4
52.929	25.948	26.981	34.942	16.874	0.001932	-4e-06	0.001924	0.1882	280.198	54	22.4
52.962	25.949	27.013	34.953	16.843	0.001939	0	0.001939	0.1882	280.232	54	22.4
53.041	25.997	27.044	35.011	16.766	0.001943	0	0.001944	0.1882	280.248	54	22.4
52.995	25.919	27.076	34.944	16.814	0.001945	5e-06	0.001955	0.1882	280.265	54	22.4
52.917	25.794	27.123	34.835	16.895	0.001951	5e-06	0.001961	0.1882	280.282	54	22.4
53.214	26.089	27.124	35.131	16.598	0.001953	-4e-06	0.001945	0.1882	280.298	54	22.4
53.264	25.993	27.271	35.083	16.554	0.001971	-3e-06	0.001965	0.1882	280.348	54	22.4
53.066	25.795	27.271	34.885	16.749	0.001976	6e-06	0.001987	0.1882	280.365	54	22.4
53.421	26.077	27.343	35.192	16.396	0.001982	6e-06	0.001994	0.1882	280.382	54	22.4
53.646	26.3	27.346	35.415	16.172	0.001984	-3e-06	0.001978	0.1882	280.398	54	22.4
53.337	25.941	27.397	35.073	16.483	0.00199	2e-06	0.001993	0.1882	280.415	54	22.4
53.517	26.064	27.453	35.215	16.304	0.001994	2e-06	0.001998	0.1882	280.432	54	22.4
53.611	26.138	27.473	35.295	16.213	0.002	7e-06	0.002013	0.1882	280.465	54	22.4
53.676	26.151	27.525	35.326	16.147	0.002006	7e-06	0.00202	0.1882	280.482	54	22.4
53.866	26.262	27.605	35.463	15.958	0.002013	2e-06	0.002017	0.1882	280.498	54	22.4
53.762	26.144	27.618	35.35	16.065	0.002019	7e-06	0.002033	0.1881	280.515	54	22.4
53.777	26.126	27.651	35.343	16.05	0.002023	3e-06	0.002028	0.1881	280.532	54	22.4
53.938	26.237	27.701	35.471	15.892	0.002027	-6e-06	0.002014	0.1882	280.548	54	22.4
53.822	26.131	27.692	35.361	15.942	0.002033	3e-06	0.00204	0.1881	280.565	54	22.4
53.921	26.192	27.729	35.435	15.846	0.00204	-1e-06	0.002037	0.1881	280.598	54	22.4
54.043	26.193	27.85	35.476	15.731	0.002054	4e-06	0.002061	0.1881	280.648	54	22.4
54.135	26.195	27.94	35.509	15.643	0.002062	-1e-06	0.002061	0.1881	280.665	54	22.4
54.118	26.173	27.945	35.488	15.661	0.002062	4e-06	0.00207	0.1881	280.682	54	22.4
54.242	26.225	28.018	35.564	15.537	0.00207	4e-06	0.002079	0.1881	280.698	54	22.4
54.336	26.335	28.001	35.669	15.439	0.00207	4e-06	0.002079	0.1881	280.715	54	22.4
54.367	26.251	28.116	35.623	15.411	0.002085	5e-06	0.002094	0.1881	280.748	54	22.4
54.507	26.393	28.114	35.765	15.271	0.002087	0	0.002087	0.1881	280.765	54	22.4
54.794	26.499	28.295	35.931	14.989	0.002107	5e-06	0.002118	0.1881	280.848	54	22.4
54.77	26.322	28.448	35.805	15.013	0.002126	-3e-06	0.002119	0.1881	280.915	54	22.4
54.746	26.315	28.431	35.792	15.038	0.002128	6e-06	0.002139	0.1881	280.932	54	22.4
54.95	26.404	28.546	35.919	14.833	0.002138	2e-06	0.002141	0.1881	280.948	54	22.4
55.149	26.587	28.562	36.108	14.632	0.00214	2e-06	0.002144	0.1881	280.965	54	22.4
54.964	26.35	28.614	35.888	14.819	0.002146	7e-06	0.002159	0.188	280.982	54	22.4
55.184	26.513	28.671	36.07	14.597	0.002152	-2e-06	0.002148	0.188	280.998	54	22.4
55.073	26.421	28.653	35.971	14.71	0.002155	2e-06	0.002159	0.188	281.015	54	22.4
55.119	26.38	28.739	35.96	14.663	0.002161	-2e-06	0.002156	0.188	281.032	54	22.4
55.286	26.534	28.751	36.118	14.498	0.002165	2e-06	0.00217	0.188	281.048	54	22.4
55.197	26.416	28.781	36.01	14.586	0.002169	-2e-06	0.002165	0.188	281.065	54	22.4
55.313	26.426	28.888	36.055	14.472	0.002179	3e-06	0.002185	0.188	281.098	54	22.4
55.439	26.509	28.93	36.152	14.347	0.002187	3e-06	0.002194	0.188	281.132	54	22.4
55.266	26.287	28.98	35.946	14.524	0.002194	3e-06	0.0022	0.188	281.148	54	22.4
55.532	26.531	29.001	36.198	14.259	0.002194	-6e-06	0.002182	0.188	281.165	54	22.4
55.62	26.518	29.102	36.218	14.172	0.002208	4e-06	0.002215	0.188	281.215	54	22.4
55.765	26.578	29.187	36.307	14.029	0.00222	-5e-06	0.00221	0.188	281.248	54	22.4
55.813	26.537	29.276	36.296	13.983	0.00223	-5e-06	0.002221	0.188	281.282	54	22.4
55.982	26.038	29.944	36.02	14.909	0.002193	7e-06	0.002208	0.188	281.765	57	22.4
55.564	25.644	29.92	35.617	15.328	0.002189	-2e-06	0.002185	0.188	281.782	57	22.4
55.904	26.004	29.9	35.97	14.989	0.002189	-2e-06	0.002185	0.188	281.798	57	22.4
55.815	25.951	29.864	35.906	15.077	0.002185	-7e-06	0.002172	0.188	281.815	57	22.4
55.837	25.931	29.906	35.9	15.059	0.002187	-7e-06	0.002174	0.188	281.832	57	22.4
56.067	26.24	29.827	36.182	14.829	0.002183	7e-06	0.002197	0.188	281.848	57	22.4
55.742	25.932	29.81	35.869	15.15	0.002181	7e-06	0.002195	0.188	281.865	57	22.4
55.917	26.145	29.772	36.069	14.978	0.002177	2e-06	0.002181	0.188	281.882	57	22.4
55.666	25.882	29.785	35.81	15.232	0.002177	-2e-06	0.002172	0.188	281.898	57	22.4
55.633	25.934	29.698	35.834	15.261	0.002171	-3e-06	0.002165	0.188	281.932	57	22.4
55.405	25.699	29.706	35.601	15.49	0.002169	-7e-06	0.002154	0.188	281.948	57	22.4
55.309	25.764	29.545	35.613	15.582	0.002156	6e-06	0.002168	0.188	282.032	57	22.4
55.185	25.651	29.534	35.496	15.706	0.002154	-3e-06	0.002148	0.188	282.048	57	22.4
55.244	25.728	29.516	35.567	15.646	0.002152	-3e-06	0.002145	0.188	282.065	57	22.4
55.017	25.581	29.437	35.393	15.87	0.002148	1e-06	0.00215	0.188	282.082	57	22.4
55.15	25.678	29.472	35.502	15.737	0.00215	1e-06	0.002152	0.188	282.098	57	22.4
55.057	25.639	29.418	35.445	15.829	0.002144	1e-06	0.002146	0.188	282.115	57	22.4
55.008	25.684	29.324	35.459	15.878	0.002134	-4e-06	0.002126	0.1881	282.165	57	22.4
54.896	25.545	29.352	35.329	15.993	0.002136	-9e-06	0.002119	0.1881	282.182	57	22.4
54.847	25.582	29.266	35.337	16.038	0.00213	9e-06	0.002149	0.188	282.215	57	22.4
54.74	25.503	29.237	35.249	16.143	0.002128	5e-06	0.002137	0.1881	282.232	57	22.4
54.717	25.526	29.191	35.256	16.163	0.002124	0	0.002124	0.1881	282.265	57	22.4
54.593	25.468	29.125	35.176	16.286	0.002118	0	0.002117	0.1881	282.282	57	22.4
54.652	25.496	29.156	35.215	16.227	0.00212	4e-06	0.002128	0.1881	282.298	57	22.4
54.822	25.739	29.084	35.433	16.055	0.002114	4e-06	0.002122	0.1881	282.315	57	22.4
54.514	25.449	29.065	35.138	16.366	0.002111	-1e-06	0.00211	0.1881	282.332	57	22.4
54.516	25.51	29.006	35.178	16.365	0.002107	-1e-06	0.002106	0.1881	282.348	57	22.4
54.416	25.373	29.042	35.054	16.468	0.002109	-5e-06	0.002099	0.1881	282.365	57	22.4
54.362	25.343	29.019	35.016	16.521	0.002105	4e-06	0.002113	0.1881	282.415	57	22.4
54.286	25.405	28.881	35.032	16.596	0.002093	8e-06	0.002109	0.1881	282.432	57	22.4
54.103	25.146	28.957	34.798	16.781	0.002099	-6e-06	0.002088	0.1881	282.448	57	22.4
54.22	25.34	28.88	34.967	16.664	0.002091	-1e-06	0.002088	0.1881	282.465	57	22.4
54.089	25.235	28.853	34.853	16.796	0.002091	8e-06	0.002107	0.1881	282.482	57	22.4
54.057	25.253	28.804	34.854	16.824	0.002085	-6e-06	0.002072	0.1881	282.515	57	22.4
53.867	25.103	28.765	34.691	17.016	0.002081	-2e-06	0.002077	0.1881	282.532	57	22.4
54.012	25.271	28.741	34.851	16.871	0.002079	7e-06	0.002093	0.1881	282.548	57	22.4
53.889	25.158	28.731	34.735	16.995	0.002077	-2e-06	0.002073	0.1881	282.565	57	22.4
53.803	25.199	28.603	34.734	17.073	0.002064	7e-06	0.002078	0.1881	282.632	57	22.4
53.696	25.125	28.571	34.648	17.178	0.00206	7e-06	0.002074	0.1881	282.648	57	22.4
53.718	25.239	28.479	34.732	17.155	0.002052	6e-06	0.002065	0.1881	282.682	57	22.4
53.542	25.06	28.482	34.554	17.332	0.002052	-7e-06	0.002037	0.1881	282.698	57	22.4
53.572	25.152	28.42	34.626	17.305	0.002046	2e-06	0.002049	0.1881	282.748	57	22.4
53.439	25.005	28.433	34.483	17.439	0.002046	-8e-06	0.002031	0.1881	282.765	57	22.4
53.419	25.114	28.304	34.549	17.458	0.002036	6e-06	0.002047	0.1881	282.782	57	22.4
53.297	24.911	28.385	34.373	17.578	0.00204	1e-06	0.002043	0.1881	282.798	57	22.4
53.285	25.025	28.26	34.445	17.581	0.00203	1e-06	0.002032	0.1881	282.832	57	22.4
53.141	24.869	28.273	34.293	17.723	0.00203	1e-06	0.002032	0.1881	282.848	57	22.4
53.177	24.951	28.226	34.359	17.684	0.002025	5e-06	0.002036	0.1881	282.865	57	22.4
53.275	25.072	28.203	34.473	17.586	0.002023	-4e-06	0.002016	0.1882	282.882	57	22.4
53.136	24.928	28.209	34.331	17.724	0.002023	1e-06	0.002025	0.1881	282.898	57	22.4
53.152	25.003	28.149	34.386	17.708	0.002017	1e-06	0.002018	0.1882	282.932	57	22.4
53.009	24.884	28.125	34.259	17.85	0.002015	5e-06	0.002025	0.1881	282.948	57	22.4
53.187	25.134	28.053	34.485	17.669	0.002009	5e-06	0.002019	0.1882	282.965	57	22.4
52.92	24.854	28.066	34.209	17.938	0.002007	-4e-06	0.001998	0.1882	282.982	57	22.4
52.788	24.838	27.95	34.155	18.072	0.001995	-5e-06	0.001985	0.1882	283.032	57	22.4
52.731	24.737	27.994	34.068	18.133	0.001997	0	0.001997	0.1882	283.065	57	22.4
52.611	24.795	27.816	34.067	18.251	0.001982	-1e-06	0.001981	0.1882	283.082	57	22.4
52.752	24.849	27.904	34.15	18.112	0.001986	0	0.001986	0.1882	283.098	57	22.4
52.599	24.751	27.848	34.033	18.262	0.001982	-5e-06	0.001972	0.1882	283.115	57	22.4
52.475	24.714	27.761	33.968	18.38	0.001972	-5e-06	0.001961	0.1882	283.165	57	22.4
52.471	24.787	27.684	34.015	18.383	0.001966	3e-06	0.001973	0.1882	283.182	57	22.4
52.264	24.547	27.718	33.786	18.588	0.001968	-6e-06	0.001957	0.1882	283.198	57	22.4
52.463	24.796	27.667	34.018	18.388	0.001964	8e-06	0.00198	0.1882	283.215	57	22.4
52.355	24.731	27.624	33.939	18.496	0.00196	8e-06	0.001975	0.1882	283.232	57	22.4
52.254	24.625	27.628	33.835	18.597	0.00196	-6e-06	0.001948	0.1882	283.248	57	22.4
52.228	24.671	27.557	33.856	18.619	0.001952	-2e-06	0.001948	0.1882	283.265	57	22.4
52.139	24.545	27.594	33.743	18.706	0.001954	-6e-06	0.001942	0.1882	283.282	57	22.4
52.141	24.649	27.492	33.813	18.703	0.001943	7e-06	0.001958	0.1882	283.332	57	22.4
51.917	24.471	27.446	33.62	18.926	0.001937	-2e-06	0.001933	0.1882	283.348	57	22.4
51.919	24.476	27.443	33.624	18.926	0.001935	-2e-06	0.001931	0.1882	283.382	57	22.4
51.638	24.313	27.324	33.422	19.205	0.001925	7e-06	0.001938	0.1882	283.398	57	22.4
51.793	24.446	27.347	33.562	19.052	0.001925	-2e-06	0.00192	0.1882	283.415	57	22.4
51.748	24.428	27.32	33.534	19.094	0.001923	-3e-06	0.001918	0.1882	283.448	57	22.4
51.674	24.416	27.258	33.502	19.169	0.001915	6e-06	0.001928	0.1882	283.465	57	22.4
51.601	24.399	27.202	33.466	19.242	0.001911	6e-06	0.001923	0.1882	283.498	57	22.4
51.475	24.262	27.212	33.333	19.37	0.001911	-8e-06	0.001896	0.1883	283.515	57	22.4
51.552	24.393	27.158	33.446	19.291	0.001907	-3e-06	0.0019	0.1882	283.525	57	22.4
51.531	24.665	26.866	33.621	18.365	0.001972	-1e-06	0.00197	0.1882	284.008	60	22.4
51.465	24.669	26.795	33.601	18.273	0.001979	4e-06	0.001987	0.1882	284.042	60	22.4
51.677	24.862	26.816	33.8	18.061	0.001981	0	0.00198	0.1882	284.058	60	22.4
51.884	25.01	26.874	33.968	17.856	0.001987	5e-06	0.001996	0.1882	284.075	60	22.4
51.675	24.78	26.895	33.745	18.065	0.001989	9e-06	0.002007	0.1882	284.092	60	22.4
51.784	24.867	26.917	33.84	17.955	0.001991	-4e-06	0.001982	0.1882	284.125	60	22.4
51.868	24.885	26.983	33.88	17.874	0.001997	5e-06	0.002007	0.1882	284.158	60	22.4
52.084	25.071	27.013	34.075	17.658	0.001999	-4e-06	0.001991	0.1882	284.175	60	22.4
51.811	24.779	27.033	33.79	17.931	0.002001	5e-06	0.002012	0.1882	284.192	60	22.4
52.003	24.893	27.11	33.929	17.743	0.002007	1e-06	0.002009	0.1882	284.208	60	22.4
52.228	25.131	27.097	34.163	17.521	0.002005	5e-06	0.002016	0.1882	284.225	60	22.4
52.155	24.956	27.199	34.022	17.597	0.002015	1e-06	0.002018	0.1882	284.275	60	22.4
52.044	24.863	27.182	33.923	17.708	0.002015	6e-06	0.002027	0.1881	284.292	60	22.4
52.253	24.968	27.286	34.063	17.5	0.002024	6e-06	0.002036	0.1881	284.308	60	22.4
52.313	25.045	27.269	34.134	17.439	0.002024	6e-06	0.002036	0.1881	284.325	60	22.4
52.406	25.106	27.3	34.206	17.351	0.002026	2e-06	0.002029	0.1881	284.342	60	22.4
52.367	25	27.367	34.122	17.391	0.002032	2e-06	0.002035	0.1881	284.375	60	22.4
52.526	25.119	27.407	34.255	17.233	0.002036	7e-06	0.002049	0.1881	284.392	60	22.4
52.626	25.101	27.526	34.276	17.136	0.002046	-7e-06	0.002033	0.1881	284.442	60	22.4
52.582	25.041	27.541	34.221	17.183	0.002048	-7e-06	0.002035	0.1881	284.458	60	22.4
52.748	25.257	27.491	34.421	17.018	0.002044	-2e-06	0.002039	0.1881	284.475	60	22.4
52.73	25.082	27.648	34.298	17.037	0.00206	3e-06	0.002066	0.1881	284.525	60	22.4
53.079	25.415	27.664	34.636	16.685	0.00206	-6e-06	0.002048	0.1881	284.542	60	22.4
52.923	25.248	27.675	34.473	16.843	0.002063	3e-06	0.002068	0.1881	284.558	60	22.4
53.115	25.414	27.702	34.648	16.652	0.002065	-2e-06	0.002061	0.1881	284.575	60	22.4
53.005	25.243	27.761	34.497	16.764	0.002071	-6e-06	0.002059	0.1881	284.592	60	22.4
52.971	25.192	27.779	34.452	16.799	0.002073	3e-06	0.002079	0.1881	284.608	60	22.4
53.126	25.332	27.794	34.597	16.646	0.002073	-1e-06	0.00207	0.1881	284.625	60	22.4
53.174	25.311	27.863	34.599	16.599	0.002081	4e-06	0.002088	0.1881	284.658	60	22.4
53.304	25.416	27.888	34.712	16.47	0.002083	4e-06	0.00209	0.1881	284.675	60	22.4
53.24	25.264	27.976	34.59	16.534	0.002091	-5e-06	0.002081	0.1881	284.708	60	22.4
53.393	25.403	27.99	34.733	16.381	0.002093	4e-06	0.002101	0.1881	284.725	60	22.4
53.521	25.454	28.068	34.81	16.25	0.002103	-5e-06	0.002094	0.1881	284.792	60	22.4
53.608	25.494	28.114	34.865	16.163	0.002108	5e-06	0.002117	0.1881	284.808	60	22.4
53.768	25.578	28.19	34.975	16.005	0.002114	0	0.002114	0.1881	284.825	60	22.4
53.804	25.497	28.307	34.933	15.97	0.002128	1e-06	0.00213	0.1881	284.892	60	22.4
53.909	25.647	28.262	35.067	15.866	0.002126	1e-05	0.002146	0.188	284.908	60	22.4
53.911	25.538	28.373	34.996	15.87	0.002134	6e-06	0.002145	0.188	284.942	60	22.4
54.065	25.672	28.392	35.136	15.717	0.002136	-8e-06	0.00212	0.1881	284.958	60	22.4
54.186	25.744	28.442	35.225	15.593	0.002142	1e-06	0.002145	0.1881	284.975	60	22.4
53.997	25.529	28.468	35.018	15.781	0.002147	-8e-06	0.002131	0.1881	284.992	60	22.4
54.118	25.622	28.496	35.121	15.659	0.002151	6e-06	0.002163	0.188	285.025	60	22.4
54.263	25.646	28.617	35.185	15.513	0.002163	2e-06	0.002167	0.188	285.075	60	22.4
54.289	25.624	28.665	35.179	15.487	0.002169	2e-06	0.002173	0.188	285.108	60	22.4
54.409	25.732	28.677	35.291	15.367	0.002171	-2e-06	0.002166	0.188	285.125	60	22.4
54.412	25.717	28.696	35.282	15.363	0.002173	-2e-06	0.002169	0.188	285.142	60	22.4
54.587	25.861	28.726	35.437	15.19	0.002177	2e-06	0.002182	0.188	285.158	60	22.4
54.637	25.721	28.916	35.36	15.14	0.002198	3e-06	0.002204	0.188	285.258	60	22.4
54.644	25.681	28.963	35.335	15.135	0.002204	-6e-06	0.002192	0.188	285.292	60	22.4
54.826	25.816	29.01	35.486	14.953	0.00221	3e-06	0.002217	0.188	285.308	60	22.4
55.01	25.999	29.011	35.67	14.767	0.00221	3e-06	0.002217	0.188	285.325	60	22.4
54.776	25.712	29.065	35.4	15.001	0.002216	-1e-06	0.002214	0.188	285.342	60	22.4
54.955	25.911	29.044	35.593	14.823	0.002216	4e-06	0.002223	0.188	285.358	60	22.4
54.93	25.793	29.137	35.505	14.849	0.002225	9e-06	0.002242	0.188	285.375	60	22.4
55.047	25.875	29.171	35.599	14.731	0.002229	-1e-06	0.002228	0.188	285.392	60	22.4
54.9	25.77	29.13	35.48	14.877	0.002229	9e-06	0.002246	0.188	285.408	60	22.4
55.15	25.918	29.233	35.662	14.628	0.002237	0	0.002236	0.188	285.425	60	22.4
55.138	25.871	29.267	35.627	14.638	0.002243	-5e-06	0.002234	0.188	285.458	60	22.4
55.488	26.249	29.24	35.995	14.285	0.002241	0	0.00224	0.188	285.475	60	22.4
55.309	25.973	29.336	35.752	14.467	0.002251	5e-06	0.002261	0.188	285.492	60	22.4
55.36	25.983	29.377	35.775	14.416	0.002255	-4e-06	0.002247	0.188	285.508	60	22.4
55.452	26.089	29.362	35.877	14.325	0.002255	5e-06	0.002265	0.188	285.525	60	22.4
55.333	25.94	29.393	35.738	14.444	0.002259	0	0.00226	0.188	285.542	60	22.4
55.487	26.017	29.47	35.84	14.293	0.002266	5e-06	0.002276	0.1879	285.558	60	22.4
55.579	26.124	29.455	35.943	14.201	0.002268	5e-06	0.002278	0.1879	285.592	60	22.4
55.699	26.112	29.587	35.975	14.082	0.002282	-4e-06	0.002275	0.1879	285.642	60	22.4
55.795	26.175	29.62	36.048	13.988	0.002286	-3e-06	0.002279	0.1879	285.675	60	22.4
55.918	26.173	29.745	36.088	13.863	0.002301	-8e-06	0.002285	0.1879	285.725	60	22.4
55.916	26.167	29.748	36.084	13.868	0.002303	2e-06	0.002306	0.1879	285.768	60	22.4
55.954	25.781	30.174	35.838	14.889	0.002245	8e-06	0.002262	0.188	286.252	63	22.4
55.972	25.736	30.235	35.815	14.904	0.002247	4e-06	0.002255	0.188	286.285	63	22.4
55.857	25.655	30.202	35.723	15.034	0.002243	-1e-06	0.002241	0.188	286.302	63	22.4
55.74	25.575	30.165	35.63	15.151	0.002239	8e-06	0.002255	0.188	286.318	63	22.4
55.832	25.651	30.181	35.711	15.059	0.002239	-1e-05	0.002218	0.188	286.335	63	22.4
55.721	25.629	30.091	35.66	15.17	0.002233	3e-06	0.002239	0.188	286.368	63	22.4
55.644	25.602	30.042	35.616	15.244	0.002228	-1e-06	0.002226	0.188	286.385	63	22.4
55.524	25.456	30.068	35.479	15.365	0.002228	3e-06	0.002235	0.188	286.402	63	22.4
55.499	25.519	29.98	35.512	15.387	0.002222	3e-06	0.002228	0.188	286.452	63	22.4
55.425	25.52	29.906	35.488	15.456	0.002214	3e-06	0.002219	0.188	286.468	63	22.4
55.481	25.561	29.921	35.534	15.404	0.002216	-2e-06	0.002212	0.188	286.485	63	22.4
55.303	25.461	29.842	35.408	15.579	0.002208	7e-06	0.002222	0.188	286.502	63	22.4
55.251	25.453	29.798	35.386	15.625	0.002204	2e-06	0.002208	0.188	286.535	63	22.4
55.087	25.28	29.807	35.216	15.79	0.002204	2e-06	0.002208	0.188	286.552	63	22.4
55.181	25.449	29.732	35.359	15.697	0.002198	-3e-06	0.002193	0.188	286.568	63	22.4
55.294	25.566	29.728	35.475	15.583	0.002196	-3e-06	0.00219	0.188	286.585	63	22.4
55.111	25.414	29.698	35.313	15.767	0.002194	2e-06	0.002197	0.188	286.602	63	22.4
54.98	25.336	29.645	35.217	15.899	0.00219	6e-06	0.002202	0.188	286.635	63	22.4
54.998	25.357	29.641	35.237	15.88	0.00219	-3e-06	0.002184	0.188	286.652	63	22.4
54.817	25.232	29.585	35.094	16.062	0.002183	-3e-06	0.002177	0.188	286.668	63	22.4
54.753	25.235	29.518	35.074	16.121	0.002179	-3e-06	0.002173	0.188	286.718	63	22.4
54.662	25.189	29.473	35.013	16.209	0.002173	-4e-06	0.002166	0.188	286.735	63	22.4
54.644	25.251	29.394	35.049	16.222	0.002165	-4e-06	0.002157	0.188	286.785	63	22.4
54.39	25.029	29.36	34.816	16.475	0.002163	1e-05	0.002183	0.188	286.802	63	22.4
54.542	25.164	29.378	34.957	16.325	0.002163	5e-06	0.002174	0.188	286.818	63	22.4
54.608	25.348	29.261	35.101	16.256	0.002155	9e-06	0.002174	0.188	286.852	63	22.4
54.431	25.135	29.295	34.901	16.437	0.002155	5e-06	0.002165	0.188	286.868	63	22.4
54.359	25.141	29.218	34.881	16.506	0.002149	-5e-06	0.00214	0.1881	286.902	63	22.4
54.286	25.085	29.201	34.818	16.578	0.002147	-5e-06	0.002137	0.1881	286.918	63	22.4
54.164	24.998	29.166	34.72	16.7	0.002145	0	0.002144	0.1881	286.935	63	22.4
54.214	25.05	29.164	34.771	16.65	0.002143	-5e-06	0.002133	0.1881	286.952	63	22.4
54.323	25.241	29.082	34.935	16.542	0.002134	0	0.002133	0.1881	286.969	63	22.4
54.143	25.051	29.092	34.749	16.721	0.002136	-5e-06	0.002126	0.1881	286.985	63	22.4
54.098	25.051	29.047	34.734	16.766	0.00213	-1e-05	0.002111	0.1881	287.018	63	22.4
53.908	24.939	28.969	34.596	16.955	0.002122	4e-06	0.002129	0.1881	287.035	63	22.4
53.867	24.992	28.875	34.617	16.995	0.002116	-6e-06	0.002104	0.1881	287.085	63	22.4
53.736	24.84	28.896	34.472	17.126	0.002116	-1e-06	0.002114	0.1881	287.102	63	22.4
53.774	24.928	28.846	34.543	17.088	0.00211	-1.1e-05	0.002089	0.1881	287.152	63	22.4
53.554	24.774	28.78	34.367	17.309	0.002104	8e-06	0.002119	0.1881	287.168	63	22.4
53.602	24.841	28.76	34.428	17.262	0.002102	-6e-06	0.002089	0.1881	287.202	63	22.4
53.44	24.747	28.694	34.311	17.42	0.002093	-7e-06	0.00208	0.1881	287.218	63	22.4
53.793	25.16	28.633	34.705	17.065	0.002089	-2e-06	0.002085	0.1881	287.235	63	22.4
53.46	24.778	28.681	34.339	17.4	0.002091	-7e-06	0.002078	0.1881	287.252	63	22.4
53.564	24.988	28.576	34.513	17.294	0.002083	7e-06	0.002097	0.1881	287.268	63	22.4
53.39	24.76	28.63	34.303	17.466	0.002087	-7e-06	0.002074	0.1881	287.285	63	22.4
53.167	24.668	28.499	34.168	17.687	0.002075	7e-06	0.002088	0.1881	287.302	63	22.4
53.285	24.745	28.54	34.259	17.572	0.002077	-7e-06	0.002063	0.1881	287.318	63	22.4
53.212	24.752	28.46	34.238	17.644	0.002069	1.1e-05	0.002091	0.1881	287.352	63	22.4
53.133	24.718	28.415	34.19	17.721	0.002065	2e-06	0.002068	0.1881	287.368	63	22.4
52.941	24.501	28.439	33.981	17.914	0.002065	-7e-06	0.00205	0.1881	287.385	63	22.4
53.036	24.67	28.366	34.125	17.818	0.002059	-8e-06	0.002043	0.1881	287.402	63	22.4
52.991	24.625	28.366	34.08	17.865	0.002056	1e-06	0.002059	0.1881	287.435	63	22.4
52.848	24.519	28.329	33.962	18.006	0.002054	1.1e-05	0.002075	0.1881	287.452	63	22.4
52.868	24.582	28.286	34.01	17.985	0.00205	6e-06	0.002062	0.1881	287.468	63	22.4
52.695	24.428	28.267	33.85	18.154	0.002048	-4e-06	0.002041	0.1881	287.485	63	22.4
52.686	24.593	28.093	33.957	18.166	0.002026	-9e-06	0.002008	0.1882	287.568	63	22.4
52.602	24.498	28.104	33.866	18.251	0.002028	1e-05	0.002047	0.1881	287.585	63	22.4
52.395	24.265	28.129	33.642	18.458	0.00203	1e-06	0.002031	0.1881	287.602	63	22.4
52.53	24.463	28.067	33.818	18.322	0.002024	5e-06	0.002033	0.1881	287.618	63	22.4
52.458	24.39	28.068	33.746	18.399	0.002022	-4e-06	0.002013	0.1882	287.652	63	22.4
52.383	24.393	27.99	33.723	18.473	0.002015	0	0.002015	0.1882	287.668	63	22.4
52.381	24.423	27.958	33.742	18.475	0.002011	4e-06	0.00202	0.1882	287.685	63	22.4
52.292	24.337	27.954	33.655	18.561	0.002011	-5e-06	0.002002	0.1882	287.702	63	22.4
52.233	24.359	27.874	33.65	18.621	0.002001	-5e-06	0.001991	0.1882	287.718	63	22.4
52.061	24.188	27.872	33.479	18.793	0.002001	-5e-06	0.001991	0.1882	287.735	63	22.4
52.105	24.208	27.897	33.507	18.749	0.002001	4e-06	0.002009	0.1882	287.752	63	22.4
52.298	24.488	27.81	33.758	18.552	0.001993	-5e-06	0.001982	0.1882	287.768	63	22.4
52.193	24.434	27.76	33.687	18.658	0.001989	8e-06	0.002005	0.1882	287.785	63	22.4
51.961	24.188	27.772	33.446	18.894	0.001989	4e-06	0.001996	0.1882	287.802	63	22.4
51.931	24.248	27.683	33.476	18.92	0.001981	-1e-06	0.001978	0.1882	287.868	63	22.4
51.856	24.23	27.626	33.439	18.997	0.001972	3e-06	0.001979	0.1882	287.885	63	22.4
51.693	24.038	27.654	33.257	19.158	0.001974	3e-06	0.001981	0.1882	287.902	63	22.4
51.779	24.21	27.569	33.4	19.068	0.001968	-2e-06	0.001965	0.1882	287.918	63	22.4
51.836	24.278	27.558	33.464	19.011	0.001964	3e-06	0.00197	0.1882	287.935	63	22.4
51.61	24.082	27.528	33.258	19.238	0.001962	3e-06	0.001968	0.1882	287.952	63	22.4
51.594	24.139	27.455	33.291	19.251	0.001952	7e-06	0.001966	0.1882	288.012	63	22.4
51.535	24.471	27.064	33.492	18.28	0.002017	-9e-06	0.002	0.1882	288.495	66	22.4
51.512	24.541	26.97	33.531	18.219	0.002016	1e-05	0.002035	0.1881	288.528	66	22.4
51.706	24.731	26.975	33.722	18.025	0.002018	-4e-06	0.00201	0.1882	288.545	66	22.4
51.668	24.621	27.047	33.637	18.063	0.002024	-4e-06	0.002016	0.1882	288.578	66	22.4
51.308	24.217	27.092	33.247	18.426	0.002028	1e-06	0.00203	0.1881	288.595	66	22.4
51.704	24.539	27.165	33.594	18.031	0.002034	-8e-06	0.002018	0.1882	288.612	66	22.4
51.858	24.723	27.135	33.768	17.876	0.002032	-4e-06	0.002025	0.1881	288.628	66	22.4
51.77	24.564	27.206	33.633	17.961	0.002038	-8e-06	0.002023	0.1881	288.662	66	22.4
51.883	24.661	27.221	33.735	17.848	0.00204	-3e-06	0.002034	0.1881	288.678	66	22.4
51.879	24.621	27.258	33.707	17.852	0.002045	2e-06	0.002048	0.1881	288.695	66	22.4
52.129	24.834	27.296	33.932	17.601	0.002047	6e-06	0.002059	0.1881	288.712	66	22.4
51.799	24.486	27.313	33.59	17.931	0.002049	2e-06	0.002052	0.1881	288.728	66	22.4
51.998	24.628	27.37	33.751	17.735	0.002055	7e-06	0.002068	0.1881	288.745	66	22.4
51.921	24.564	27.357	33.683	17.812	0.002053	6e-06	0.002066	0.1881	288.762	66	22.4
52.102	24.722	27.38	33.848	17.633	0.002057	-3e-06	0.002052	0.1881	288.779	66	22.4
52.187	24.757	27.43	33.9	17.551	0.002061	-2e-06	0.002056	0.1881	288.812	66	22.4
52.261	24.764	27.497	33.93	17.478	0.002067	7e-06	0.002081	0.1881	288.828	66	22.4
52.356	24.846	27.51	34.016	17.382	0.002067	2e-06	0.002072	0.1881	288.845	66	22.4
52.329	24.788	27.541	33.968	17.411	0.002069	7e-06	0.002083	0.1881	288.862	66	22.4
52.469	24.902	27.567	34.091	17.271	0.002073	-2e-06	0.002069	0.1881	288.878	66	22.4
52.559	24.892	27.667	34.115	17.18	0.002083	-6e-06	0.002071	0.1881	288.945	66	22.4
52.666	24.917	27.75	34.167	17.074	0.002092	-1e-06	0.002089	0.1881	288.978	66	22.4
52.755	25.004	27.751	34.254	16.983	0.002092	8e-06	0.002107	0.1881	288.995	66	22.4
52.794	24.925	27.869	34.215	16.941	0.002104	-1e-06	0.002102	0.1881	289.062	66	22.4
52.937	25.019	27.918	34.325	16.801	0.002106	-1e-06	0.002105	0.1881	289.078	66	22.4
53.041	24.994	28.047	34.343	16.697	0.00212	5e-06	0.002129	0.1881	289.128	66	22.4
53.112	25.102	28.01	34.439	16.624	0.002118	-5e-06	0.002109	0.1881	289.145	66	22.4
52.925	24.874	28.052	34.224	16.809	0.002122	0	0.002122	0.1881	289.162	66	22.4
53.158	25.077	28.081	34.437	16.575	0.002124	-5e-06	0.002115	0.1881	289.178	66	22.4
53.161	25.074	28.087	34.436	16.572	0.002126	-5e-06	0.002117	0.1881	289.195	66	22.4
53.272	25.147	28.124	34.522	16.461	0.002128	9e-06	0.002147	0.188	289.212	66	22.4
53.428	25.301	28.126	34.677	16.304	0.002131	0	0.002131	0.1881	289.228	66	22.4
53.312	25.109	28.202	34.51	16.421	0.002137	1e-06	0.002138	0.1881	289.245	66	22.4
53.371	25.151	28.221	34.558	16.363	0.002139	5e-06	0.002149	0.188	289.262	66	22.4
53.506	25.273	28.233	34.684	16.228	0.002141	1e-06	0.002142	0.1881	289.278	66	22.4
53.549	25.216	28.333	34.66	16.188	0.002151	6e-06	0.002162	0.188	289.328	66	22.4
53.755	25.411	28.344	34.859	15.979	0.002153	6e-06	0.002164	0.188	289.345	66	22.4
53.497	25.139	28.358	34.591	16.238	0.002155	-3e-06	0.002148	0.188	289.362	66	22.4
53.851	25.482	28.369	34.939	15.885	0.002157	1e-06	0.002159	0.188	289.378	66	22.4
53.81	25.361	28.449	34.844	15.929	0.002161	1e-06	0.002164	0.188	289.395	66	22.4
53.741	25.283	28.458	34.769	15.996	0.002163	-8e-06	0.002148	0.188	289.412	66	22.4
53.739	25.241	28.497	34.741	16.001	0.002167	-3e-06	0.002161	0.188	289.428	66	22.4
53.881	25.382	28.499	34.882	15.858	0.002167	-3e-06	0.002161	0.188	289.445	66	22.4
53.983	25.334	28.65	34.883	15.76	0.002186	-2e-06	0.002181	0.188	289.512	66	22.4
54.115	25.418	28.697	34.984	15.629	0.00219	-2e-06	0.002186	0.188	289.545	66	22.4
54.217	25.499	28.718	35.072	15.527	0.002194	7e-06	0.002208	0.188	289.578	66	22.4
54.322	25.574	28.749	35.156	15.42	0.002198	-7e-06	0.002185	0.188	289.595	66	22.4
54.474	25.54	28.934	35.185	15.271	0.002219	-1e-06	0.002216	0.188	289.695	66	22.4
54.496	25.497	28.999	35.163	15.249	0.002227	-6e-06	0.002216	0.188	289.728	66	22.4
54.628	25.569	29.059	35.255	15.119	0.002233	-1e-06	0.002231	0.188	289.745	66	22.4
54.722	25.702	29.021	35.375	15.023	0.002231	4e-06	0.002238	0.188	289.762	66	22.4
54.659	25.555	29.104	35.256	15.086	0.002239	-5e-06	0.002229	0.188	289.795	66	22.4
54.816	25.711	29.105	35.412	14.931	0.002239	9e-06	0.002256	0.188	289.812	66	22.4
54.712	25.504	29.208	35.24	15.039	0.002252	0	0.002251	0.188	289.862	66	22.4
54.906	25.611	29.295	35.376	14.846	0.00226	-5e-06	0.002251	0.188	289.878	66	22.4
55.02	25.73	29.29	35.493	14.737	0.00226	9e-06	0.002278	0.1879	289.895	66	22.4
55.119	25.766	29.353	35.55	14.64	0.002266	-4e-06	0.002257	0.188	289.928	66	22.4
55.165	25.754	29.411	35.558	14.595	0.002272	5e-06	0.002282	0.1879	289.962	66	22.4
55.235	25.808	29.428	35.617	14.523	0.002276	-4e-06	0.002268	0.188	289.978	66	22.4
55.351	25.81	29.542	35.657	14.411	0.002288	-8e-06	0.002272	0.1879	290.028	66	22.4
55.456	25.868	29.589	35.73	14.307	0.002292	6e-06	0.002304	0.1879	290.062	66	22.4
55.571	25.885	29.686	35.78	14.196	0.002303	-8e-06	0.002287	0.1879	290.112	66	22.4
55.717	26.035	29.681	35.929	14.051	0.002305	-3e-06	0.002299	0.1879	290.128	66	22.4
55.597	25.844	29.754	35.762	14.173	0.002311	6e-06	0.002324	0.1879	290.162	66	22.4
55.561	25.765	29.796	35.697	14.211	0.002315	2e-06	0.002319	0.1879	290.178	66	22.4
55.776	25.972	29.804	35.907	13.995	0.002319	7e-06	0.002332	0.1879	290.195	66	22.4
55.879	25.996	29.882	35.957	13.896	0.002325	2e-06	0.00233	0.1879	290.228	66	22.4
55.882	25.97	29.912	35.94	13.895	0.002329	7e-06	0.002343	0.1879	290.255	66	22.4
55.955	25.585	30.371	35.708	14.852	0.002276	5e-06	0.002286	0.1879	290.738	69	22.4
55.914	25.526	30.389	35.655	14.98	0.00227	0	0.002269	0.1879	290.788	69	22.4
55.838	25.519	30.319	35.626	15.059	0.002263	-5e-06	0.002253	0.188	290.805	69	22.4
55.728	25.513	30.215	35.585	15.175	0.002253	4e-06	0.002261	0.188	290.872	69	22.4
55.679	25.459	30.22	35.532	15.224	0.002253	8e-06	0.00227	0.1879	290.888	69	22.4
55.601	25.421	30.18	35.481	15.301	0.002249	-6e-06	0.002238	0.188	290.905	69	22.4
55.469	25.274	30.195	35.339	15.435	0.002251	-6e-06	0.00224	0.188	290.922	69	22.4
55.578	25.455	30.123	35.496	15.325	0.002245	-6e-06	0.002233	0.188	290.938	69	22.4
55.479	25.365	30.114	35.403	15.423	0.002243	-6e-06	0.002231	0.188	290.955	69	22.4
55.534	25.494	30.04	35.507	15.37	0.002237	3e-06	0.002243	0.188	291.005	69	22.4
55.346	25.29	30.056	35.308	15.56	0.002237	8e-06	0.002252	0.188	291.022	69	22.4
55.265	25.326	29.939	35.306	15.635	0.002229	3e-06	0.002234	0.188	291.038	69	22.4
55.113	25.147	29.966	35.135	15.788	0.002231	7e-06	0.002245	0.188	291.055	69	22.4
55.201	25.263	29.938	35.242	15.699	0.002226	7e-06	0.002241	0.188	291.072	69	22.4
55.11	25.233	29.878	35.192	15.787	0.00222	-7e-06	0.002207	0.188	291.088	69	22.4
55.101	25.295	29.807	35.23	15.794	0.002214	7e-06	0.002228	0.188	291.138	69	22.4
54.91	25.126	29.784	35.054	15.986	0.00221	2e-06	0.002214	0.188	291.155	69	22.4
54.794	25.086	29.708	34.989	16.103	0.002202	-3e-06	0.002196	0.188	291.222	69	22.4
54.734	25.122	29.612	34.993	16.163	0.002194	6e-06	0.002206	0.188	291.238	69	22.4
54.523	24.86	29.662	34.748	16.377	0.002198	6e-06	0.00221	0.188	291.255	69	22.4
54.741	25.151	29.59	35.014	16.16	0.002192	6e-06	0.002204	0.188	291.272	69	22.4
54.733	25.173	29.561	35.026	16.168	0.002188	1e-05	0.002208	0.188	291.288	69	22.4
54.623	25.057	29.566	34.912	16.277	0.002188	-3e-06	0.002181	0.188	291.305	69	22.4
54.341	24.853	29.488	34.682	16.557	0.002181	-4e-06	0.002174	0.188	291.322	69	22.4
54.476	24.938	29.538	34.784	16.425	0.002185	1e-06	0.002188	0.188	291.338	69	22.4
54.456	24.996	29.461	34.816	16.444	0.002177	5e-06	0.002188	0.188	291.372	69	22.4
54.176	24.781	29.395	34.58	16.723	0.002171	-4e-06	0.002163	0.188	291.388	69	22.4
54.361	24.946	29.414	34.751	16.54	0.002173	-4e-06	0.002165	0.188	291.405	69	22.4
54.228	24.862	29.366	34.651	16.672	0.002169	-4e-06	0.002161	0.188	291.422	69	22.4
54.282	25.044	29.238	34.79	16.615	0.002157	5e-06	0.002166	0.188	291.488	69	22.4
54.075	24.834	29.241	34.581	16.824	0.002155	0	0.002155	0.188	291.505	69	22.4
54.125	24.961	29.164	34.683	16.775	0.002149	-5e-06	0.002139	0.1881	291.555	69	22.4
53.662	24.585	29.077	34.277	17.237	0.002138	-1e-06	0.002137	0.1881	291.572	69	22.4
53.897	24.804	29.093	34.502	17.004	0.00214	-5e-06	0.00213	0.1881	291.588	69	22.4
53.741	24.648	29.093	34.345	17.159	0.00214	-5e-06	0.00213	0.1881	291.605	69	22.4
53.829	24.772	29.057	34.458	17.074	0.002136	-5e-06	0.002126	0.1881	291.622	69	22.4
53.735	24.764	28.97	34.421	17.169	0.002128	8e-06	0.002144	0.1881	291.638	69	22.4
53.696	24.719	28.978	34.378	17.207	0.002126	4e-06	0.002133	0.1881	291.672	69	22.4
53.565	24.626	28.94	34.272	17.335	0.002124	-6e-06	0.002113	0.1881	291.688	69	22.4
53.671	24.771	28.9	34.404	17.229	0.00212	3e-06	0.002127	0.1881	291.705	69	22.4
53.486	24.616	28.871	34.239	17.412	0.002116	3e-06	0.002122	0.1881	291.722	69	22.4
53.467	24.702	28.765	34.29	17.43	0.002103	3e-06	0.002109	0.1881	291.788	69	22.4
53.361	24.59	28.771	34.18	17.533	0.002103	-6e-06	0.002091	0.1881	291.805	69	22.4
53.258	24.564	28.694	34.129	17.633	0.002097	3e-06	0.002102	0.1881	291.822	69	22.4
53.253	24.61	28.643	34.157	17.64	0.002091	-7e-06	0.002078	0.1881	291.855	69	22.4
53.149	24.493	28.656	34.045	17.745	0.002091	-7e-06	0.002078	0.1881	291.872	69	22.4
53.117	24.577	28.54	34.09	17.781	0.002077	-3e-06	0.002071	0.1881	291.938	69	22.4
52.86	24.377	28.483	33.872	18.037	0.002075	-3e-06	0.002069	0.1881	291.955	69	22.4
53.112	24.657	28.455	34.142	17.787	0.002071	6e-06	0.002083	0.1881	291.972	69	22.4
52.91	24.406	28.504	33.908	17.992	0.002073	-7e-06	0.002058	0.1881	291.988	69	22.4
52.96	24.527	28.433	34.005	17.942	0.002067	-8e-06	0.002051	0.1881	292.005	69	22.4
52.797	24.407	28.39	33.87	18.106	0.00206	-3e-06	0.002054	0.1881	292.022	69	22.4
52.776	24.401	28.375	33.86	18.128	0.00206	1e-06	0.002063	0.1881	292.038	69	22.4
52.634	24.286	28.348	33.736	18.271	0.002056	1e-06	0.002059	0.1881	292.055	69	22.4
52.549	24.336	28.213	33.741	18.359	0.002042	-4e-06	0.002034	0.1881	292.138	69	22.4
52.463	24.237	28.226	33.646	18.446	0.00204	-4e-06	0.002032	0.1881	292.155	69	22.4
52.522	24.408	28.115	33.779	18.379	0.002032	0	0.002032	0.1881	292.188	69	22.4
52.233	24.072	28.161	33.459	18.671	0.002034	-4e-06	0.002025	0.1881	292.205	69	22.4
52.329	24.245	28.084	33.606	18.574	0.002025	-4e-06	0.002017	0.1882	292.222	69	22.4
52.236	24.163	28.073	33.521	18.668	0.002025	0	0.002026	0.1881	292.238	69	22.4
52.171	24.215	27.955	33.534	18.731	0.002011	0	0.00201	0.1882	292.305	69	22.4
52.093	24.107	27.986	33.435	18.808	0.002013	0	0.002013	0.1882	292.322	69	22.4
52.005	24.114	27.891	33.411	18.894	0.002005	-1e-06	0.002004	0.1882	292.338	69	22.4
51.808	23.924	27.884	33.219	19.091	0.002003	-1e-06	0.002002	0.1882	292.355	69	22.4
52.016	24.162	27.854	33.447	18.882	0.001999	4e-06	0.002007	0.1882	292.372	69	22.4
51.902	24.076	27.825	33.351	18.993	0.001995	-1e-06	0.001993	0.1882	292.388	69	22.4
51.986	24.206	27.781	33.466	18.907	0.001991	-6e-06	0.00198	0.1882	292.405	69	22.4
51.767	23.989	27.778	33.248	19.126	0.001991	-1e-06	0.001989	0.1882	292.422	69	22.4
51.715	23.993	27.722	33.234	19.176	0.001984	-1e-06	0.001982	0.1882	292.472	69	22.4
51.641	24.005	27.636	33.217	19.248	0.001976	-1e-06	0.001973	0.1882	292.488	69	22.4
51.645	23.962	27.683	33.189	19.246	0.00198	-6e-06	0.001969	0.1882	292.498	69	22.4
51.546	24.199	27.347	33.314	18.444	0.002037	5e-06	0.002048	0.1881	292.982	72	22.4
51.638	24.377	27.261	33.464	18.203	0.002042	6e-06	0.002053	0.1881	293.015	72	22.4
51.651	24.377	27.274	33.468	18.116	0.002051	1e-06	0.002053	0.1881	293.082	72	22.4
51.77	24.405	27.364	33.527	17.998	0.002059	-3e-06	0.002053	0.1881	293.098	72	22.4
51.951	24.622	27.329	33.732	17.816	0.002057	6e-06	0.002069	0.1881	293.115	72	22.4
51.846	24.429	27.417	33.568	17.92	0.002065	2e-06	0.002069	0.1881	293.148	72	22.4
51.934	24.491	27.442	33.639	17.831	0.002067	7e-06	0.00208	0.1881	293.165	72	22.4
51.639	24.21	27.429	33.353	18.124	0.002067	7e-06	0.00208	0.1881	293.182	72	22.4
51.818	24.349	27.468	33.505	17.945	0.002069	2e-06	0.002073	0.1881	293.198	72	22.4
52.036	24.497	27.539	33.676	17.727	0.002075	-7e-06	0.002062	0.1881	293.215	72	22.4
51.999	24.469	27.53	33.645	17.762	0.002077	-2e-06	0.002073	0.1881	293.232	72	22.4
52.138	24.549	27.588	33.745	17.623	0.002081	3e-06	0.002087	0.1881	293.248	72	22.4
52.284	24.729	27.555	33.914	17.474	0.002079	-2e-06	0.002075	0.1881	293.265	72	22.4
52.05	24.435	27.615	33.64	17.71	0.002085	7e-06	0.0021	0.1881	293.282	72	22.4
52.274	24.641	27.633	33.852	17.487	0.002085	3e-06	0.002091	0.1881	293.298	72	22.4
52.36	24.635	27.725	33.877	17.395	0.002096	-6e-06	0.002084	0.1881	293.365	72	22.4
52.229	24.47	27.759	33.723	17.527	0.0021	-6e-06	0.002088	0.1881	293.382	72	22.4
52.472	24.672	27.8	33.938	17.289	0.002102	8e-06	0.002118	0.1881	293.398	72	22.4
52.431	24.601	27.83	33.878	17.329	0.002106	8e-06	0.002122	0.1881	293.415	72	22.4
52.595	24.756	27.839	34.036	17.165	0.002106	-6e-06	0.002095	0.1881	293.432	72	22.4
52.543	24.668	27.875	33.96	17.216	0.002108	-1e-06	0.002106	0.1881	293.448	72	22.4
52.714	24.813	27.901	34.113	17.045	0.00211	-1e-05	0.00209	0.1881	293.465	72	22.4
52.732	24.754	27.978	34.08	17.032	0.00212	-5e-06	0.00211	0.1881	293.498	72	22.4
52.806	24.798	28.009	34.134	16.959	0.002122	-5e-06	0.002112	0.1881	293.515	72	22.4
52.819	24.821	27.997	34.154	16.946	0.002122	9e-06	0.00214	0.1881	293.532	72	22.4
52.902	24.836	28.066	34.191	16.862	0.002126	0	0.002126	0.1881	293.548	72	22.4
53.031	24.912	28.12	34.285	16.732	0.002133	5e-06	0.002142	0.1881	293.598	72	22.4
53.132	24.902	28.23	34.312	16.632	0.002143	-4e-06	0.002135	0.1881	293.648	72	22.4
53.291	25.059	28.232	34.469	16.475	0.002145	-9e-06	0.002127	0.1881	293.665	72	22.4
53.02	24.68	28.34	34.127	16.749	0.002153	-4e-06	0.002146	0.188	293.682	72	22.4
53.195	24.914	28.281	34.341	16.573	0.002149	5e-06	0.002159	0.188	293.698	72	22.4
53.43	25.13	28.3	34.563	16.338	0.002153	5e-06	0.002164	0.188	293.715	72	22.4
53.154	24.785	28.368	34.241	16.614	0.002159	6e-06	0.00217	0.188	293.732	72	22.4
53.345	24.947	28.398	34.413	16.423	0.002159	1e-06	0.002161	0.188	293.748	72	22.4
53.422	25.023	28.399	34.489	16.348	0.002161	-8e-06	0.002145	0.1881	293.765	72	22.4
53.59	25.18	28.41	34.65	16.18	0.002163	1e-06	0.002166	0.188	293.782	72	22.4
53.49	25.044	28.446	34.526	16.278	0.002165	-3e-06	0.002159	0.188	293.798	72	22.4
53.568	25.034	28.534	34.545	16.199	0.002176	2e-06	0.002179	0.188	293.832	72	22.4
53.659	25.149	28.51	34.652	16.108	0.002173	2e-06	0.002177	0.188	293.848	72	22.4
53.744	25.06	28.684	34.621	16.023	0.002192	2e-06	0.002196	0.188	293.915	72	22.4
54.032	25.386	28.646	34.934	15.733	0.00219	-3e-06	0.002185	0.188	293.932	72	22.4
54.047	25.366	28.681	34.927	15.72	0.002192	7e-06	0.002206	0.188	293.948	72	22.4
53.917	25.172	28.744	34.754	15.849	0.002198	-7e-06	0.002185	0.188	293.965	72	22.4
54.073	25.336	28.737	34.915	15.691	0.002198	-2e-06	0.002194	0.188	293.982	72	22.4
54.209	25.329	28.881	34.955	15.542	0.002217	-1.1e-05	0.002195	0.188	294.065	72	22.4
54.316	25.291	29.024	34.966	15.432	0.002235	-1e-05	0.002215	0.188	294.132	72	22.4
54.172	25.172	29	34.839	15.576	0.002235	-1e-06	0.002233	0.188	294.148	72	22.4
54.39	25.376	29.013	35.048	15.356	0.002237	4e-06	0.002244	0.188	294.165	72	22.4
54.457	25.392	29.066	35.08	15.286	0.002243	4e-06	0.002251	0.188	294.198	72	22.4
54.621	25.49	29.131	35.2	15.126	0.002248	-1e-06	0.002246	0.188	294.215	72	22.4
54.518	25.337	29.181	35.064	15.226	0.002256	9e-06	0.002273	0.1879	294.265	72	22.4
54.487	25.294	29.192	35.025	15.258	0.002258	9e-06	0.002276	0.1879	294.282	72	22.4
54.771	25.554	29.217	35.293	14.969	0.00226	0	0.002259	0.188	294.298	72	22.4
54.668	25.349	29.319	35.122	15.074	0.002268	-4e-06	0.002259	0.188	294.315	72	22.4
54.833	25.554	29.279	35.314	14.912	0.002266	5e-06	0.002275	0.1879	294.332	72	22.4
54.82	25.5	29.32	35.274	14.926	0.00227	5e-06	0.00228	0.1879	294.348	72	22.4
55.041	25.719	29.323	35.493	14.703	0.002272	5e-06	0.002282	0.1879	294.365	72	22.4
54.955	25.47	29.485	35.298	14.791	0.002291	-4e-06	0.002283	0.1879	294.448	72	22.4
55.336	25.833	29.503	35.667	14.41	0.002293	5e-06	0.002304	0.1879	294.465	72	22.4
55.057	25.517	29.54	35.364	14.687	0.002297	1e-05	0.002317	0.1879	294.482	72	22.4
55.203	25.652	29.551	35.503	14.541	0.002299	-4e-06	0.002292	0.1879	294.498	72	22.4
55.287	25.693	29.594	35.558	14.459	0.002303	1e-05	0.002324	0.1879	294.532	72	22.4
55.477	25.792	29.684	35.687	14.27	0.002311	2e-06	0.002314	0.1879	294.548	72	22.4
55.384	25.686	29.698	35.585	14.367	0.002315	6e-06	0.002328	0.1879	294.565	72	22.4
55.332	25.62	29.712	35.524	14.417	0.002317	2e-06	0.002321	0.1879	294.582	72	22.4
55.498	25.778	29.719	35.685	14.249	0.002317	-3e-06	0.002311	0.1879	294.598	72	22.4
55.501	25.693	29.808	35.629	14.245	0.002328	7e-06	0.002341	0.1879	294.632	72	22.4
55.625	25.835	29.789	35.765	14.119	0.002326	7e-06	0.002339	0.1879	294.648	72	22.4
55.718	25.836	29.881	35.797	14.032	0.002334	7e-06	0.002347	0.1879	294.665	72	22.4
55.521	25.614	29.907	35.583	14.231	0.002338	7e-06	0.002352	0.1879	294.682	72	22.4
55.726	25.793	29.933	35.77	14.024	0.002342	2e-06	0.002347	0.1879	294.698	72	22.4
55.824	25.823	30.001	35.823	13.928	0.002348	-2e-06	0.002344	0.1879	294.742	72	22.4
55.893	25.85	30.042	35.864	13.865	0.002356	3e-06	0.002362	0.1879	294.842	74	22.4
55.968	25.879	30.089	35.908	13.794	0.002358	3e-06	0.002364	0.1879	294.858	74	22.4
56.063	25.975	30.088	36.004	13.701	0.00236	8e-06	0.002376	0.1879	294.892	74	22.4
55.898	25.712	30.186	35.774	13.869	0.002368	-6e-06	0.002357	0.1879	294.908	74	22.4
56.16	25.969	30.192	36.033	13.604	0.002371	-6e-06	0.002359	0.1879	294.925	74	22.4
55.952	25.761	30.191	35.825	13.814	0.002373	8e-06	0.002389	0.1879	294.942	74	22.4
56.194	25.943	30.251	36.027	13.571	0.002377	-6e-06	0.002366	0.1879	294.958	74	22.4
56.288	25.994	30.294	36.092	13.479	0.002383	-5e-06	0.002372	0.1879	294.992	74	22.4
56.428	26.14	30.287	36.236	13.338	0.002385	-1e-06	0.002383	0.1879	295.008	74	22.4
56.345	26.016	30.329	36.126	13.42	0.002389	-1e-06	0.002388	0.1879	295.025	74	22.4
56.562	26.167	30.395	36.298	13.204	0.002395	0	0.002394	0.1878	295.042	74	22.4
56.456	26.1	30.356	36.219	13.308	0.002393	9e-06	0.00241	0.1878	295.058	74	22.4
56.594	26.179	30.415	36.318	13.17	0.002399	4e-06	0.002408	0.1878	295.075	74	22.4
56.366	25.894	30.472	36.051	13.397	0.002403	0	0.002403	0.1878	295.092	74	22.4
56.566	26.096	30.47	36.253	13.197	0.002406	4e-06	0.002414	0.1878	295.108	74	22.4
56.76	26.251	30.509	36.421	13.004	0.002412	0	0.002412	0.1878	295.125	74	22.4
56.64	26.098	30.542	36.278	13.121	0.002416	-4e-06	0.002407	0.1878	295.142	74	22.4
56.777	26.184	30.593	36.382	12.979	0.002422	5e-06	0.002432	0.1878	295.175	74	22.4
56.905	26.204	30.701	36.438	12.853	0.002434	5e-06	0.002445	0.1878	295.242	74	22.4
57.041	26.227	30.814	36.498	12.724	0.002447	6e-06	0.002458	0.1878	295.292	74	22.4
57.017	26.214	30.803	36.482	12.748	0.002447	-3e-06	0.00244	0.1878	295.308	74	22.4
57.267	26.438	30.829	36.714	12.502	0.002449	-3e-06	0.002442	0.1878	295.325	74	22.4
57.163	26.279	30.883	36.574	12.606	0.002453	6e-06	0.002465	0.1878	295.342	74	22.4
57.317	26.405	30.912	36.709	12.452	0.002457	2e-06	0.00246	0.1878	295.358	74	22.4
57.291	26.344	30.947	36.66	12.479	0.002459	2e-06	0.002462	0.1878	295.375	74	22.4
57.484	26.512	30.972	36.836	12.285	0.002463	6e-06	0.002476	0.1878	295.392	74	22.4
57.475	26.487	30.988	36.817	12.293	0.002467	1.1e-05	0.002489	0.1878	295.408	74	22.4
57.362	26.319	31.043	36.667	12.406	0.002471	-7e-06	0.002457	0.1878	295.425	74	22.4
57.35	26.271	31.079	36.631	12.418	0.002477	-7e-06	0.002463	0.1878	295.458	74	22.4
57.474	26.35	31.124	36.725	12.292	0.002481	-7e-06	0.002468	0.1878	295.475	74	22.4
57.516	26.376	31.14	36.756	12.248	0.002486	2e-06	0.00249	0.1878	295.508	74	22.4
57.64	26.423	31.217	36.829	12.124	0.002492	-6e-06	0.002479	0.1878	295.525	74	22.4
57.689	26.488	31.202	36.888	12.075	0.002492	3e-06	0.002497	0.1878	295.542	74	22.4
57.862	26.582	31.28	37.009	11.906	0.002498	-6e-06	0.002485	0.1878	295.558	74	22.4
57.57	26.242	31.328	36.684	12.202	0.002504	-6e-06	0.002492	0.1878	295.575	74	22.4
57.776	26.446	31.331	36.889	11.996	0.002504	8e-06	0.002519	0.1877	295.592	74	22.4
57.757	26.428	31.329	36.871	12.011	0.002504	3e-06	0.00251	0.1878	295.608	74	22.4
57.879	26.512	31.368	36.968	11.887	0.00251	-6e-06	0.002498	0.1878	295.625	74	22.4
57.992	26.531	31.461	37.018	11.773	0.002518	-1e-06	0.002517	0.1877	295.675	74	22.4
58.095	26.572	31.523	37.08	11.677	0.002527	4e-06	0.002534	0.1877	295.708	74	22.4
58.103	26.556	31.547	37.072	11.669	0.002529	-5e-06	0.002518	0.1877	295.725	74	22.4
57.995	26.392	31.603	36.926	11.78	0.002533	9e-06	0.00255	0.1877	295.742	74	22.4
58.237	26.637	31.6	37.17	11.537	0.002535	4e-06	0.002543	0.1877	295.758	74	22.4
58.342	26.621	31.721	37.194	11.435	0.002547	-5e-06	0.002538	0.1877	295.808	74	22.4
58.403	26.643	31.759	37.23	11.378	0.002551	5e-06	0.002561	0.1877	295.842	74	22.4
58.474	26.661	31.813	37.266	11.31	0.002557	5e-06	0.002567	0.1877	295.858	74	22.4
58.539	26.655	31.884	37.283	11.25	0.002563	5e-06	0.002574	0.1877	295.892	74	22.4
58.629	26.713	31.916	37.352	11.159	0.002567	-8e-06	0.002551	0.1877	295.908	74	22.4
58.807	26.702	32.105	37.404	10.988	0.002586	-8e-06	0.00257	0.1877	295.992	74	22.4
58.986	26.882	32.103	37.583	10.811	0.002586	-8e-06	0.00257	0.1877	296.008	74	22.4
58.956	26.736	32.22	37.476	10.846	0.002598	-7e-06	0.002583	0.1877	296.059	74	22.4
59.219	26.972	32.247	37.721	10.585	0.002602	-3e-06	0.002597	0.1877	296.075	74	22.4
59.008	26.725	32.283	37.486	10.798	0.002604	-3e-06	0.002599	0.1877	296.092	74	22.4
59.145	26.798	32.347	37.58	10.665	0.002612	7e-06	0.002626	0.1877	296.125	74	22.4
59.262	26.88	32.382	37.674	10.548	0.002617	-2e-06	0.002612	0.1877	296.158	74	22.4
59.368	26.843	32.525	37.685	10.447	0.002629	-2e-06	0.002626	0.1877	296.208	74	22.4
59.484	26.881	32.603	37.749	10.337	0.002639	3e-06	0.002646	0.1876	296.258	74	22.4
59.574	26.926	32.648	37.809	10.251	0.002645	-1e-06	0.002643	0.1876	296.292	74	22.4
59.614	26.941	32.674	37.832	10.212	0.002647	-6e-06	0.002636	0.1877	296.308	74	22.4
59.741	27.021	32.72	37.927	10.086	0.002651	8e-06	0.002668	0.1876	296.325	74	22.4
59.675	26.776	32.899	37.743	10.159	0.00267	9e-06	0.002688	0.1876	296.408	74	22.4
59.927	26.987	32.941	37.967	9.91	0.002674	-5e-06	0.002664	0.1876	296.425	74	22.4
59.87	26.881	32.989	37.877	9.969	0.002678	-5e-06	0.002669	0.1876	296.458	74	22.4
60.025	27.01	33.015	38.015	9.816	0.002682	0	0.002682	0.1876	296.475	74	22.4
60.036	26.993	33.043	38.007	9.807	0.002684	-9e-06	0.002666	0.1876	296.492	74	22.4
60.131	27.019	33.113	38.056	9.714	0.00269	1e-06	0.002691	0.1876	296.508	74	22.4
60.048	26.892	33.156	37.944	9.801	0.002694	1e-06	0.002696	0.1876	296.542	74	22.4
60.27	27.075	33.195	38.14	9.58	0.0027	-4e-06	0.002693	0.1876	296.558	74	22.4
60.358	27.116	33.242	38.197	9.496	0.002705	1e-06	0.002706	0.1876	296.592	74	22.4
60.405	27.127	33.277	38.22	9.452	0.002709	-8e-06	0.002692	0.1876	296.608	74	22.4
60.495	27.176	33.318	38.282	9.363	0.002713	6e-06	0.002724	0.1876	296.625	74	22.4
60.596	27.169	33.426	38.311	9.267	0.002723	6e-06	0.002735	0.1876	296.675	74	22.4
60.713	27.232	33.481	38.392	9.15	0.002729	-3e-06	0.002724	0.1876	296.708	74	22.4
60.828	27.197	33.631	38.407	9.044	0.002743	7e-06	0.002757	0.1876	296.775	74	22.4
60.953	27.252	33.701	38.486	8.921	0.002752	3e-06	0.002757	0.1876	296.808	74	22.4
60.894	27.118	33.776	38.377	8.987	0.00276	8e-06	0.002775	0.1875	296.858	74	22.4
61.094	27.264	33.83	38.541	8.787	0.002766	8e-06	0.002781	0.1875	296.875	74	22.4
61.12	27.244	33.876	38.536	8.763	0.00277	1.2e-05	0.002795	0.1875	296.892	74	22.4
61.226	27.314	33.912	38.618	8.656	0.002774	-6e-06	0.002763	0.1875	296.908	74	22.4
61.314	27.28	34.034	38.625	8.573	0.002784	8e-06	0.002801	0.1875	296.958	74	22.4
61.409	27.314	34.095	38.679	8.482	0.00279	4e-06	0.002799	0.1875	296.992	74	22.4
61.505	27.362	34.143	38.743	8.388	0.002797	4e-06	0.002805	0.1875	297.025	74	22.4
61.6	27.363	34.237	38.775	8.296	0.002805	0	0.002805	0.1875	297.058	74	22.4
61.455	27.196	34.259	38.615	8.443	0.002809	-9e-06	0.002791	0.1875	297.075	74	22.4
61.65	27.371	34.278	38.797	8.248	0.002811	9e-06	0.00283	0.1875	297.092	74	22.4
61.775	27.385	34.39	38.848	8.121	0.002821	-9e-06	0.002804	0.1875	297.142	74	22.4
61.883	27.376	34.506	38.878	8.018	0.002831	1e-06	0.002833	0.1875	297.175	74	22.4
61.893	27.408	34.485	38.903	8.008	0.002831	6e-06	0.002842	0.1875	297.192	74	22.4
62.057	27.526	34.531	39.036	7.848	0.002835	6e-06	0.002847	0.1875	297.208	74	22.4
61.922	27.393	34.529	38.902	7.915	0.002842	1e-06	0.002845	0.1875	297.225	74	22.4
62.065	27.424	34.641	38.971	7.782	0.00285	2e-06	0.002854	0.1875	297.275	74	22.4
62.142	27.482	34.66	39.035	7.709	0.00285	6e-06	0.002863	0.1875	297.292	74	22.4
61.971	27.271	34.7	38.837	7.88	0.002854	-3e-06	0.002849	0.1875	297.308	74	22.4
62.241	27.513	34.727	39.089	7.614	0.002858	7e-06	0.002872	0.1875	297.325	74	22.4
62.211	27.438	34.773	39.029	7.644	0.002862	7e-06	0.002876	0.1875	297.342	74	22.4
62.375	27.543	34.832	39.154	7.482	0.002866	-2e-06	0.002862	0.1875	297.358	74	22.4
62.337	27.525	34.812	39.129	7.522	0.002866	1.2e-05	0.00289	0.1874	297.375	74	22.4
62.506	27.632	34.873	39.257	7.356	0.00287	-2e-06	0.002866	0.1875	297.392	74	22.4
62.231	27.273	34.959	38.925	7.633	0.002879	8e-06	0.002894	0.1874	297.408	74	22.4
62.424	27.469	34.955	39.121	7.438	0.002879	-2e-06	0.002875	0.1875	297.425	74	22.4
62.643	27.687	34.956	39.339	7.222	0.002879	-2e-06	0.002875	0.1875	297.442	74	22.4
62.533	27.485	35.048	39.167	7.336	0.002887	-6e-06	0.002875	0.1875	297.458	74	22.4
62.635	27.592	35.043	39.273	7.238	0.002887	8e-06	0.002902	0.1874	297.475	74	22.4
62.66	27.52	35.14	39.233	7.217	0.002897	-1e-06	0.002895	0.1874	297.508	74	22.4
62.772	27.593	35.179	39.319	7.109	0.002901	-6e-06	0.00289	0.1874	297.525	74	22.4
62.734	27.523	35.211	39.26	7.149	0.002903	-1e-06	0.002902	0.1874	297.542	74	22.4
62.981	27.742	35.239	39.488	6.905	0.002907	-1e-06	0.002906	0.1874	297.558	74	22.4
62.849	27.536	35.313	39.307	7.038	0.002913	-5e-06	0.002903	0.1874	297.575	74	22.4
62.963	27.658	35.306	39.426	6.925	0.002915	9e-06	0.002933	0.1874	297.608	74	22.4
63.074	27.602	35.472	39.426	6.821	0.00293	-4e-06	0.002921	0.1874	297.658	74	22.4
63.194	27.632	35.562	39.486	6.703	0.00294	-4e-06	0.002932	0.1874	297.708	74	22.4
63.297	27.663	35.634	39.541	6.603	0.002946	-4e-06	0.002938	0.1874	297.742	74	22.4
63.349	27.715	35.635	39.593	6.552	0.002948	5e-06	0.002959	0.1874	297.758	74	22.4
63.581	27.884	35.697	39.783	6.32	0.002952	-8e-06	0.002936	0.1874	297.775	74	22.4
63.402	27.669	35.733	39.58	6.498	0.002956	-8e-06	0.00294	0.1874	297.792	74	22.4
63.533	27.716	35.817	39.655	6.372	0.002967	6e-06	0.002979	0.1874	297.842	74	22.4
63.601	27.731	35.87	39.687	6.303	0.002973	6e-06	0.002985	0.1874	297.875	74	22.4
63.681	27.728	35.953	39.712	6.224	0.002979	-7e-06	0.002964	0.1874	297.892	74	22.4
63.713	27.726	35.986	39.722	6.197	0.002983	2e-06	0.002987	0.1874	297.909	74	22.4
63.579	27.577	36.002	39.578	6.331	0.002983	7e-06	0.002996	0.1874	297.925	74	22.4
63.841	27.805	36.036	39.817	6.07	0.002989	-2e-06	0.002984	0.1874	297.942	74	22.4
63.989	27.932	36.058	39.951	5.922	0.002991	-2e-06	0.002987	0.1874	297.958	74	22.4
63.859	27.765	36.094	39.796	6.052	0.002995	-2e-06	0.002991	0.1874	297.975	74	22.4
63.97	27.782	36.188	39.845	5.942	0.003006	3e-06	0.003011	0.1873	298.008	74	22.4
64.066	27.785	36.28	39.879	5.847	0.003016	-1e-06	0.003013	0.1873	298.058	74	22.4
64.176	27.842	36.334	39.953	5.741	0.003022	-6e-06	0.00301	0.1873	298.092	74	22.4
64.301	27.872	36.429	40.015	5.619	0.00303	-1e-06	0.003028	0.1873	298.142	74	22.4
64.402	27.873	36.529	40.05	5.522	0.00304	4e-06	0.003048	0.1873	298.175	74	22.4
64.478	27.939	36.539	40.119	5.379	0.003047	-5e-06	0.003037	0.1873	298.225	74	22.4
64.308	27.713	36.595	39.911	5.551	0.003051	-5e-06	0.003042	0.1873	298.242	74	22.4
64.52	27.88	36.64	40.093	5.341	0.003055	0	0.003055	0.1873	298.258	74	22.4
64.571	27.884	36.687	40.113	5.294	0.003059	5e-06	0.003069	0.1873	298.275	74	22.4
64.646	27.97	36.676	40.195	5.219	0.003059	1e-05	0.003078	0.1873	298.292	74	22.4
64.75	27.956	36.793	40.221	5.12	0.003071	5e-06	0.003082	0.1873	298.342	74	22.4
64.891	28.076	36.816	40.348	4.98	0.003073	-8e-06	0.003057	0.1873	298.358	74	22.4
64.994	27.991	37.003	40.325	4.889	0.00309	-8e-06	0.003074	0.1873	298.425	74	22.4
65.102	27.985	37.117	40.357	4.783	0.003102	7e-06	0.003115	0.1873	298.475	74	22.4
65.206	28.093	37.113	40.464	4.679	0.003104	6e-06	0.003117	0.1873	298.508	74	22.4
65.026	27.834	37.192	40.231	4.864	0.00311	-2e-06	0.003105	0.1873	298.525	74	22.4
65.252	28.015	37.237	40.427	4.639	0.003114	7e-06	0.003128	0.1872	298.542	74	22.4
65.349	28.05	37.3	40.483	4.546	0.00312	7e-06	0.003135	0.1872	298.575	74	22.4
65.444	28.071	37.373	40.529	4.456	0.003129	3e-06	0.003134	0.1872	298.608	74	22.4
65.573	28.077	37.496	40.576	4.331	0.003141	-6e-06	0.003129	0.1872	298.658	74	22.4
65.66	28.12	37.541	40.633	4.246	0.003147	-1e-06	0.003145	0.1872	298.692	74	22.4
65.758	28.149	37.61	40.685	4.151	0.003153	8e-06	0.00317	0.1872	298.725	74	22.4
65.971	28.163	37.808	40.766	3.951	0.003172	0	0.003171	0.1872	298.808	74	22.4
66.069	28.238	37.83	40.848	3.854	0.003178	-5e-06	0.003168	0.1872	298.842	74	22.4
65.923	28.042	37.881	40.669	4.002	0.00318	5e-06	0.003189	0.1872	298.858	74	22.4
66.153	28.211	37.942	40.858	3.773	0.003186	-4e-06	0.003177	0.1872	298.875	74	22.4
66.248	28.236	38.012	40.907	3.685	0.003196	5e-06	0.003206	0.1872	298.925	74	22.4
66.344	28.21	38.134	40.922	3.594	0.003206	1e-06	0.003208	0.1872	298.958	74	22.4
66.434	28.268	38.166	40.99	3.503	0.00321	6e-06	0.003222	0.1872	298.992	74	22.4
66.522	28.3	38.221	41.041	3.418	0.003217	6e-06	0.003228	0.1872	299.025	74	22.4
66.634	28.27	38.364	41.058	3.308	0.003231	-3e-06	0.003225	0.1872	299.075	74	22.4
66.717	28.34	38.377	41.132	3.228	0.003235	2e-06	0.003239	0.1872	299.092	74	22.4
66.48	28.163	38.317	40.935	3.394	0.003235	-3e-06	0.00323	0.1872	299.108	74	22.4
66.688	28.291	38.398	41.09	3.19	0.003242	-2e-06	0.003237	0.1872	299.125	74	22.4
66.78	28.296	38.484	41.124	3.103	0.003248	-2e-06	0.003244	0.1872	299.158	74	22.4
66.852	28.311	38.54	41.158	3.034	0.003254	7e-06	0.003268	0.1871	299.192	74	22.4
66.921	28.327	38.594	41.191	2.968	0.003258	8e-06	0.003273	0.1871	299.208	74	22.4
66.917	28.325	38.592	41.189	2.974	0.003258	8e-06	0.003273	0.1871	299.225	74	22.4
66.921	27.728	39.193	40.792	4.067	0.003214	-4e-06	0.003207	0.1872	299.708	77	22.4
66.835	27.723	39.112	40.76	4.157	0.003206	1e-06	0.003208	0.1872	299.758	77	22.4
66.827	27.744	39.083	40.771	4.165	0.003204	1e-05	0.003224	0.1872	299.775	77	22.4
66.737	27.726	39.011	40.73	4.253	0.0032	0	0.003201	0.1872	299.792	77	22.4
66.678	27.684	38.994	40.682	4.312	0.003198	5e-06	0.003208	0.1872	299.825	77	22.4
66.533	27.563	38.971	40.553	4.455	0.003196	9e-06	0.003215	0.1872	299.842	77	22.4
66.467	27.601	38.866	40.556	4.519	0.003186	4e-06	0.003195	0.1872	299.908	77	22.4
66.326	27.478	38.848	40.427	4.661	0.003184	9e-06	0.003202	0.1872	299.925	77	22.4
66.217	27.481	38.736	40.393	4.764	0.003176	-1e-06	0.003174	0.1872	299.992	77	22.4
66.163	27.459	38.703	40.36	4.818	0.003172	4e-06	0.003179	0.1872	300.025	77	22.4
66.01	27.332	38.678	40.225	4.97	0.00317	4e-06	0.003177	0.1872	300.042	77	22.4
66.11	27.47	38.64	40.35	4.868	0.003167	4e-06	0.003175	0.1872	300.058	77	22.4
66.03	27.449	38.581	40.31	4.946	0.003163	-6e-06	0.003152	0.1872	300.075	77	22.4
65.886	27.3	38.586	40.162	5.094	0.003163	3e-06	0.00317	0.1872	300.092	77	22.4
65.99	27.466	38.524	40.308	4.986	0.003157	-6e-06	0.003145	0.1872	300.125	77	22.4
65.885	27.378	38.507	40.214	5.091	0.003155	3e-06	0.003161	0.1872	300.142	77	22.4
65.797	27.369	38.428	40.179	5.178	0.003149	7e-06	0.003164	0.1872	300.158	77	22.3
65.816	27.347	38.47	40.17	5.16	0.003151	3e-06	0.003157	0.1872	300.175	77	22.4
65.619	27.2	38.419	40.006	5.355	0.003147	-6e-06	0.003134	0.1872	300.192	77	22.4
65.595	27.308	38.287	40.07	5.38	0.003137	-7e-06	0.003123	0.1873	300.275	77	22.4
65.503	27.241	38.262	39.995	5.47	0.003135	-7e-06	0.003121	0.1873	300.292	77	22.4
65.391	27.16	38.231	39.904	5.584	0.003133	7e-06	0.003146	0.1872	300.308	77	22.4
65.318	27.2	38.118	39.906	5.656	0.00312	6e-06	0.003133	0.1872	300.375	77	22.4
65.241	27.145	38.096	39.844	5.732	0.003118	-3e-06	0.003112	0.1873	300.392	77	22.4
65.303	27.222	38.081	39.916	5.669	0.003116	1e-06	0.003119	0.1873	300.408	77	22.4
65.105	27.048	38.057	39.734	5.864	0.003114	-8e-06	0.003099	0.1873	300.425	77	22.4
65.053	27.109	37.944	39.757	5.916	0.003104	6e-06	0.003115	0.1873	300.475	77	22.4
64.974	27.059	37.914	39.697	5.992	0.003102	-4e-06	0.003095	0.1873	300.492	77	22.4
64.814	26.874	37.94	39.52	6.15	0.003104	-4e-06	0.003097	0.1873	300.508	77	22.4
64.768	26.97	37.799	39.569	6.184	0.003092	0	0.003093	0.1873	300.575	77	22.4
64.656	26.911	37.745	39.492	6.296	0.003088	-4e-06	0.003079	0.1873	300.592	77	22.4
64.519	26.911	37.608	39.447	6.423	0.003076	0	0.003075	0.1873	300.675	77	22.4
64.44	26.851	37.589	39.381	6.5	0.003074	0	0.003073	0.1873	300.692	77	22.4
64.256	26.688	37.568	39.211	6.682	0.003072	4e-06	0.00308	0.1873	300.708	77	22.4
64.093	26.735	37.358	39.188	6.845	0.003049	8e-06	0.003065	0.1873	300.842	77	22.4
64.042	26.715	37.327	39.157	6.893	0.003047	-6e-06	0.003035	0.1873	300.875	77	22.4
63.949	26.645	37.304	39.08	6.988	0.003043	-6e-06	0.003031	0.1873	300.892	77	22.4
63.809	26.543	37.266	38.965	7.128	0.003041	-2e-06	0.003038	0.1873	300.908	77	22.4
63.81	26.622	37.188	39.018	7.127	0.003033	7e-06	0.003047	0.1873	300.958	77	22.4
63.465	26.339	37.126	38.714	7.47	0.003026	-7e-06	0.003013	0.1873	300.975	77	22.4
63.717	26.587	37.13	38.963	7.22	0.003026	3e-06	0.003031	0.1873	300.992	77	22.4
63.671	26.578	37.092	38.942	7.27	0.00302	-2e-06	0.003016	0.1873	301.025	77	22.4
63.454	26.428	37.025	38.77	7.483	0.003016	2e-06	0.00302	0.1873	301.042	77	22.4
63.455	26.508	36.947	38.823	7.478	0.003008	2e-06	0.003012	0.1873	301.108	77	22.4
63.365	26.459	36.906	38.761	7.568	0.003004	2e-06	0.003007	0.1873	301.125	77	22.4
63.265	26.401	36.864	38.689	7.667	0.003	2e-06	0.003003	0.1874	301.142	77	22.4
63.231	26.416	36.815	38.688	7.699	0.002994	-8e-06	0.002978	0.1874	301.175	77	22.4
63.112	26.293	36.819	38.566	7.82	0.002994	-8e-06	0.002978	0.1874	301.192	77	22.4
63.114	26.343	36.77	38.6	7.817	0.002987	-3e-06	0.002981	0.1874	301.208	77	22.4
62.953	26.2	36.753	38.451	7.975	0.002985	-3e-06	0.002978	0.1874	301.225	77	22.4
63.127	26.414	36.712	38.652	7.802	0.002981	1e-06	0.002983	0.1874	301.242	77	22.4
63.03	26.333	36.696	38.565	7.895	0.002981	-4e-06	0.002974	0.1874	301.258	77	22.4
62.945	26.336	36.609	38.539	7.979	0.002973	-4e-06	0.002965	0.1874	301.275	77	22.4
62.756	26.108	36.649	38.324	8.169	0.002975	1e-06	0.002977	0.1874	301.292	77	22.4
62.865	26.289	36.576	38.481	8.061	0.002969	5e-06	0.002979	0.1874	301.325	77	22.4
62.622	26.083	36.539	38.263	8.301	0.002965	-4e-06	0.002956	0.1874	301.342	77	22.4
62.76	26.236	36.524	38.411	8.165	0.002963	-4e-06	0.002954	0.1874	301.358	77	22.4
62.614	26.121	36.493	38.285	8.307	0.002959	-4e-06	0.00295	0.1874	301.375	77	22.4
62.535	26.14	36.395	38.272	8.386	0.002949	4e-06	0.002957	0.1874	301.468	77	22.4
62.532	26.471	36.062	38.491	7.459	0.003007	2e-06	0.003011	0.1873	301.952	80	22.4
62.568	26.606	35.962	38.594	7.38	0.003004	2e-06	0.003007	0.1873	301.968	80	22.4
62.379	26.419	35.96	38.406	7.527	0.003008	-3e-06	0.003003	0.1874	301.985	80	22.4
62.678	26.695	35.983	38.689	7.188	0.003012	-2e-06	0.003008	0.1873	302.002	80	22.4
62.658	26.63	36.028	38.639	7.165	0.003021	-2e-06	0.003017	0.1873	302.068	80	22.4
62.551	26.476	36.074	38.501	7.271	0.003025	3e-06	0.00303	0.1873	302.085	80	22.4
62.967	26.879	36.088	38.908	6.854	0.003027	7e-06	0.003042	0.1873	302.102	80	22.4
62.942	26.789	36.153	38.84	6.88	0.003031	3e-06	0.003037	0.1873	302.118	80	22.4
62.834	26.654	36.18	38.714	6.989	0.003035	-6e-06	0.003023	0.1873	302.135	80	22.4
62.912	26.693	36.219	38.766	6.914	0.003039	3e-06	0.003046	0.1873	302.168	80	22.4
62.997	26.774	36.223	38.849	6.829	0.003039	-6e-06	0.003027	0.1873	302.185	80	22.4
63.02	26.714	36.306	38.816	6.81	0.003045	-6e-06	0.003034	0.1873	302.218	80	22.4
63.116	26.777	36.339	38.89	6.717	0.003047	8e-06	0.003064	0.1873	302.235	80	22.4
63.156	26.77	36.386	38.899	6.677	0.003053	4e-06	0.003061	0.1873	302.268	80	22.4
[truncated: 324 more rows]
[truncated: 203 more columns]

## Sheet: ZRP-3A_10BV
SHELL GEOMECHANICS LABORATORIES
ROCK & FLUID SCIENCE DEPT., PT/IRD
HOUSTON, USA & RIJSWIJK, THE NETHERLANDS
Test Started:	13:09:00
Test Date:	2015-06-11
UNSTRESSED SAMPLE DATA:
Length:	50.97	mm
Diameter:	25.67	mm
Bulk Volume:	26.3789	cc
Grain Volume:	20.9126	cc
Porosity:	0.2072
Initial weight:	59.253	g
Initial Bulk Density:	2.246	g/cc
SIZE @ START OF UNIAX TEST PORTION:
Length:	50.63	mm
Diameter:	25.41	mm
Bulk Volume:	25.674	cc
Temperature:	22.18	C
Porosity:	0.1855
TEST PROCEDURE:
Sample brought to initial axial, radial, & pore pressure stress values
Sample held at this stress state for 24.00 hours.
UNIAX TEST PORTION: Done under constant total axial stress control;
Radial stress adjusted to maintain zero radial strain;
Pore pressure changed at a rate of 0.59 MPa/hr
DEFINITION OF CALCULATED RESULTS:
Eff.Stress = Total stress - pore pressure
Deviatoric Stress = [axial stress - radial stress]
Axial Strain = (lo-l)/lo, engineering strain
Mean Stress = [axial stress + 2x(radial stress)]/3
Cm,p: Uniaxial compaction coefficient = [d(axial strain)/d(pore pressure)]/[1-(axial strain)]
Cp,p: Pore Volume compressibility = (1/Vpore)x[d(Vpore)/d(pore pressure)]
[Cgrain:	0	(1/MPa) assumed for dVpore=dVbulk-dVgrain calculation]
Gamma_h: Depletion constant = d(radial stress)/d(pore pressure)
SPR:(Total Mean Stress)/Pp Rate = d(Total Mean stress)/d(pore pressure)
[Cx,p = Cx value for constant total axial stress and changing pore pressure]
Estimated assuming Linear Poroelastic Theory:
Biot Coefficient alpha: = (1-Cgrain/Cbc)=[Cm,p+SPR*Cgrain]/[Cm,p+Cgrain]
Poisson's ratio nu: = (alpha-gamma_h)/(2*alpha-gamma_h)
Young's modulus: = [(1-nu)*(1-2*nu)]/[(1-nu)*Cm,c]
Cm,c: = Cm,p/alpha
Cp,c: Cp,c = Cp,p + Cg - Cg*[2*(1-2*nu)*alpha]/[3*(1-nu)*phi]
[Cx,c = Cx value for changing total axial stress and constant pore pressure]
Test Comments:
MEASURED DATA:							CALCULATED RESULTS:								ESTIMATED FROM POROELASTIC THEORY:
Axial	Radial	Axial	Ax.Strain	Norm.		Pore	Mean			Dep.Constant	TSm/Pp	Axial Eff.	Radial Eff.	Mean Eff.	Depletion	Poisson's	Young's			Biot Coef.	Exp.Calc.	Radial
Stress	Stress	Strain	per Stage	Vpore	Porosity	Pressure	Stress	Cm,p	Cp,p	Gamma_h	Rate	Stress	Stress	Stress	Pressure	Ratio	Modulus	Cm,c	Cp,c	Alpha	Time	Strain
(MPa)	(MPa)	(dl/lo)	(dl/lo)	(Vp/Vpo)	(Vp/Vb)	(MPa)	(MPa)	(1/MPa)	(1/MPa)	(frac)	(frac)	(MPa)	(MPa)	(MPa)	(MPa)	(frac)	GPa	(1/MPa)	(1/MPa)	(frac)	(hours)	(dr/ro)
Pore Pressure Inflation Stage #1 [Seq:27]																								Single constant values from direct linear fits to stage stress-strain data:
69.28	56.73	0	0	1	0.1855	35.46	60.91	3.93e-06	0.000306	-0.069	-0.04	33.81	21.26	25.45	0	0.517	-26.8	3.93e-06	0.000306	1	239.157	0		Cm,p:	1.38e-05	+/-	3.8e-07	(1/MPa)
69.28	56.72	-2e-06	-2e-06	1.00011	0.1855	35.71	60.9	1.25e-05	0.000564	-0.02	-0.01	33.57	21.01	25.19	-0.25	0.505	-2.43	1.25e-05	0.000564	1	239.207	-9e-06		Cp,p:	0.000671	+/-	1.3e-05	(1/MPa)
69.28	56.72	-6e-06	-6e-06	1.00027	0.1855	35.95	60.91	1.26e-05	0.000666	0.002	0	33.33	20.77	24.96	-0.49	0.5	0.195	1.26e-05	0.000666	1	239.257	-2.2e-05		Estimated linear poro-elastic Young's modulus, Poisson's ratio, gamma_h values from fit to stage stress-strain data:
69.28	56.72	-8e-06	-8e-06	1.00043	0.1855	36.19	60.91	8.01e-06	0.000617	0.001	0	33.09	20.53	24.71	-0.73	0.5	0.115	8.01e-06	0.000617	1	239.307	-3.6e-05		E:	0.264	+/-	0.042	GPa
69.28	56.72	-1e-05	-1e-05	1.00058	0.1855	36.45	60.91	1.11e-05	0.000596	0.004	0	32.83	20.26	24.45	-0.99	0.499	0.506	1.11e-05	0.000596	1	239.357	-4.9e-05		nu:	0.495	+/-	0.001
69.28	56.72	-1.4e-05	-1.4e-05	1.00075	0.1856	36.73	60.91	2.08e-05	0.000576	0.001	0	32.55	19.99	24.18	-1.27	0.5	0.106	2.08e-05	0.000576	1	239.407	-6.2e-05		[ Assumed Biot Coefficient:			1	]
69.28	56.72	-2e-05	-2e-05	1.00088	0.1856	36.96	60.91	1.73e-05	0.000799	0.003	0	32.32	19.76	23.94	-1.5	0.499	0.225	1.73e-05	0.000799	1	239.457	-7.1e-05		Gamma_h:	0.001	+/-	0.001
69.28	56.72	-2.2e-05	-2.2e-05	1.00113	0.1856	37.2	60.91	8.09e-06	0.000833	0.005	0.01	32.08	19.52	23.71	-1.74	0.499	0.905	8.09e-06	0.000833	1	239.507	-9.4e-05
69.28	56.72	-2.4e-05	-2.4e-05	1.00128	0.1856	37.46	60.91	1.73e-05	0.000681	0.002	0	31.82	19.26	23.45	-2	0.5	0.154	1.73e-05	0.000681	1	239.557	-0.000107
69.29	56.72	-3e-05	-3e-05	1.00146	0.1857	37.7	60.91	2.09e-05	0.000779	0.004	0.01	31.59	19.03	23.22	-2.23	0.499	0.287	2.09e-05	0.000779	1	239.607	-0.00012
69.29	56.72	-3.4e-05	-3.4e-05	1.00168	0.1857	37.96	60.91	1.13e-05	0.000512	0.003	0.01	31.33	18.76	22.95	-2.5	0.499	0.398	1.13e-05	0.000512	1	239.657	-0.000138
69.3	56.72	-3.6e-05	-3.6e-05	1.00173	0.1857	38.23	60.91	1.32e-05	0.000734	0.004	0.01	31.06	18.49	22.68	-2.77	0.499	0.45	1.32e-05	0.000734	1	239.707	-0.000143
69.3	56.73	-4e-05	-4e-05	1.002	0.1858	38.46	60.92	2.26e-05	0.00159	0.012	0.01	30.84	18.27	22.46	-2.99	0.497	0.797	2.26e-05	0.00159	1	239.757	-0.000165
Pore Pressure Depletion Stage #1 [Seq:31]																								Single constant values from direct linear fits to stage stress-strain data:
69.26	56.72	-3.2e-05	0	1.00205	0.1858	38.47	60.9	1.95e-05	0.000389	0.011	0.01	30.79	18.25	22.43	-3	0.497	0.822	1.95e-05	0.000389	1	240.007	-0.000174		Cm,p:	1.41e-05	+/-	2e-07	(1/MPa)
69.26	56.72	-2.8e-05	4e-06	1.00193	0.1857	38.25	60.9	1.74e-05	0.00069	0.016	0.01	31.01	18.47	22.65	-2.79	0.496	1.36	1.74e-05	0.00069	1	240.058	-0.000165		Cp,p:	0.000658	+/-	1.6e-05	(1/MPa)
69.25	56.71	-2.4e-05	8e-06	1.00172	0.1857	38	60.89	1.21e-05	0.00064	0.017	-0.01	31.25	18.71	22.89	-2.54	0.496	2.1	1.21e-05	0.00064	1	240.107	-0.000147		Estimated linear poro-elastic Young's modulus, Poisson's ratio, gamma_h values from fit to stage stress-strain data:
69.3	56.71	-2.2e-05	1e-05	1.00161	0.1857	37.74	60.91	1.28e-05	0.000348	0.012	-0.02	31.56	18.97	23.17	-2.27	0.497	1.44	1.28e-05	0.000348	1	240.157	-0.000138		E:	20300000000	+/-	26000000000000	GPa
69.29	56.71	-1.8e-05	1.4e-05	1.00154	0.1857	37.5	60.9	1.64e-05	0.000545	0.015	0.01	31.79	19.21	23.4	-2.04	0.496	1.33	1.64e-05	0.000545	1	240.208	-0.000134		nu:	-350000000	+/-	440000000000	***Outside Realistic Range***
69.29	56.7	-1.4e-05	1.8e-05	1.00133	0.1857	37.24	60.9	1.62e-05	0.000969	0.012	0.01	32.05	19.46	23.66	-1.78	0.497	1.07	1.62e-05	0.000969	1	240.257	-0.000116		[ Assumed Biot Coefficient:			1	]
69.3	56.7	-1e-05	2.2e-05	1.00106	0.1856	37.01	60.9	1.59e-05	0.000873	0.007	0	32.29	19.7	23.9	-1.54	0.498	0.646	1.59e-05	0.000873	1	240.308	-9.4e-05		Gamma_h:	0.013	+/-	0
69.29	56.7	-6e-06	2.6e-05	1.0009	0.1856	36.73	60.9	1.14e-05	0.000636	0.013	0.01	32.56	19.97	24.17	-1.27	0.497	1.71	1.14e-05	0.000636	1	240.357	-8e-05
69.29	56.7	-4e-06	2.8e-05	1.00074	0.1856	36.5	60.89	1.25e-05	0.000767	0.013	0.01	32.79	20.2	24.4	-1.03	0.497	1.54	1.25e-05	0.000767	1	240.407	-6.7e-05
69.29	56.69	0	3.2e-05	1.00053	0.1855	36.25	60.89	1.57e-05	0.000583	0.013	0.01	33.04	20.44	24.64	-0.79	0.497	1.2	1.57e-05	0.000583	1	240.458	-4.9e-05
69.29	56.69	4e-06	3.6e-05	1.00046	0.1855	35.98	60.89	1.15e-05	0.000465	0.015	0.01	33.3	20.71	24.91	-0.52	0.496	1.96	1.15e-05	0.000465	1	240.507	-4.5e-05
69.28	56.69	6e-06	3.8e-05	1.0003	0.1855	35.74	60.88	1.25e-05	0.000668	0.015	0.01	33.54	20.94	25.14	-0.28	0.496	1.78	1.25e-05	0.000668	1	240.558	-3.1e-05
69.28	56.68	1e-05	4.2e-05	1.00014	0.1855	35.5	60.88	2.08e-05	0.000708	0.016	0.01	33.78	21.18	25.38	-0.04	0.496	1.14	2.08e-05	0.000708	1	240.607	-1.8e-05
Pore Pressure Depletion Stage #2 [Seq:34]																								Single constant values from direct linear fits to stage stress-strain data:
69.27	56.59	2e-05	0	1.00018	0.1855	35.47	60.82	4.74e-05	0.000429	0.623	0.41	33.8	21.12	25.35	-0.01	0.274	16.7	4.74e-05	0.000429	1	241.691	-2.7e-05		Cm,p:	7.8e-05	+/-	1.6e-06	(1/MPa)
69.28	56.11	5.8e-05	3.8e-05	0.999871	0.1854	34.73	60.5	5.48e-05	0.000404	0.681	0.45	34.55	21.38	25.77	0.73	0.242	15.4	5.48e-05	0.000404	1	241.974	-1.7e-05		Cp,p:	0.000422	+/-	7.8e-06	(1/MPa)
69.29	55.56	0.000104	8.4e-05	0.999566	0.1854	33.95	60.13	6.12e-05	0.000373	0.753	0.5	35.34	21.61	26.18	1.51	0.198	14.7	6.12e-05	0.000373	1	242.257	-1.2e-05		Estimated linear poro-elastic Young's modulus, Poisson's ratio, gamma_h values from fit to stage stress-strain data:
69.29	54.96	0.000151	0.000131	0.999299	0.1853	33.2	59.74	6.46e-05	0.000331	0.746	0.5	36.09	21.76	26.54	2.26	0.203	13.9	6.46e-05	0.000331	1	242.541	-1.1e-05		E:	11.6	+/-	0.18	GPa
69.28	54.41	0.000203	0.000183	0.999059	0.1853	32.41	59.37	7.02e-05	0.000396	0.741	0.5	36.87	22	26.96	3.06	0.206	12.7	7.02e-05	0.000396	1	242.824	-1.4e-05		nu:	0.193	+/-	0.01
69.28	53.85	0.000257	0.000237	0.998711	0.1853	31.68	58.99	7.51e-05	0.00039	0.772	0.51	37.6	22.16	27.31	3.78	0.186	12.2	7.51e-05	0.00039	1	243.107	-9e-06		[ Assumed Biot Coefficient:			1	]
69.29	53.26	0.000315	0.000295	0.998486	0.1852	30.92	58.6	7.68e-05	0.000362	0.738	0.49	38.36	22.34	27.68	4.54	0.208	11.6	7.68e-05	0.000362	1	243.391	-1.7e-05		Gamma_h:	0.76	+/-	0.004
69.29	52.7	0.000377	0.000357	0.998143	0.1852	30.13	58.23	7.79e-05	0.000433	0.741	0.49	39.17	22.57	28.1	5.34	0.206	11.5	7.79e-05	0.000433	1	243.674	-1.6e-05
69.3	52.13	0.000435	0.000415	0.997822	0.1851	29.38	57.85	8.1e-05	0.00042	0.772	0.51	39.91	22.74	28.47	6.08	0.185	11.3	8.1e-05	0.00042	1	243.958	-1.5e-05
69.3	51.52	0.000501	0.000481	0.997505	0.1851	28.6	57.44	8.59e-05	0.000447	0.782	0.52	40.7	22.92	28.84	6.86	0.179	10.7	8.59e-05	0.000447	1	244.241	-1.9e-05
69.29	50.94	0.000565	0.000545	0.997151	0.185	27.87	57.06	8.85e-05	0.000521	0.794	0.53	41.42	23.07	29.19	7.59	0.171	10.5	8.85e-05	0.000521	1	244.524	-1.8e-05
69.3	50.32	0.000634	0.000614	0.996715	0.185	27.09	56.64	9.04e-05	0.000501	0.798	0.53	42.21	23.23	29.56	8.38	0.168	10.3	9.04e-05	0.000501	1	244.808	-1.3e-05
69.3	49.71	0.000704	0.000684	0.996377	0.1849	26.32	56.24	8.84e-05	0.000459	0.759	0.51	42.98	23.39	29.92	9.14	0.194	10.3	8.84e-05	0.000459	1	245.091	-1.6e-05
69.28	49.15	0.00077	0.00075	0.996012	0.1849	25.55	55.86	8.96e-05	0.000497	0.773	0.52	43.73	23.6	30.31	9.91	0.185	10.2	8.96e-05	0.000497	1	245.374	-1.5e-05
69.26	48.45	0.00085	0.00083	0.99557	0.1848	24.7	55.38	9.83e-05	0.000546	0.879	0.6	44.56	23.75	30.68	10.76	0.108	9.91	9.83e-05	0.000546	1	245.691	-1.4e-05
Pore Pressure Inflation Stage #2 [Seq:37]																								Single constant values from direct linear fits to stage stress-strain data:
70.24	48.9	0.000825	0	0.995715	0.1848	25.67	56.01	3.78e-05	-9.13e-05	0.533	0.69	44.58	23.23	30.35	9.8	0.319	18.6	3.78e-05	-9.13e-05	1	246.174	-1.5e-05		Cm,p:	5.23e-05	+/-	6.4e-07	(1/MPa)
70.47	49.12	0.000809	-1.6e-05	0.995756	0.1848	26.02	56.24	5.08e-05	0.000321	0.698	0.56	44.45	23.1	30.21	9.44	0.232	16.9	5.08e-05	0.000321	1	246.308	-1.1e-05		Cp,p:	0.000299	+/-	7.4e-06	(1/MPa)
70.48	49.34	0.000793	-3.2e-05	0.995893	0.1848	26.31	56.38	5.03e-05	0.000379	0.672	0.45	44.17	23.03	30.08	9.16	0.247	16.7	5.03e-05	0.000379	1	246.441	-1.6e-05		Estimated linear poro-elastic Young's modulus, Poisson's ratio, gamma_h values from fit to stage stress-strain data:
70.48	49.54	0.000777	-4.8e-05	0.995982	0.1848	26.68	56.52	4.6e-05	0.000259	0.614	0.41	43.8	22.86	29.84	8.79	0.279	17.1	4.6e-05	0.000259	1	246.574	-1.6e-05		E:	15.5	+/-	0.22	GPa
70.48	49.76	0.000761	-6.4e-05	0.996071	0.1849	27.01	56.67	5.21e-05	0.000293	0.685	0.46	43.48	22.76	29.66	8.46	0.239	16.3	5.21e-05	0.000293	1	246.708	-1.6e-05		nu:	0.245	+/-	0.008
70.48	49.99	0.000743	-8.2e-05	0.996172	0.1849	27.33	56.82	5.11e-05	0.000287	0.641	0.43	43.16	22.66	29.49	8.14	0.264	15.9	5.11e-05	0.000287	1	246.841	-1.7e-05		[ Assumed Biot Coefficient:			1	]
70.48	50.19	0.000727	-9.7e-05	0.996261	0.1849	27.67	56.95	5.15e-05	0.000211	0.67	0.45	42.81	22.51	29.28	7.79	0.248	16.2	5.15e-05	0.000211	1	246.974	-1.7e-05		Gamma_h:	0.648	+/-	0.003
70.48	50.43	0.000709	-0.000115	0.996313	0.1849	27.99	57.11	5.18e-05	0.000281	0.643	0.43	42.49	22.44	29.12	7.47	0.263	15.7	5.18e-05	0.000281	1	247.107	-1.3e-05
70.48	50.6	0.000693	-0.000131	0.99645	0.1849	28.33	57.23	5.01e-05	0.00028	0.582	0.38	42.15	22.27	28.9	7.13	0.295	15	5.01e-05	0.00028	1	247.241	-1.8e-05
70.47	50.82	0.000676	-0.000149	0.996502	0.1849	28.67	57.37	5.48e-05	0.000315	0.673	0.44	41.8	22.15	28.7	6.8	0.247	15.3	5.48e-05	0.000315	1	247.374	-1.3e-05
70.46	51.04	0.000658	-0.000167	0.99665	0.1849	28.99	57.52	5.63e-05	0.000395	0.67	0.44	41.48	22.06	28.53	6.48	0.248	14.9	5.63e-05	0.000395	1	247.507	-1.8e-05
70.47	51.27	0.000638	-0.000187	0.996761	0.185	29.34	57.67	6.17e-05	0.000345	0.693	0.46	41.13	21.93	28.33	6.12	0.235	13.9	6.17e-05	0.000345	1	247.641	-1.9e-05
70.47	51.51	0.000616	-0.000209	0.996884	0.185	29.67	57.83	6.22e-05	0.000405	0.683	0.46	40.8	21.85	28.16	5.79	0.241	13.6	6.22e-05	0.000405	1	247.774	-1.9e-05
70.47	51.75	0.000594	-0.000231	0.997054	0.185	30.05	57.99	5.17e-05	0.000481	0.535	0.36	40.41	21.69	27.93	5.41	0.317	13.6	5.17e-05	0.000481	1	247.934	-2.4e-05
Pore Pressure Depletion Stage #3 [Seq:40]																								Single constant values from direct linear fits to stage stress-strain data:
69.47	51.22	0.000633	0	0.996736	0.185	29.07	57.31	5.07e-05	0.000581	0.602	0.69	40.4	22.15	28.23	6.39	0.285	15.2	5.07e-05	0.000581	1	248.417	-1.4e-05		Cm,p:	5.78e-05	+/-	1e-06	(1/MPa)
69.27	51	0.000651	1.8e-05	0.996588	0.1849	28.73	57.09	5.52e-05	0.000299	0.735	0.59	40.54	22.26	28.35	6.73	0.209	16.1	5.52e-05	0.000299	1	248.551	-9e-06		Cp,p:	0.000297	+/-	9.9e-06	(1/MPa)
69.27	50.75	0.000669	3.6e-05	0.996536	0.1849	28.42	56.92	5.43e-05	0.000224	0.728	0.49	40.85	22.32	28.5	7.04	0.214	16.3	5.43e-05	0.000224	1	248.684	-1.3e-05		Estimated linear poro-elastic Young's modulus, Poisson's ratio, gamma_h values from fit to stage stress-strain data:
69.27	50.52	0.000687	5.4e-05	0.996435	0.1849	28.07	56.77	5.11e-05	0.000369	0.643	0.43	41.2	22.45	28.7	7.39	0.263	15.9	5.11e-05	0.000369	1	248.817	-1.3e-05		E:	14.2	+/-	0.23	GPa
69.27	50.32	0.000703	7e-05	0.996298	0.1849	27.76	56.64	5.52e-05	0.000389	0.656	0.44	41.51	22.56	28.88	7.71	0.256	14.9	5.52e-05	0.000389	1	248.951	-8e-06		nu:	0.257	+/-	0.009
69.27	50.09	0.000723	9e-05	0.996187	0.1849	27.42	56.48	5.48e-05	0.000178	0.64	0.43	41.85	22.67	29.06	8.04	0.265	14.8	5.48e-05	0.000178	1	249.084	-8e-06		[ Assumed Biot Coefficient:			1	]
69.27	49.88	0.000741	0.000108	0.996183	0.1849	27.06	56.34	5.45e-05	0.000183	0.671	0.44	42.21	22.81	29.28	8.4	0.248	15.4	5.45e-05	0.000183	1	249.218	-1.6e-05		Gamma_h:	0.688	+/-	0.005
69.28	49.65	0.000759	0.000125	0.996083	0.1849	26.76	56.19	5.36e-05	0.000301	0.68	0.45	42.52	22.9	29.44	8.71	0.242	15.8	5.36e-05	0.000301	1	249.351	-1.6e-05
69.28	49.45	0.000775	0.000141	0.995994	0.1848	26.43	56.06	5.21e-05	0.000226	0.651	0.43	42.85	23.02	29.63	9.04	0.259	15.7	5.21e-05	0.000226	1	249.484	-1.6e-05
69.28	49.2	0.000795	0.000161	0.99593	0.1848	26.07	55.9	6.7e-05	0.000406	0.781	0.52	43.21	23.13	29.83	9.39	0.18	13.7	6.7e-05	0.000406	1	249.618	-2e-05
69.28	48.95	0.000816	0.000183	0.99576	0.1848	25.78	55.73	7.23e-05	0.000495	0.785	0.53	43.5	23.17	29.95	9.68	0.177	12.8	7.23e-05	0.000495	1	249.751	-1.5e-05
69.26	48.71	0.00084	0.000207	0.995627	0.1848	25.43	55.56	6.64e-05	0.000298	0.692	0.48	43.83	23.28	30.13	10.03	0.235	12.9	6.64e-05	0.000298	1	249.884	-1.5e-05
69.25	48.48	0.000862	0.000229	0.995553	0.1848	25.09	55.4	6.91e-05	0.000363	0.727	0.48	44.16	23.39	30.31	10.37	0.214	12.8	6.91e-05	0.000363	1	250.018	-1.9e-05
69.28	48.17	0.000892	0.000259	0.995339	0.1847	24.69	55.2	7.93e-05	0.000704	0.8	0.49	44.59	23.48	30.52	10.78	0.167	11.8	7.93e-05	0.000704	1	250.178	-1.4e-05
Pore Pressure Inflation Stage #3 [Seq:43]																								Single constant values from direct linear fits to stage stress-strain data:
70.27	48.69	0.000859	0	0.995528	0.1848	25.67	55.89	5.21e-05	0.000584	0.663	0.76	44.59	23.02	30.21	9.79	0.252	15.9	5.21e-05	0.000584	1	250.661	-1.5e-05		Cm,p:	5.33e-05	+/-	6.9e-07	(1/MPa)
70.48	48.93	0.000841	-1.8e-05	0.995676	0.1848	26.02	56.11	5.08e-05	0.000273	0.687	0.56	44.46	22.91	30.09	9.44	0.238	16.8	5.08e-05	0.000273	1	250.794	-2e-05		Cp,p:	0.000299	+/-	7e-06	(1/MPa)
70.48	49.15	0.000825	-3.4e-05	0.995717	0.1848	26.34	56.26	4.95e-05	0.000129	0.66	0.44	44.15	22.81	29.92	9.13	0.254	16.7	4.95e-05	0.000129	1	250.928	-1.5e-05		Estimated linear poro-elastic Young's modulus, Poisson's ratio, gamma_h values from fit to stage stress-strain data:
70.49	49.35	0.000809	-5e-05	0.995758	0.1848	26.66	56.4	5.33e-05	0.000306	0.702	0.47	43.82	22.69	29.73	8.8	0.229	16.2	5.33e-05	0.000306	1	251.061	-1.1e-05		E:	15.3	+/-	0.22	GPa
70.49	49.6	0.000791	-6.8e-05	0.995907	0.1848	26.98	56.56	5.1e-05	0.000371	0.69	0.46	43.51	22.62	29.58	8.49	0.236	16.7	5.1e-05	0.000371	1	251.194	-1.6e-05		nu:	0.245	+/-	0.008
70.49	49.81	0.000775	-8.4e-05	0.995996	0.1848	27.34	56.7	4.47e-05	0.000323	0.583	0.39	43.15	22.47	29.36	8.12	0.294	16.9	4.47e-05	0.000323	1	251.327	-1.6e-05		[ Assumed Biot Coefficient:			1	]
70.49	50.01	0.000759	-9.9e-05	0.996133	0.1849	27.69	56.84	5.26e-05	0.000277	0.676	0.45	42.8	22.32	29.15	7.78	0.245	16	5.26e-05	0.000277	1	251.461	-2.1e-05		Gamma_h:	0.66	+/-	0.003
70.48	50.25	0.000742	-0.000117	0.996185	0.1849	28	56.99	5.25e-05	0.000211	0.671	0.44	42.49	22.25	29	7.47	0.248	15.9	5.25e-05	0.000211	1	251.594	-1.7e-05
70.48	50.44	0.000726	-0.000133	0.996274	0.1849	28.34	57.12	5.77e-05	0.000244	0.679	0.45	42.14	22.1	28.78	7.12	0.243	14.6	5.77e-05	0.000244	1	251.727	-1.7e-05
70.48	50.69	0.000704	-0.000155	0.996349	0.1849	28.66	57.29	6.08e-05	0.00033	0.682	0.45	41.82	22.03	28.63	6.8	0.241	13.9	6.08e-05	0.00033	1	251.861	-1.3e-05
70.48	50.89	0.000686	-0.000173	0.996497	0.1849	29.01	57.42	5.44e-05	0.000451	0.635	0.42	41.47	21.88	28.41	6.46	0.268	14.8	5.44e-05	0.000451	1	251.994	-1.8e-05
70.48	51.11	0.000668	-0.000191	0.996645	0.1849	29.32	57.57	5.88e-05	0.000332	0.696	0.46	41.15	21.78	28.24	6.14	0.233	14.6	5.88e-05	0.000332	1	252.127	-2.3e-05
70.48	51.34	0.000648	-0.000211	0.996708	0.185	29.65	57.72	6.25e-05	0.000266	0.683	0.46	40.83	21.69	28.07	5.81	0.24	13.6	6.25e-05	0.000266	1	252.261	-1.9e-05
70.48	51.61	0.000622	-0.000237	0.996852	0.185	30.06	57.9	6.51e-05	0.000445	0.635	0.43	40.43	21.55	27.84	5.41	0.267	12.4	6.51e-05	0.000445	1	252.421	-1.9e-05
Pore Pressure Depletion Stage #4 [Seq:46]																								Single constant values from direct linear fits to stage stress-strain data:
69.49	51.01	0.000667	0	0.996549	0.1849	29.07	57.17	5.35e-05	0.0003	0.698	0.75	40.41	21.94	28.1	6.39	0.232	16.1	5.35e-05	0.0003	1	252.904	-1.4e-05		Cm,p:	5.62e-05	+/-	8.1e-07	(1/MPa)
69.31	50.81	0.000683	1.6e-05	0.99646	0.1849	28.78	56.97	5.31e-05	0.000298	0.687	0.57	40.53	22.03	28.2	6.69	0.238	16	5.31e-05	0.000298	1	253.037	-1.3e-05		Cp,p:	0.000291	+/-	8.4e-06	(1/MPa)
69.3	50.58	0.000701	3.4e-05	0.99636	0.1849	28.44	56.82	5.21e-05	0.000224	0.651	0.44	40.87	22.14	28.38	7.03	0.259	15.7	5.21e-05	0.000224	1	253.171	-1.3e-05		Estimated linear poro-elastic Young's modulus, Poisson's ratio, gamma_h values from fit to stage stress-strain data:
69.3	50.36	0.000719	5.2e-05	0.996308	0.1849	28.09	56.67	4.59e-05	0.000261	0.579	0.39	41.21	22.27	28.59	7.38	0.296	16.3	4.59e-05	0.000261	1	253.304	-1.7e-05		E:	14.6	+/-	0.2	GPa
69.3	50.17	0.000733	6.6e-05	0.996182	0.1849	27.74	56.55	5.24e-05	0.000361	0.658	0.44	41.55	22.43	28.8	7.72	0.255	15.8	5.24e-05	0.000361	1	253.438	-1.2e-05		nu:	0.258	+/-	0.008
69.3	49.93	0.000753	8.6e-05	0.99607	0.1849	27.43	56.39	5.86e-05	0.000258	0.738	0.49	41.87	22.5	28.96	8.04	0.208	15.2	5.86e-05	0.000258	1	253.571	-1.2e-05		[ Assumed Biot Coefficient:			1	]
69.3	49.7	0.000771	0.000104	0.996018	0.1849	27.1	56.23	5.2e-05	0.000283	0.662	0.43	42.21	22.6	29.14	8.37	0.252	15.9	5.2e-05	0.000283	1	253.704	-1.6e-05		Gamma_h:	0.682	+/-	0.005
69.31	49.48	0.000789	0.000121	0.99587	0.1848	26.74	56.09	5.73e-05	0.000193	0.705	0.48	42.57	22.74	29.35	8.73	0.228	15.1	5.73e-05	0.000193	1	253.838	-1.1e-05
69.3	49.26	0.000807	0.000139	0.995866	0.1848	26.45	55.94	6.02e-05	0.000151	0.74	0.5	42.84	22.8	29.48	9.01	0.206	14.8	6.02e-05	0.000151	1	253.971	-2e-05
69.3	49.01	0.000827	0.000159	0.995754	0.1848	26.1	55.77	5.84e-05	0.000402	0.691	0.46	43.2	22.91	29.67	9.36	0.236	14.6	5.84e-05	0.000402	1	254.104	-2e-05
69.3	48.78	0.000847	0.000179	0.995595	0.1848	25.77	55.62	6.35e-05	0.000278	0.704	0.47	43.53	23.01	29.85	9.69	0.228	13.6	6.35e-05	0.000278	1	254.238	-1.5e-05
69.3	48.55	0.000868	0.000201	0.995569	0.1848	25.44	55.46	6.12e-05	0.000249	0.686	0.46	43.86	23.1	30.02	10.02	0.239	13.9	6.12e-05	0.000249	1	254.371	-2.3e-05
69.3	48.31	0.000888	0.000221	0.99541	0.1848	25.08	55.31	6.5e-05	0.000495	0.726	0.49	44.22	23.23	30.23	10.39	0.215	13.6	6.5e-05	0.000495	1	254.504	-1.9e-05
69.29	48.01	0.000916	0.000249	0.995207	0.1847	24.71	55.11	8.59e-05	0.000609	0.886	0.59	44.59	23.3	30.4	10.76	0.102	11.4	8.59e-05	0.000609	1	254.664	-1.4e-05
Pore Pressure Inflation Stage #4 [Seq:49]																								Single constant values from direct linear fits to stage stress-strain data:
70.27	48.53	0.000883	0	0.995444	0.1848	25.66	55.78	4.34e-05	0.000242	0.478	0.66	44.61	22.88	30.12	9.81	0.343	14.8	4.34e-05	0.000242	1	255.148	-1.9e-05		Cm,p:	5.4e-05	+/-	5.4e-07	(1/MPa)
70.5	48.72	0.000867	-1.6e-05	0.995532	0.1848	26	55.98	4.98e-05	0.000279	0.626	0.53	44.5	22.72	29.98	9.47	0.272	16	4.98e-05	0.000279	1	255.281	-1.9e-05		Cp,p:	0.000276	+/-	1e-05	(1/MPa)
70.5	48.96	0.000849	-3.4e-05	0.995633	0.1848	26.34	56.14	5.2e-05	0.000293	0.711	0.47	44.16	22.62	29.8	9.13	0.224	16.7	5.2e-05	0.000293	1	255.414	-2e-05		Estimated linear poro-elastic Young's modulus, Poisson's ratio, gamma_h values from fit to stage stress-strain data:
70.49	49.18	0.000833	-5e-05	0.995722	0.1848	26.65	56.28	4.89e-05	0.000142	0.653	0.43	43.84	22.54	29.64	8.82	0.258	16.8	4.89e-05	0.000142	1	255.548	-2e-05		E:	15	+/-	0.24	GPa
70.49	49.38	0.000817	-6.6e-05	0.995715	0.1848	26.99	56.42	5.39e-05	0.000242	0.678	0.45	43.5	22.39	29.42	8.47	0.243	15.6	5.39e-05	0.000242	1	255.681	-1.1e-05		nu:	0.267	+/-	0.009
70.49	49.63	0.000797	-8.6e-05	0.995874	0.1848	27.32	56.59	5.35e-05	0.000377	0.686	0.46	43.17	22.32	29.27	8.15	0.239	15.9	5.35e-05	0.000377	1	255.814	-1.6e-05		[ Assumed Biot Coefficient:			1	]
70.5	49.84	0.000781	-0.000102	0.995964	0.1848	27.67	56.73	5.15e-05	0.000208	0.667	0.45	42.83	22.17	29.06	7.79	0.25	16.2	5.15e-05	0.000208	1	255.947	-1.6e-05		Gamma_h:	0.67	+/-	0.003
70.5	50.07	0.000763	-0.000119	0.996016	0.1849	27.98	56.88	5.54e-05	0.000162	0.718	0.47	42.52	22.09	28.9	7.48	0.22	15.8	5.54e-05	0.000162	1	256.081	-1.2e-05
70.49	50.3	0.000746	-0.000137	0.996068	0.1849	28.32	57.03	5.38e-05	0.000231	0.706	0.46	42.18	21.99	28.72	7.15	0.227	16.1	5.38e-05	0.000231	1	256.214	-8e-06
70.49	50.54	0.000728	-0.000155	0.996168	0.1849	28.65	57.19	5.44e-05	0.000379	0.653	0.43	41.84	21.89	28.54	6.81	0.258	15.1	5.44e-05	0.000379	1	256.348	-9e-06
70.48	50.74	0.00071	-0.000173	0.996316	0.1849	28.98	57.32	5.65e-05	0.000459	0.595	0.4	41.51	21.76	28.34	6.49	0.288	13.6	5.65e-05	0.000459	1	256.481	-1.3e-05
70.48	50.94	0.00069	-0.000193	0.996475	0.1849	29.32	57.46	6.36e-05	0.000423	0.689	0.46	41.16	21.62	28.14	6.14	0.238	13.4	6.36e-05	0.000423	1	256.614	-1.8e-05
70.49	51.19	0.000668	-0.000215	0.996598	0.1849	29.64	57.62	6.22e-05	0.000243	0.714	0.48	40.85	21.55	27.98	5.82	0.223	14	6.22e-05	0.000243	1	256.748	-1.8e-05
70.49	51.45	0.000646	-0.000237	0.996624	0.1849	30.05	57.8	4.61e-05	-0.000113	0.566	0.37	40.45	21.4	27.75	5.42	0.303	16	4.61e-05	-0.000113	1	256.908	-1e-05
Pore Pressure Depletion Stage #5 [Seq:52]																								Single constant values from direct linear fits to stage stress-strain data:
69.53	50.87	0.000689	0	0.996428	0.1849	29.1	57.09	3.82e-05	0.000394	0.394	0.58	40.42	21.76	27.98	6.36	0.377	14.2	3.82e-05	0.000394	1	257.391	-1.4e-05		Cm,p:	5.51e-05	+/-	7e-07	(1/MPa)
69.3	50.67	0.000705	1.6e-05	0.996339	0.1849	28.74	56.88	4.95e-05	9.75e-05	0.666	0.53	40.56	21.93	28.14	6.72	0.25	16.8	4.95e-05	9.75e-05	1	257.524	-1.3e-05		Cp,p:	0.000304	+/-	7.2e-06	(1/MPa)
69.31	50.45	0.000721	3.2e-05	0.996346	0.1849	28.45	56.73	5e-05	0.000225	0.665	0.44	40.86	22	28.28	7.02	0.251	16.6	5e-05	0.000225	1	257.658	-2.2e-05		Estimated linear poro-elastic Young's modulus, Poisson's ratio, gamma_h values from fit to stage stress-strain data:
69.31	50.26	0.000737	4.8e-05	0.996161	0.1849	28.09	56.61	4.83e-05	0.000336	0.627	0.44	41.22	22.16	28.52	7.37	0.271	16.5	4.83e-05	0.000336	1	257.791	-1.3e-05		E:	14.9	+/-	0.21	GPa
69.26	50.01	0.000755	6.6e-05	0.996108	0.1849	27.75	56.43	5.44e-05	0.00032	0.735	0.51	41.52	22.26	28.68	7.72	0.209	16.4	5.44e-05	0.00032	1	257.924	-1.7e-05		nu:	0.238	+/-	0.008
69.26	49.77	0.000773	8.4e-05	0.99596	0.1848	27.43	56.27	5.58e-05	0.000319	0.732	0.49	41.83	22.34	28.84	8.03	0.211	15.9	5.58e-05	0.000319	1	258.058	-1.2e-05		[ Assumed Biot Coefficient:			1	]
69.26	49.54	0.000791	0.000101	0.995908	0.1848	27.1	56.11	5.56e-05	0.000317	0.715	0.48	42.16	22.43	29.01	8.36	0.222	15.7	5.56e-05	0.000317	1	258.191	-1.6e-05		Gamma_h:	0.682	+/-	0.004
69.27	49.31	0.000809	0.000119	0.995759	0.1848	26.78	55.96	5.38e-05	0.000317	0.672	0.44	42.48	22.52	29.18	8.68	0.247	15.6	5.38e-05	0.000317	1	258.324	-1.1e-05
69.27	49.09	0.000827	0.000137	0.995707	0.1848	26.43	55.82	5.57e-05	0.00032	0.649	0.43	42.84	22.66	29.38	9.03	0.26	14.7	5.57e-05	0.00032	1	258.457	-1.5e-05
69.27	48.87	0.000847	0.000157	0.995548	0.1848	26.1	55.67	5.7e-05	0.000392	0.66	0.44	43.17	22.77	29.57	9.36	0.254	14.5	5.7e-05	0.000392	1	258.591	-1.1e-05
69.27	48.65	0.000865	0.000175	0.995448	0.1848	25.77	55.52	6.09e-05	0.000266	0.707	0.47	43.5	22.88	29.76	9.7	0.226	14.2	6.09e-05	0.000266	1	258.724	-1e-05
69.27	48.4	0.000886	0.000197	0.995374	0.1848	25.45	55.36	6.01e-05	0.000327	0.701	0.47	43.83	22.96	29.91	10.02	0.23	14.4	6.01e-05	0.000327	1	258.858	-1.4e-05
69.27	48.18	0.000904	0.000215	0.995226	0.1847	25.1	55.21	6.1e-05	0.000299	0.689	0.46	44.17	23.09	30.11	10.37	0.237	14	6.1e-05	0.000299	1	258.991	-9e-06
69.27	47.89	0.000932	0.000243	0.995166	0.1847	24.71	55.02	8.17e-05	4.32e-06	0.812	0.55	44.56	23.18	30.31	10.76	0.159	11.5	8.17e-05	4.32e-06	1	259.151	-1.8e-05
Pore Pressure Depletion Stage #6 [Seq:54]																								Single constant values from direct linear fits to stage stress-strain data:
69.27	47.87	0.000934	0	0.995155	0.1847	24.68	55	6.32e-05	0.00032	0.649	0.44	44.59	23.19	30.33	10.79	0.26	12.9	6.32e-05	0.00032	1	259.234	-1.8e-05		Cm,p:	8.66e-05	+/-	7.1e-07	(1/MPa)
69.26	47.35	0.000986	5.2e-05	0.994867	0.1847	23.91	54.66	7.25e-05	0.000436	0.694	0.46	45.35	23.44	30.75	11.55	0.234	11.8	7.25e-05	0.000436	1	259.517	-1.7e-05		Cp,p:	0.000473	+/-	4.7e-06	(1/MPa)
69.27	46.82	0.001044	0.00011	0.994498	0.1846	23.16	54.3	7.79e-05	0.000434	0.711	0.47	46.11	23.66	31.14	12.3	0.224	11.2	7.79e-05	0.000434	1	259.801	-1.2e-05		Estimated linear poro-elastic Young's modulus, Poisson's ratio, gamma_h values from fit to stage stress-strain data:
69.28	46.28	0.001104	0.00017	0.994214	0.1846	22.4	53.95	8.04e-05	0.000416	0.734	0.49	46.89	23.88	31.55	13.07	0.21	11	8.04e-05	0.000416	1	260.084	-1.6e-05		E:	10.6	+/-	0.07	GPa
69.28	45.7	0.001166	0.000232	0.993871	0.1845	21.64	53.56	8.32e-05	0.000463	0.756	0.5	47.64	24.06	31.92	13.82	0.196	10.9	8.32e-05	0.000463	1	260.368	-1.5e-05		nu:	0.177	+/-	0.005
69.29	45.12	0.001232	0.000298	0.993506	0.1845	20.86	53.17	8.53e-05	0.000443	0.754	0.5	48.43	24.26	32.31	14.6	0.198	10.6	8.53e-05	0.000443	1	260.651	-1.4e-05		[ Assumed Biot Coefficient:			1	]
69.28	44.54	0.001298	0.000364	0.99319	0.1844	20.1	52.79	9.21e-05	0.000448	0.83	0.55	49.19	24.44	32.69	15.37	0.145	10.3	9.21e-05	0.000448	1	260.934	-1.7e-05		Gamma_h:	0.781	+/-	0.005
69.28	43.87	0.00137	0.000436	0.992839	0.1844	19.36	52.34	9.14e-05	0.000506	0.825	0.55	49.92	24.52	32.98	16.11	0.149	10.4	9.14e-05	0.000506	1	261.217	-2.1e-05
69.28	43.29	0.001436	0.000502	0.992426	0.1843	18.58	51.96	8.72e-05	0.000484	0.784	0.52	50.7	24.71	33.38	16.88	0.178	10.6	8.72e-05	0.000484	1	261.501	-1.6e-05
69.28	42.67	0.001503	0.00057	0.992098	0.1843	17.82	51.54	8.83e-05	0.000524	0.794	0.53	51.46	24.85	33.72	17.64	0.171	10.5	8.83e-05	0.000524	1	261.784	-1.9e-05
69.29	42.09	0.001569	0.000636	0.991637	0.1842	17.06	51.16	8.96e-05	0.000529	0.789	0.52	52.23	25.03	34.09	18.4	0.174	10.3	8.96e-05	0.000529	1	262.067	-9e-06
69.3	41.49	0.001637	0.000704	0.991309	0.1841	16.32	50.76	8.98e-05	0.000496	0.812	0.55	52.98	25.17	34.44	19.14	0.158	10.5	8.98e-05	0.000496	1	262.351	-1.3e-05
69.25	40.84	0.001707	0.000774	0.990874	0.1841	15.52	50.31	9.04e-05	0.000467	0.818	0.55	53.73	25.32	34.79	19.94	0.154	10.4	9.04e-05	0.000467	1	262.634	-7e-06
69.25	40.22	0.001777	0.000844	0.990583	0.184	14.77	49.9	9.07e-05	0.000438	0.807	0.54	54.48	25.45	35.13	20.69	0.162	10.3	9.07e-05	0.000438	1	262.918	-1.5e-05
69.26	39.55	0.001851	0.000918	0.990174	0.184	13.93	49.46	8.5e-05	0.000543	0.772	0.51	55.34	25.63	35.53	21.54	0.185	10.8	8.5e-05	0.000543	1	263.234	-1.4e-05
Pore Pressure Inflation Stage #5 [Seq:57]																								Single constant values from direct linear fits to stage stress-strain data:
70.23	39.98	0.00183	0	0.990297	0.184	14.86	50.06	3.67e-05	-1.07e-06	0.562	0.68	55.37	25.12	35.21	20.61	0.304	20	3.67e-05	-1.07e-06	1	263.717	-1.5e-05		Cm,p:	4.94e-05	+/-	5.1e-07	(1/MPa)
70.44	40.19	0.001816	-1.4e-05	0.990327	0.184	15.2	50.27	4.32e-05	0.000176	0.618	0.52	55.24	24.98	35.07	20.26	0.277	18.2	4.32e-05	0.000176	1	263.851	-1.1e-05		Cp,p:	0.000272	+/-	6.1e-06	(1/MPa)
70.46	40.41	0.0018	-3e-05	0.990416	0.184	15.55	50.43	4.72e-05	0.000341	0.626	0.42	54.92	24.86	34.88	19.92	0.272	16.9	4.72e-05	0.000341	1	263.984	-1.1e-05		Estimated linear poro-elastic Young's modulus, Poisson's ratio, gamma_h values from fit to stage stress-strain data:
70.46	40.61	0.001784	-4.6e-05	0.990553	0.184	15.88	50.56	4.74e-05	0.000341	0.614	0.41	54.58	24.73	34.68	19.59	0.279	16.6	4.74e-05	0.000341	1	264.118	-1.6e-05		E:	16	+/-	0.23	GPa
70.46	40.82	0.001768	-6.2e-05	0.990642	0.184	16.22	50.7	4.56e-05	0.000339	0.632	0.42	54.24	24.6	34.48	19.24	0.269	17.6	4.56e-05	0.000339	1	264.251	-1.6e-05		nu:	0.261	+/-	0.007
70.46	41.02	0.001754	-7.6e-05	0.990769	0.1841	16.53	50.83	4.65e-05	0.000287	0.642	0.42	53.92	24.49	34.3	18.93	0.263	17.5	4.65e-05	0.000287	1	264.384	-2.1e-05		[ Assumed Biot Coefficient:			1	]
70.45	41.26	0.001736	-9.4e-05	0.990821	0.1841	16.9	50.99	4.85e-05	0.000212	0.674	0.44	53.55	24.36	34.09	18.56	0.246	17.3	4.85e-05	0.000212	1	264.517	-1.7e-05		Gamma_h:	0.647	+/-	0.003
70.45	41.49	0.00172	-0.000109	0.99091	0.1841	17.23	51.14	5.14e-05	0.00029	0.676	0.47	53.21	24.26	33.91	18.23	0.245	16.4	5.14e-05	0.00029	1	264.651	-1.7e-05
70.48	41.7	0.001702	-0.000127	0.99101	0.1841	17.56	51.3	5.32e-05	0.000218	0.687	0.48	52.92	24.14	33.74	17.9	0.238	16	5.32e-05	0.000218	1	264.784	-1.8e-05
70.48	41.92	0.001686	-0.000143	0.991052	0.1841	17.87	51.44	5.02e-05	0.000202	0.672	0.45	52.62	24.06	33.58	17.6	0.247	16.7	5.02e-05	0.000202	1	264.918	-1.3e-05
70.48	42.13	0.00167	-0.000159	0.991141	0.1841	18.2	51.58	5.08e-05	0.000357	0.609	0.4	52.28	23.93	33.38	17.27	0.281	15.4	5.08e-05	0.000357	1	265.051	-1.4e-05
70.48	42.33	0.001653	-0.000177	0.991289	0.1841	18.53	51.71	5.27e-05	0.000369	0.626	0.41	51.95	23.8	33.18	16.93	0.272	15.1	5.27e-05	0.000369	1	265.184	-1.9e-05
70.48	42.56	0.001635	-0.000195	0.991389	0.1842	18.88	51.86	5.53e-05	0.000201	0.658	0.44	51.6	23.68	32.98	16.59	0.255	14.9	5.53e-05	0.000201	1	265.317	-1.9e-05
70.48	42.82	0.001611	-0.000219	0.991426	0.1842	19.28	52.04	6.3e-05	-1.54e-05	0.666	0.45	51.19	23.54	32.76	16.18	0.251	13.2	6.3e-05	-1.54e-05	1	265.478	-1e-05
Pore Pressure Depletion Stage #7 [Seq:60]																								Single constant values from direct linear fits to stage stress-strain data:
69.51	42.21	0.001656	0	0.991267	0.1841	18.31	51.31	3.94e-05	0.000443	0.521	0.69	51.2	23.9	33	17.16	0.324	17.5	3.94e-05	0.000443	1	265.961	-1.8e-05		Cm,p:	5.55e-05	+/-	1.1e-06	(1/MPa)
69.28	42.03	0.00167	1.4e-05	0.991142	0.1841	17.98	51.11	4.5e-05	0.000328	0.57	0.5	51.3	24.05	33.14	17.49	0.301	16.5	4.5e-05	0.000328	1	266.094	-1.4e-05		Cp,p:	0.000299	+/-	1e-05	(1/MPa)
69.27	41.83	0.001686	3e-05	0.991053	0.1841	17.65	50.98	4.85e-05	0.000425	0.657	0.44	51.63	24.19	33.34	17.82	0.255	17	4.85e-05	0.000425	1	266.228	-1.3e-05		Estimated linear poro-elastic Young's modulus, Poisson's ratio, gamma_h values from fit to stage stress-strain data:
69.27	41.6	0.001702	4.6e-05	0.990867	0.1841	17.32	50.82	5.16e-05	0.000225	0.718	0.48	51.95	24.28	33.5	18.14	0.22	17	5.16e-05	0.000225	1	266.361	-4e-06		E:	14.9	+/-	0.25	GPa
69.27	41.36	0.00172	6.4e-05	0.990911	0.1841	16.99	50.67	5.35e-05	0.000151	0.7	0.47	52.28	24.37	33.68	18.47	0.231	16.1	5.35e-05	0.000151	1	266.494	-1.7e-05		nu:	0.243	+/-	0.01
69.27	41.13	0.001738	8.2e-05	0.990762	0.1841	16.65	50.51	5.26e-05	0.000369	0.703	0.47	52.62	24.48	33.86	18.81	0.229	16.4	5.26e-05	0.000369	1	266.627	-1.2e-05		[ Assumed Biot Coefficient:			1	]
69.27	40.88	0.001756	0.0001	0.990662	0.184	16.31	50.35	4.73e-05	0.000117	0.647	0.43	52.96	24.58	34.04	19.16	0.261	17.3	4.73e-05	0.000117	1	266.761	-1.2e-05		Gamma_h:	0.69	+/-	0.005
69.27	40.69	0.001769	0.000114	0.99068	0.184	15.98	50.22	5.37e-05	0.000319	0.651	0.43	53.29	24.72	34.24	19.48	0.259	15.2	5.37e-05	0.000319	1	266.894	-2.1e-05
69.27	40.47	0.001789	0.000133	0.990473	0.184	15.67	50.07	6.07e-05	0.000443	0.709	0.47	53.6	24.8	34.4	19.8	0.226	14.3	6.07e-05	0.000443	1	267.027	-1.1e-05
69.27	40.23	0.001809	0.000153	0.990409	0.184	15.32	49.91	6.1e-05	0.000279	0.722	0.48	53.95	24.91	34.59	20.15	0.217	14.4	6.1e-05	0.000279	1	267.161	-1.5e-05
69.27	40	0.001829	0.000173	0.990298	0.184	15.01	49.75	6.06e-05	0.000341	0.723	0.48	54.26	24.99	34.75	20.46	0.217	14.5	6.06e-05	0.000341	1	267.294	-1.5e-05
69.27	39.75	0.001849	0.000193	0.990187	0.184	14.65	49.59	6.58e-05	0.00037	0.729	0.49	54.62	25.1	34.94	20.81	0.213	13.4	6.58e-05	0.00037	1	267.428	-1.5e-05
69.27	39.5	0.001873	0.000217	0.990054	0.1839	14.33	49.43	7.37e-05	0.000413	0.754	0.5	54.94	25.17	35.1	21.13	0.198	12.2	7.37e-05	0.000413	1	267.561	-1.4e-05
69.27	39.22	0.001901	0.000245	0.989899	0.1839	13.94	49.23	7.06e-05	0.000396	0.733	0.49	55.33	25.27	35.29	21.52	0.211	12.6	7.06e-05	0.000396	1	267.721	-1.4e-05
Pore Pressure Inflation Stage #6 [Seq:63]																								Single constant values from direct linear fits to stage stress-strain data:
70.25	39.66	0.001874	0	0.990054	0.1839	14.86	49.86	5.56e-05	2.73e-05	0.747	0.87	55.38	24.8	34.99	20.6	0.202	16.1	5.56e-05	2.73e-05	1	268.204	-1.5e-05		Cm,p:	4.98e-05	+/-	4e-07	(1/MPa)
70.48	39.88	0.001858	-1.6e-05	0.990095	0.184	15.17	50.08	4.76e-05	0.000241	0.657	0.58	55.31	24.71	34.91	20.29	0.255	17.3	4.76e-05	0.000241	1	268.337	-1e-05		Cp,p:	0.000277	+/-	9e-06	(1/MPa)
70.48	40.1	0.001842	-3.2e-05	0.990232	0.184	15.54	50.23	4.71e-05	0.000242	0.651	0.43	54.93	24.56	34.68	19.92	0.259	17.4	4.71e-05	0.000242	1	268.471	-1.5e-05		Estimated linear poro-elastic Young's modulus, Poisson's ratio, gamma_h values from fit to stage stress-strain data:
70.48	40.32	0.001826	-4.8e-05	0.990274	0.184	15.86	50.37	4.93e-05	0.000129	0.66	0.44	54.62	24.46	34.51	19.61	0.254	16.8	4.93e-05	0.000129	1	268.604	-1.1e-05		E:	16	+/-	0.27	GPa
70.48	40.53	0.00181	-6.4e-05	0.990315	0.184	16.19	50.51	4.74e-05	0.000338	0.624	0.42	54.29	24.34	34.32	19.27	0.273	16.8	4.74e-05	0.000338	1	268.738	-7e-06		nu:	0.258	+/-	0.009
70.48	40.74	0.001794	-8e-05	0.9905	0.184	16.53	50.65	4.71e-05	0.00041	0.615	0.41	53.95	24.21	34.12	18.93	0.278	16.7	4.71e-05	0.00041	1	268.871	-1.6e-05		[ Assumed Biot Coefficient:			1	]
70.49	40.94	0.001778	-9.6e-05	0.990589	0.184	16.87	50.79	4.57e-05	0.000259	0.642	0.43	53.62	24.07	33.92	18.59	0.264	17.8	4.57e-05	0.000259	1	269.004	-1.6e-05		Gamma_h:	0.644	+/-	0.002
70.49	41.15	0.001764	-0.00011	0.990668	0.184	17.18	50.93	5.19e-05	8.24e-05	0.68	0.45	53.3	23.97	33.75	18.28	0.242	16.3	5.19e-05	8.24e-05	1	269.137	-1.7e-05
70.48	41.38	0.001744	-0.000129	0.990635	0.184	17.52	51.08	5.61e-05	0.000237	0.701	0.47	52.97	23.87	33.57	17.95	0.23	15.4	5.61e-05	0.000237	1	269.271	-4e-06
70.48	41.63	0.001726	-0.000147	0.990831	0.1841	17.86	51.25	4.98e-05	0.000422	0.624	0.42	52.62	23.77	33.39	17.61	0.273	16	4.98e-05	0.000422	1	269.404	-1.3e-05
70.48	41.81	0.00171	-0.000163	0.99092	0.1841	18.2	51.37	4.91e-05	0.000276	0.589	0.39	52.29	23.61	33.17	17.27	0.291	15.5	4.91e-05	0.000276	1	269.538	-1.3e-05
70.49	42.01	0.001695	-0.000179	0.991009	0.1841	18.51	51.5	5.43e-05	0.000305	0.652	0.44	51.97	23.5	32.99	16.95	0.258	15.1	5.43e-05	0.000305	1	269.671	-1.4e-05
70.49	42.24	0.001675	-0.000199	0.99112	0.1841	18.86	51.66	5.43e-05	0.000362	0.652	0.44	51.63	23.38	32.8	16.61	0.258	15.1	5.43e-05	0.000362	1	269.804	-1.4e-05
70.49	42.49	0.001655	-0.000219	0.99128	0.1841	19.25	51.82	4.59e-05	0.000446	0.62	0.42	51.23	23.24	32.57	16.21	0.276	17.2	4.59e-05	0.000446	1	269.964	-1.9e-05
Pore Pressure Depletion Stage #8 [Seq:66]																								Single constant values from direct linear fits to stage stress-strain data:
69.5	41.9	0.001694	0	0.990914	0.1841	18.29	51.1	3.47e-05	-0.00056	0.546	0.67	51.21	23.61	32.81	17.18	0.312	20.7	3.47e-05	-0.00056	1	270.448	-5e-06		Cm,p:	5.22e-05	+/-	6.4e-07	(1/MPa)
69.3	41.71	0.001708	1.4e-05	0.99098	0.1841	17.97	50.91	5.26e-05	0.000141	0.658	0.54	51.33	23.74	32.94	17.49	0.255	15.7	5.26e-05	0.000141	1	270.581	-1.8e-05		Cp,p:	0.000266	+/-	8.9e-06	(1/MPa)
69.3	41.48	0.001728	3.4e-05	0.990821	0.1841	17.65	50.75	5.05e-05	0.000426	0.656	0.44	51.66	23.83	33.11	17.82	0.256	16.3	5.05e-05	0.000426	1	270.714	-1.3e-05		Estimated linear poro-elastic Young's modulus, Poisson's ratio, gamma_h values from fit to stage stress-strain data:
69.3	41.26	0.001742	4.8e-05	0.990694	0.184	17.28	50.61	4.7e-05	0.000168	0.603	0.41	52.02	23.98	33.33	18.19	0.284	16.5	4.7e-05	0.000168	1	270.848	-8e-06		E:	15	+/-	0.26	GPa
69.29	41.06	0.00176	6.6e-05	0.99069	0.184	16.95	50.47	5.42e-05	0.000247	0.658	0.44	52.34	24.11	33.52	18.51	0.255	15.2	5.42e-05	0.000247	1	270.981	-1.7e-05		nu:	0.278	+/-	0.009
69.29	40.85	0.001776	8.2e-05	0.990553	0.184	16.65	50.33	5.01e-05	0.000304	0.678	0.45	52.64	24.2	33.68	18.81	0.243	16.8	5.01e-05	0.000304	1	271.114	-1.2e-05		[ Assumed Biot Coefficient:			1	]
69.29	40.63	0.001792	9.8e-05	0.990512	0.184	16.31	50.18	4.84e-05	0.000201	0.614	0.41	52.98	24.32	33.87	19.15	0.279	16.2	4.84e-05	0.000201	1	271.248	-1.6e-05		Gamma_h:	0.656	+/-	0.004
69.29	40.43	0.00181	0.000116	0.990412	0.184	15.95	50.05	5.12e-05	0.000288	0.64	0.42	53.34	24.47	34.09	19.51	0.265	15.8	5.12e-05	0.000288	1	271.381	-1.6e-05
69.29	40.21	0.001825	0.000132	0.990322	0.184	15.65	49.9	5.27e-05	0.000367	0.698	0.46	53.65	24.56	34.26	19.82	0.232	16.3	5.27e-05	0.000367	1	271.514	-1.5e-05
69.3	39.98	0.001843	0.000149	0.990174	0.184	15.31	49.75	5.2e-05	0.000368	0.639	0.43	53.99	24.67	34.44	20.15	0.265	15.5	5.2e-05	0.000368	1	271.648	-1.1e-05
69.27	39.77	0.001861	0.000167	0.990074	0.184	14.95	49.6	5.56e-05	0.00016	0.682	0.47	54.32	24.82	34.65	20.51	0.241	15.2	5.56e-05	0.00016	1	271.781	-1e-05
69.27	39.52	0.001881	0.000187	0.990059	0.1839	14.62	49.43	6.05e-05	0.000266	0.734	0.49	54.65	24.89	34.81	20.84	0.21	14.7	6.05e-05	0.000266	1	271.914	-1.9e-05
69.27	39.29	0.001901	0.000207	0.989899	0.1839	14.29	49.28	6.24e-05	0.000322	0.701	0.47	54.98	24.99	34.99	21.17	0.23	13.8	6.24e-05	0.000322	1	272.048	-1.4e-05
69.26	39	0.001927	0.000233	0.989851	0.1839	13.89	49.09	6.71e-05	-7.83e-05	0.72	0.49	55.36	25.11	35.19	21.57	0.219	13.1	6.71e-05	-7.83e-05	1	272.208	-2.2e-05
Pore Pressure Inflation Stage #7 [Seq:69]																								Single constant values from direct linear fits to stage stress-strain data:
70.22	39.54	0.001896	0	0.989885	0.1839	14.86	49.77	4.88e-05	0.000493	0.66	0.8	55.36	24.68	34.91	20.6	0.254	17	4.88e-05	0.000493	1	272.691	-1e-05		Cm,p:	5e-05	+/-	5.8e-07	(1/MPa)
70.46	39.75	0.00188	-1.6e-05	0.990022	0.1839	15.19	49.99	4.69e-05	0.000339	0.599	0.52	55.27	24.56	34.79	20.27	0.286	16.5	4.69e-05	0.000339	1	272.824	-1.5e-05		Cp,p:	0.000272	+/-	7.4e-06	(1/MPa)
70.47	39.95	0.001864	-3.2e-05	0.990111	0.184	15.54	50.12	4.88e-05	0.000276	0.644	0.43	54.93	24.41	34.58	19.92	0.262	16.7	4.88e-05	0.000276	1	272.958	-1.5e-05		Estimated linear poro-elastic Young's modulus, Poisson's ratio, gamma_h values from fit to stage stress-strain data:
70.47	40.17	0.001848	-4.8e-05	0.990201	0.184	15.85	50.27	4.95e-05	0.00028	0.685	0.46	54.62	24.32	34.42	19.61	0.24	17.2	4.95e-05	0.00028	1	273.091	-1.5e-05		E:	16	+/-	0.26	GPa
70.47	40.39	0.001832	-6.4e-05	0.99029	0.184	16.19	50.41	4.47e-05	0.000254	0.654	0.43	54.28	24.2	34.23	19.28	0.257	18.4	4.47e-05	0.000254	1	273.224	-1.6e-05		nu:	0.26	+/-	0.009
70.46	40.6	0.001818	-7.8e-05	0.990368	0.184	16.52	50.56	4.83e-05	0.000347	0.643	0.42	53.95	24.09	34.04	18.95	0.263	16.8	4.83e-05	0.000347	1	273.358	-1.6e-05		[ Assumed Biot Coefficient:			1	]
70.45	40.81	0.0018	-9.6e-05	0.990516	0.184	16.85	50.69	5e-05	0.000292	0.633	0.41	53.61	23.97	33.85	18.62	0.268	16.1	5e-05	0.000292	1	273.491	-2.1e-05		Gamma_h:	0.656	+/-	0.003
70.44	41.04	0.001784	-0.000112	0.990558	0.184	17.2	50.84	4.77e-05	0.000125	0.674	0.46	53.24	23.84	33.64	18.26	0.246	17.6	4.77e-05	0.000125	1	273.624	-1.7e-05
70.48	41.26	0.001768	-0.000127	0.990599	0.184	17.52	51	4.91e-05	0.000344	0.662	0.45	52.96	23.74	33.48	17.95	0.253	16.9	4.91e-05	0.000344	1	273.758	-1.2e-05
70.47	41.47	0.001752	-0.000143	0.990784	0.1841	17.85	51.13	5.34e-05	0.000238	0.686	0.45	52.62	23.62	33.28	17.61	0.239	15.9	5.34e-05	0.000238	1	273.891	-2.2e-05
70.47	41.72	0.001733	-0.000163	0.990752	0.1841	18.19	51.31	5.25e-05	0.00015	0.667	0.45	52.28	23.54	33.12	17.28	0.25	15.9	5.25e-05	0.00015	1	274.024	-9e-06
70.47	41.92	0.001717	-0.000179	0.990889	0.1841	18.53	51.44	5.17e-05	0.000358	0.611	0.41	51.94	23.39	32.9	16.93	0.28	15.1	5.17e-05	0.000358	1	274.158	-1.3e-05
70.48	42.13	0.001699	-0.000197	0.990989	0.1841	18.85	51.58	6.18e-05	0.000347	0.699	0.47	51.63	23.28	32.73	16.61	0.231	13.9	6.18e-05	0.000347	1	274.291	-1.4e-05
70.48	42.42	0.001673	-0.000223	0.991133	0.1841	19.23	51.77	7.42e-05	0.000416	0.825	0.55	51.25	23.18	32.54	16.23	0.149	12.8	7.42e-05	0.000416	1	274.451	-1.4e-05
Pore Pressure Depletion Stage #9 [Seq:72]																								Single constant values from direct linear fits to stage stress-strain data:
69.48	41.83	0.001716	0	0.990889	0.1841	18.27	51.05	4.5e-05	0.000254	0.601	0.68	51.2	23.56	32.77	17.19	0.285	17.2	4.5e-05	0.000254	1	274.934	-1.3e-05		Cm,p:	5.14e-05	+/-	5e-07	(1/MPa)
69.29	41.62	0.001732	1.6e-05	0.9908	0.1841	17.95	50.85	5.18e-05	0.000292	0.66	0.54	51.35	23.68	32.9	17.52	0.254	16	5.18e-05	0.000292	1	275.068	-1.3e-05		Cp,p:	0.000276	+/-	8.9e-06	(1/MPa)
69.29	41.4	0.00175	3.4e-05	0.9907	0.184	17.62	50.7	5.21e-05	0.000294	0.689	0.46	51.67	23.78	33.08	17.84	0.237	16.4	5.21e-05	0.000294	1	275.201	-1.3e-05		Estimated linear poro-elastic Young's modulus, Poisson's ratio, gamma_h values from fit to stage stress-strain data:
69.28	41.18	0.001766	5e-05	0.990611	0.184	17.29	50.54	4.68e-05	0.000264	0.632	0.42	51.99	23.88	33.25	18.17	0.269	17.1	4.68e-05	0.000264	1	275.334	-1.2e-05		E:	15.7	+/-	0.23	GPa
69.28	40.97	0.001782	6.6e-05	0.990522	0.184	16.93	50.41	4.63e-05	0.000185	0.606	0.4	52.35	24.04	33.47	18.53	0.282	16.8	4.63e-05	0.000185	1	275.468	-1.2e-05		nu:	0.262	+/-	0.008
69.28	40.76	0.001798	8.2e-05	0.99048	0.184	16.6	50.27	5.2e-05	0.000316	0.684	0.45	52.68	24.16	33.66	18.86	0.24	16.3	5.2e-05	0.000316	1	275.601	-1.6e-05		[ Assumed Biot Coefficient:			1	]
69.29	40.55	0.001814	9.8e-05	0.990343	0.184	16.32	50.13	5.2e-05	0.000248	0.685	0.45	52.97	24.24	33.82	19.15	0.239	16.3	5.2e-05	0.000248	1	275.734	-1.1e-05		Gamma_h:	0.656	+/-	0.003
69.29	40.34	0.00183	0.000114	0.99035	0.184	15.98	49.99	4.87e-05	0.000122	0.632	0.42	53.31	24.35	34	19.48	0.269	16.5	4.87e-05	0.000122	1	275.868	-2e-05
69.29	40.11	0.001847	0.000131	0.99025	0.184	15.62	49.84	5.26e-05	0.000297	0.666	0.45	53.67	24.49	34.22	19.84	0.25	15.8	5.26e-05	0.000297	1	276.001	-2e-05
69.28	39.88	0.001865	0.000149	0.99015	0.184	15.3	49.68	5.5e-05	0.000383	0.69	0.46	53.98	24.59	34.39	20.17	0.236	15.5	5.5e-05	0.000383	1	276.134	-1.9e-05
69.28	39.66	0.001883	0.000167	0.990001	0.1839	14.97	49.54	5.24e-05	0.000372	0.627	0.41	54.32	24.69	34.57	20.5	0.272	15.2	5.24e-05	0.000372	1	276.268	-1.5e-05
69.29	39.45	0.001901	0.000185	0.989901	0.1839	14.61	49.4	5.28e-05	0.000376	0.645	0.43	54.68	24.85	34.79	20.86	0.262	15.4	5.28e-05	0.000376	1	276.401	-1.4e-05
69.29	39.23	0.001919	0.000203	0.989753	0.1839	14.28	49.25	6.06e-05	0.000365	0.724	0.48	55.01	24.94	34.96	21.18	0.216	14.5	6.06e-05	0.000365	1	276.534	-9e-06
69.3	38.94	0.001945	0.000229	0.989657	0.1839	13.9	49.06	7.34e-05	0.000137	0.765	0.51	55.4	25.04	35.16	21.57	0.19	12.4	7.34e-05	0.000137	1	276.694	-1.3e-05
Pore Pressure Depletion Stage #10 [Seq:74]																								Single constant values from direct linear fits to stage stress-strain data:
69.3	38.91	0.001949	0	0.989635	0.1839	13.89	49.04	6.18e-05	0.000247	0.694	0.48	55.41	25.02	35.15	21.58	0.234	13.9	6.18e-05	0.000247	1	276.778	-1.3e-05		Cm,p:	8.45e-05	+/-	7.6e-07	(1/MPa)
69.27	38.4	0.001997	4.8e-05	0.989416	0.1839	13.16	48.69	7.07e-05	0.000362	0.707	0.48	56.1	25.24	35.53	22.3	0.227	12.3	7.07e-05	0.000362	1	277.078	-1.7e-05		Cp,p:	0.000458	+/-	5e-06	(1/MPa)
69.27	37.87	0.002053	0.000104	0.989106	0.1838	12.42	48.34	7.55e-05	0.00039	0.713	0.48	56.85	25.45	35.92	23.04	0.223	11.5	7.55e-05	0.00039	1	277.378	-1.6e-05		Estimated linear poro-elastic Young's modulus, Poisson's ratio, gamma_h values from fit to stage stress-strain data:
69.26	37.35	0.002109	0.00016	0.988844	0.1838	11.68	47.99	7.8e-05	0.000435	0.743	0.49	57.58	25.67	36.3	23.78	0.205	11.5	7.8e-05	0.000435	1	277.678	-2e-05		E:	10.8	+/-	0.071	GPa
69.27	36.77	0.002169	0.00022	0.988464	0.1837	10.93	47.6	8.16e-05	0.000521	0.743	0.49	58.34	25.84	36.67	24.53	0.205	11	8.16e-05	0.000521	1	277.978	-1.5e-05		nu:	0.19	+/-	0.005
69.28	36.24	0.002231	0.000282	0.988074	0.1836	10.19	47.25	8.22e-05	0.000426	0.722	0.48	59.1	26.05	37.07	25.28	0.218	10.7	8.22e-05	0.000426	1	278.278	-9e-06		[ Assumed Biot Coefficient:			1	]
69.28	35.7	0.00229	0.000342	0.987838	0.1836	9.45	46.89	8.14e-05	0.00039	0.745	0.5	59.84	26.25	37.44	26.02	0.203	11	8.14e-05	0.00039	1	278.578	-1.8e-05		Gamma_h:	0.768	+/-	0.005
69.27	35.14	0.00235	0.000402	0.987506	0.1836	8.71	46.52	8.56e-05	0.000479	0.773	0.52	60.57	26.43	37.81	26.76	0.185	10.7	8.56e-05	0.000479	1	278.878	-1.7e-05
69.28	34.56	0.002416	0.000468	0.987141	0.1835	7.97	46.13	8.82e-05	0.000493	0.788	0.52	61.31	26.58	38.16	27.49	0.175	10.5	8.82e-05	0.000493	1	279.178	-1.6e-05
69.29	33.97	0.00248	0.000532	0.986787	0.1835	7.23	45.75	8.7e-05	0.000456	0.796	0.54	62.06	26.74	38.51	28.23	0.169	10.7	8.7e-05	0.000456	1	279.478	-1.5e-05
69.25	33.36	0.002546	0.000598	0.98647	0.1834	6.48	45.33	8.77e-05	0.00046	0.785	0.53	62.77	26.89	38.85	28.99	0.177	10.5	8.77e-05	0.00046	1	279.778	-1.8e-05
69.25	32.81	0.00261	0.000662	0.986116	0.1834	5.75	44.96	9.03e-05	0.000474	0.807	0.54	63.51	27.06	39.21	29.71	0.162	10.4	9.03e-05	0.000474	1	280.078	-1.8e-05
69.25	32.16	0.00268	0.000732	0.985777	0.1833	4.99	44.53	8.97e-05	0.000538	0.817	0.55	64.26	27.17	39.53	30.47	0.155	10.5	8.97e-05	0.000538	1	280.378	-2.1e-05
69.25	31.59	0.002744	0.000796	0.985327	0.1832	4.26	44.14	8.93e-05	0.000501	0.8	0.53	65	27.33	39.89	31.21	0.167	10.5	8.93e-05	0.000501	1	280.678	-1.1e-05
69.26	30.98	0.002812	0.000864	0.985047	0.1832	3.51	43.74	8.99e-05	0.00051	0.784	0.51	65.75	27.47	40.23	31.95	0.178	10.3	8.99e-05	0.00051	1	280.978	-1.9e-05
69.28	30.6	0.002856	0.000908	0.984756	0.1831	3.02	43.49	8.73e-05	0.000679	0.74	0.48	66.26	27.59	40.48	32.45	0.206	10.2	8.73e-05	0.000679	1	281.178	-1.4e-05
Pore Pressure Inflation Stage #8 [Seq:77]																								Single constant values from direct linear fits to stage stress-strain data:
70.27	30.98	0.002838	0	0.984904	0.1832	3.98	44.08	4.77e-05	5.03e-05	0.603	0.73	66.29	27	40.1	31.48	0.284	16.2	4.77e-05	5.03e-05	1	281.661	-1.9e-05		Cm,p:	4.85e-05	+/-	3.7e-07	(1/MPa)
70.48	31.19	0.002822	-1.6e-05	0.984945	0.1832	4.31	44.29	4.81e-05	0.0002	0.636	0.54	66.17	26.88	39.98	31.15	0.267	16.7	4.81e-05	0.0002	1	281.794	-1.5e-05		Cp,p:	0.00026	+/-	9.8e-06	(1/MPa)
70.49	31.4	0.002806	-3.2e-05	0.985034	0.1832	4.64	44.43	4.5e-05	0.000256	0.61	0.41	65.85	26.76	39.79	30.82	0.281	17.3	4.5e-05	0.000256	1	281.928	-1.6e-05		Estimated linear poro-elastic Young's modulus, Poisson's ratio, gamma_h values from fit to stage stress-strain data:
70.49	31.59	0.002793	-4.6e-05	0.985112	0.1832	4.98	44.56	4.17e-05	0.00031	0.583	0.39	65.51	26.62	39.58	30.49	0.294	18.1	4.17e-05	0.00031	1	282.061	-1.6e-05		E:	16	+/-	0.3	GPa
70.49	31.79	0.002779	-6e-05	0.985239	0.1832	5.31	44.69	4.52e-05	0.000328	0.584	0.39	65.18	26.48	39.38	30.15	0.294	16.7	4.52e-05	0.000328	1	282.194	-2.1e-05		nu:	0.283	+/-	0.009
70.49	31.98	0.002763	-7.6e-05	0.985328	0.1832	5.64	44.82	4.86e-05	0.000276	0.617	0.41	64.85	26.34	39.18	29.82	0.277	16.2	4.86e-05	0.000276	1	282.328	-2.1e-05		[ Assumed Biot Coefficient:			1	]
70.49	32.2	0.002747	-9.2e-05	0.985417	0.1832	5.97	44.96	5.06e-05	7.77e-05	0.643	0.41	64.53	26.23	39	29.5	0.263	16.1	5.06e-05	7.77e-05	1	282.461	-2.1e-05		Gamma_h:	0.617	+/-	0.002
70.46	32.41	0.002729	-0.00011	0.985373	0.1832	6.31	45.09	5.02e-05	0.000148	0.621	0.4	64.15	26.1	38.78	29.15	0.275	15.8	5.02e-05	0.000148	1	282.594	-8e-06
70.46	32.62	0.002713	-0.000126	0.98551	0.1833	6.64	45.23	5.14e-05	0.000363	0.616	0.41	63.82	25.98	38.59	28.82	0.277	15.3	5.14e-05	0.000363	1	282.728	-1.3e-05
70.46	32.82	0.002695	-0.000144	0.98561	0.1833	6.97	45.36	5.13e-05	0.000435	0.64	0.42	63.49	25.85	38.39	28.49	0.265	15.8	5.13e-05	0.000435	1	282.861	-1.3e-05
70.45	33.04	0.002679	-0.00016	0.985796	0.1833	7.31	45.51	4.73e-05	0.000344	0.615	0.4	63.14	25.74	38.21	28.16	0.278	16.6	4.73e-05	0.000344	1	282.994	-2.2e-05
70.44	33.23	0.002663	-0.000176	0.985837	0.1833	7.65	45.64	4.82e-05	4.85e-05	0.615	0.43	62.79	25.59	37.99	27.82	0.278	16.3	4.82e-05	4.85e-05	1	283.128	-1.8e-05
70.48	33.45	0.002647	-0.000192	0.98583	0.1833	7.97	45.79	5.13e-05	0.000226	0.637	0.44	62.51	25.48	37.82	27.5	0.266	15.7	5.13e-05	0.000226	1	283.261	-1e-05
70.47	33.69	0.002625	-0.000214	0.986048	0.1833	8.38	45.95	5.61e-05	0.000855	0.559	0.35	62.09	25.32	37.57	27.09	0.306	13	5.61e-05	0.000855	1	283.421	-1.9e-05
Pore Pressure Depletion Stage #11 [Seq:80]																								Single constant values from direct linear fits to stage stress-strain data:
69.48	33.17	0.002663	0	0.985789	0.1833	7.39	45.27	4.93e-05	0.00028	0.652	0.71	62.09	25.78	37.88	28.07	0.258	16.6	4.93e-05	0.00028	1	283.905	-1.4e-05		Cm,p:	5.7e-05	+/-	1.2e-06	(1/MPa)
69.3	32.95	0.002679	1.6e-05	0.9857	0.1833	7.07	45.07	4.86e-05	0.000277	0.684	0.55	62.23	25.88	38	28.4	0.24	17.4	4.86e-05	0.000277	1	284.038	-1.3e-05		Cp,p:	0.00031	+/-	1.1e-05	(1/MPa)
69.3	32.72	0.002695	3.2e-05	0.985611	0.1833	6.74	44.91	4.85e-05	0.00035	0.648	0.45	62.56	25.98	38.18	28.73	0.26	16.8	4.85e-05	0.00035	1	284.171	-1.3e-05		Estimated linear poro-elastic Young's modulus, Poisson's ratio, gamma_h values from fit to stage stress-strain data:
69.26	32.52	0.00271	4.8e-05	0.985474	0.1833	6.41	44.77	5.23e-05	0.000218	0.661	0.46	62.85	26.11	38.36	29.05	0.253	15.8	5.23e-05	0.000218	1	284.305	-8e-06		E:	14.4	+/-	0.23	GPa
69.26	32.29	0.002728	6.6e-05	0.985469	0.1833	6.09	44.61	5.11e-05	0.0002	0.666	0.44	63.17	26.2	38.53	29.38	0.25	16.3	5.11e-05	0.0002	1	284.438	-1.7e-05		nu:	0.245	+/-	0.009
69.26	32.08	0.002744	8.2e-05	0.985332	0.1832	5.74	44.48	5.29e-05	0.000221	0.67	0.45	63.52	26.34	38.73	29.72	0.248	15.8	5.29e-05	0.000221	1	284.572	-1.2e-05		[ Assumed Biot Coefficient:			1	]
69.26	31.84	0.002764	0.000102	0.985317	0.1832	5.41	44.31	5.64e-05	0.000245	0.691	0.47	63.85	26.43	38.9	30.06	0.236	15.1	5.64e-05	0.000245	1	284.705	-2.1e-05		Gamma_h:	0.687	+/-	0.005
69.25	31.62	0.002782	0.00012	0.985169	0.1832	5.07	44.16	5.41e-05	0.000377	0.644	0.43	64.18	26.55	39.09	30.4	0.263	15	5.41e-05	0.000377	1	284.838	-1.6e-05
69.25	31.41	0.0028	0.000138	0.985069	0.1832	4.74	44.02	5.76e-05	0.000399	0.692	0.46	64.51	26.67	39.28	30.72	0.235	14.8	5.76e-05	0.000399	1	284.971	-1.6e-05
69.25	31.16	0.00282	0.000158	0.984909	0.1832	4.41	43.86	5.98e-05	0.00027	0.734	0.49	64.84	26.75	39.45	31.05	0.21	14.9	5.98e-05	0.00027	1	285.105	-1.1e-05
69.25	30.92	0.00284	0.000178	0.984894	0.1832	4.07	43.7	6.55e-05	0.000299	0.729	0.49	65.18	26.85	39.62	31.39	0.213	13.5	6.55e-05	0.000299	1	285.238	-1.9e-05
69.25	30.67	0.002864	0.000202	0.984713	0.1831	3.74	43.53	6.86e-05	0.000532	0.719	0.48	65.51	26.93	39.79	31.73	0.219	12.8	6.86e-05	0.000532	1	285.371	-1.4e-05
69.25	30.44	0.002886	0.000224	0.984543	0.1831	3.4	43.37	7.29e-05	0.000431	0.733	0.49	65.85	27.03	39.97	32.06	0.211	12.2	7.29e-05	0.000431	1	285.505	-1e-05
69.25	30.13	0.002918	0.000256	0.984414	0.1831	3.01	43.17	9.02e-05	0.000237	0.809	0.54	66.24	27.12	40.16	32.46	0.16	10.4	9.02e-05	0.000237	1	285.665	-1.4e-05
Pore Pressure Inflation Stage #9 [Seq:83]																								Single constant values from direct linear fits to stage stress-strain data:
70.23	30.63	0.002888	0	0.984533	0.1831	3.97	43.83	4.04e-05	0.000452	0.585	0.71	66.25	26.65	39.85	31.49	0.293	18.7	4.04e-05	0.000452	1	286.148	-1e-05		Cm,p:	4.9e-05	+/-	3.8e-07	(1/MPa)
70.44	30.82	0.002874	-1.4e-05	0.984659	0.1831	4.3	44.03	4.46e-05	0.00033	0.593	0.51	66.14	26.52	39.72	31.16	0.289	17.1	4.46e-05	0.00033	1	286.281	-1.5e-05		Cp,p:	0.000266	+/-	6.2e-06	(1/MPa)
70.44	31.02	0.002858	-3e-05	0.984748	0.1831	4.64	44.16	4.71e-05	0.000267	0.63	0.42	65.8	26.38	39.52	30.82	0.27	17	4.71e-05	0.000267	1	286.415	-1.5e-05		Estimated linear poro-elastic Young's modulus, Poisson's ratio, gamma_h values from fit to stage stress-strain data:
70.44	31.25	0.002843	-4.6e-05	0.984837	0.1832	4.98	44.31	4.8e-05	0.000198	0.66	0.44	65.46	26.27	39.33	30.49	0.254	17.2	4.8e-05	0.000198	1	286.548	-1.5e-05		E:	15.7	+/-	0.19	GPa
70.44	31.46	0.002827	-6.2e-05	0.984878	0.1832	5.31	44.46	4.85e-05	0.000275	0.649	0.43	65.14	26.15	39.15	30.16	0.26	16.9	4.85e-05	0.000275	1	286.681	-1.1e-05		nu:	0.279	+/-	0.006
70.44	31.67	0.002811	-7.8e-05	0.985016	0.1832	5.64	44.6	4.77e-05	0.000275	0.596	0.4	64.81	26.04	38.96	29.83	0.288	16.1	4.77e-05	0.000275	1	286.815	-1.6e-05		[ Assumed Biot Coefficient:			1	]
70.44	31.86	0.002795	-9.4e-05	0.985057	0.1832	5.98	44.72	4.73e-05	0.000197	0.586	0.39	64.46	25.88	38.74	29.49	0.293	16	4.73e-05	0.000197	1	286.948	-1.2e-05		Gamma_h:	0.624	+/-	0.003
70.44	32.07	0.002779	-0.00011	0.985146	0.1832	6.31	44.86	4.81e-05	0.000273	0.639	0.44	64.13	25.76	38.55	29.15	0.265	16.8	4.81e-05	0.000273	1	287.081	-1.2e-05
70.46	32.28	0.002763	-0.000126	0.985235	0.1832	6.64	45.01	4.75e-05	0.000338	0.608	0.42	63.82	25.64	38.37	28.82	0.282	16.4	4.75e-05	0.000338	1	287.215	-1.2e-05
70.46	32.47	0.002747	-0.000142	0.985372	0.1832	6.98	45.14	5.11e-05	0.00028	0.618	0.41	63.48	25.49	38.15	28.48	0.277	15.4	5.11e-05	0.00028	1	287.348	-1.7e-05
70.46	32.69	0.002729	-0.00016	0.985424	0.1832	7.31	45.28	5.4e-05	0.000159	0.67	0.44	63.15	25.38	37.97	28.15	0.248	15.5	5.4e-05	0.000159	1	287.481	-1.3e-05
70.46	32.92	0.002711	-0.000178	0.985476	0.1833	7.65	45.43	5.3e-05	0.000376	0.611	0.4	62.81	25.27	37.78	27.81	0.28	14.7	5.3e-05	0.000376	1	287.615	-9e-06
70.45	33.11	0.002693	-0.000196	0.985672	0.1833	7.99	45.56	5.31e-05	0.000335	0.632	0.42	62.47	25.12	37.57	27.48	0.269	15.1	5.31e-05	0.000335	1	287.748	-1.8e-05
70.45	33.38	0.002673	-0.000215	0.985688	0.1833	8.37	45.74	5.16e-05	-0.000251	0.798	0.53	62.08	25.01	37.37	27.1	0.168	18.1	5.16e-05	-0.000251	1	287.908	-1e-05
Pore Pressure Depletion Stage #12 [Seq:86]																								Single constant values from direct linear fits to stage stress-strain data:
69.47	32.82	0.002713	0	0.985562	0.1833	7.4	45.04	4.07e-05	0.000532	0.65	0.76	62.07	25.42	37.64	28.06	0.259	20.1	4.07e-05	0.000532	1	288.391	-1.8e-05		Cm,p:	5.36e-05	+/-	9.1e-07	(1/MPa)
69.26	32.61	0.002727	1.4e-05	0.985436	0.1832	7.08	44.83	4.57e-05	0.000264	0.649	0.54	62.18	25.53	37.75	28.38	0.26	17.9	4.57e-05	0.000264	1	288.525	-1.3e-05		Cp,p:	0.000302	+/-	9.5e-06	(1/MPa)
69.26	32.4	0.002743	3e-05	0.985395	0.1832	6.75	44.69	4.73e-05	0.000124	0.594	0.4	62.51	25.65	37.94	28.72	0.289	16.2	4.73e-05	0.000124	1	288.658	-1.7e-05		Estimated linear poro-elastic Young's modulus, Poisson's ratio, gamma_h values from fit to stage stress-strain data:
69.26	32.21	0.002759	4.6e-05	0.985354	0.1832	6.4	44.56	4.79e-05	0.000357	0.593	0.4	62.86	25.81	38.16	29.06	0.289	16	4.79e-05	0.000357	1	288.791	-2.1e-05		E:	15.2	+/-	0.25	GPa
69.26	32	0.002774	6.2e-05	0.985169	0.1832	6.08	44.42	4.86e-05	0.000428	0.637	0.42	63.18	25.92	38.34	29.38	0.266	16.6	4.86e-05	0.000428	1	288.925	-1.2e-05		nu:	0.248	+/-	0.009
69.26	31.79	0.00279	7.8e-05	0.985079	0.1832	5.75	44.28	5e-05	0.000145	0.639	0.43	63.51	26.05	38.53	29.72	0.265	16.2	5e-05	0.000145	1	289.058	-1.2e-05		[ Assumed Biot Coefficient:			1	]
69.26	31.57	0.002808	9.6e-05	0.985075	0.1832	5.4	44.13	5.36e-05	0.000167	0.685	0.46	63.86	26.17	38.73	30.06	0.239	15.9	5.36e-05	0.000167	1	289.191	-2e-05		Gamma_h:	0.658	+/-	0.005
69.26	31.33	0.002826	0.000114	0.984975	0.1832	5.08	43.97	5.16e-05	0.000366	0.674	0.45	64.18	26.26	38.9	30.39	0.246	16.3	5.16e-05	0.000366	1	289.325	-2e-05
69.25	31.13	0.002842	0.00013	0.984838	0.1832	4.74	43.84	5.71e-05	0.00047	0.679	0.45	64.51	26.38	39.09	30.72	0.243	14.8	5.71e-05	0.00047	1	289.458	-1.5e-05
69.25	30.88	0.002864	0.000152	0.984667	0.1831	4.41	43.67	5.95e-05	0.00041	0.664	0.44	64.84	26.47	39.26	31.05	0.251	14	5.95e-05	0.00041	1	289.591	-1e-05
69.26	30.68	0.002882	0.00017	0.984567	0.1831	4.07	43.54	5.59e-05	0.000316	0.661	0.44	65.19	26.61	39.47	31.39	0.253	14.8	5.59e-05	0.000316	1	289.725	-1e-05
69.26	30.43	0.002902	0.00019	0.984456	0.1831	3.73	43.38	6.26e-05	0.00028	0.73	0.49	65.53	26.7	39.64	31.73	0.212	14.1	6.26e-05	0.00028	1	289.858	-1e-05
69.26	30.19	0.002924	0.000212	0.984382	0.1831	3.4	43.21	6.58e-05	0.000235	0.712	0.47	65.86	26.79	39.81	32.06	0.223	13.3	6.58e-05	0.000235	1	289.991	-1.4e-05
69.26	29.92	0.00295	0.000238	0.984286	0.1831	3	43.03	6.48e-05	0.000256	0.656	0.43	66.26	26.92	40.03	32.46	0.256	12.7	6.48e-05	0.000256	1	290.151	-1.8e-05
Pore Pressure Inflation Stage #10 [Seq:89]																								Single constant values from direct linear fits to stage stress-strain data:
70.23	30.4	0.00292	0	0.984404	0.1831	3.97	43.68	4.25e-05	0.000461	0.559	0.71	66.26	26.43	39.71	31.49	0.306	17.2	4.25e-05	0.000461	1	290.635	-1.4e-05		Cm,p:	5.01e-05	+/-	4.2e-07	(1/MPa)
70.46	30.59	0.002906	-1.4e-05	0.98453	0.1831	4.3	43.88	4.16e-05	0.000311	0.58	0.5	66.15	26.29	39.58	31.16	0.296	18.1	4.16e-05	0.000311	1	290.768	-1.9e-05		Cp,p:	0.000264	+/-	6.7e-06	(1/MPa)
70.46	30.79	0.002892	-2.8e-05	0.984608	0.1831	4.64	44.01	4.82e-05	0.000198	0.672	0.45	65.82	26.15	39.37	30.82	0.247	17.4	4.82e-05	0.000198	1	290.901	-1.9e-05		Estimated linear poro-elastic Young's modulus, Poisson's ratio, gamma_h values from fit to stage stress-strain data:
70.46	31.03	0.002875	-4.6e-05	0.984661	0.1831	4.97	44.18	5.14e-05	0.000144	0.671	0.45	65.5	26.07	39.21	30.5	0.248	16.3	5.14e-05	0.000144	1	291.035	-1.5e-05		E:	15.6	+/-	0.21	GPa
70.46	31.23	0.002859	-6.2e-05	0.984702	0.1831	5.3	44.31	4.48e-05	0.000328	0.555	0.37	65.16	25.93	39	30.16	0.308	16.2	4.48e-05	0.000328	1	291.168	-1.1e-05		nu:	0.278	+/-	0.007
70.46	31.4	0.002845	-7.6e-05	0.984876	0.1832	5.63	44.42	5.02e-05	0.000291	0.688	0.45	64.82	25.77	38.79	29.83	0.238	17	5.02e-05	0.000291	1	291.301	-2e-05		[ Assumed Biot Coefficient:			1	]
70.45	31.69	0.002825	-9.6e-05	0.984892	0.1832	5.97	44.61	5.36e-05	0.000163	0.702	0.46	64.48	25.72	38.64	29.49	0.23	16.1	5.36e-05	0.000163	1	291.435	-1.2e-05		Gamma_h:	0.64	+/-	0.004
70.45	31.88	0.002809	-0.000112	0.984981	0.1832	6.3	44.73	5.12e-05	0.000362	0.617	0.41	64.14	25.57	38.43	29.16	0.277	15.4	5.12e-05	0.000362	1	291.568	-1.2e-05
70.44	32.1	0.002791	-0.00013	0.985129	0.1832	6.64	44.88	5.07e-05	0.00036	0.622	0.41	63.81	25.47	38.25	28.83	0.275	15.6	5.07e-05	0.00036	1	291.701	-1.7e-05
70.44	32.29	0.002775	-0.000146	0.985218	0.1832	6.97	45.01	4.71e-05	0.000267	0.605	0.4	63.47	25.32	38.03	28.49	0.283	16.5	4.71e-05	0.000267	1	291.835	-1.7e-05
70.44	32.51	0.002759	-0.000162	0.985307	0.1832	7.31	45.16	5.15e-05	0.000213	0.657	0.46	63.12	25.2	37.84	28.15	0.255	16	5.15e-05	0.000213	1	291.968	-1.7e-05
70.48	32.73	0.002741	-0.00018	0.985359	0.1832	7.64	45.31	5.48e-05	0.000161	0.646	0.45	62.84	25.09	37.67	27.83	0.261	14.9	5.48e-05	0.000161	1	292.101	-1.3e-05
70.48	32.94	0.002723	-0.000198	0.985411	0.1832	7.97	45.45	5.47e-05	0.000288	0.634	0.42	62.5	24.97	37.48	27.49	0.268	14.7	5.47e-05	0.000288	1	292.235	-9e-06
70.47	33.19	0.002701	-0.00022	0.985582	0.1833	8.36	45.62	5.74e-05	0.000593	0.648	0.42	62.1	24.83	37.25	27.1	0.26	14.2	5.74e-05	0.000593	1	292.395	-1.4e-05
Pore Pressure Depletion Stage #13 [Seq:92]																								Single constant values from direct linear fits to stage stress-strain data:
69.48	32.68	0.002739	0	0.985371	0.1832	7.4	44.94	4.59e-05	-0.000104	0.632	0.72	62.08	25.28	37.54	28.06	0.269	17.5	4.59e-05	-0.000104	1	292.878	-1.3e-05		Cm,p:	5.27e-05	+/-	7.9e-07	(1/MPa)
69.28	32.47	0.002755	1.6e-05	0.98533	0.1832	7.07	44.74	5.08e-05	0.000357	0.662	0.54	62.21	25.39	37.67	28.39	0.253	16.3	5.08e-05	0.000357	1	293.012	-1.7e-05		Cp,p:	0.000285	+/-	1.1e-05	(1/MPa)
69.29	32.24	0.002773	3.4e-05	0.985134	0.1832	6.73	44.59	4.81e-05	0.000262	0.635	0.42	62.55	25.5	37.85	28.73	0.267	16.7	4.81e-05	0.000262	1	293.145	-8e-06		Estimated linear poro-elastic Young's modulus, Poisson's ratio, gamma_h values from fit to stage stress-strain data:
69.29	32.04	0.002787	4.8e-05	0.985152	0.1832	6.41	44.46	4.59e-05	0.000109	0.581	0.39	62.88	25.63	38.05	29.05	0.295	16.4	4.59e-05	0.000109	1	293.278	-1.7e-05		E:	15.3	+/-	0.28	GPa
69.29	31.86	0.002803	6.4e-05	0.985063	0.1832	6.08	44.34	5.02e-05	0.000216	0.614	0.41	63.21	25.78	38.25	29.38	0.279	15.6	5.02e-05	0.000216	1	293.412	-1.6e-05		nu:	0.262	+/-	0.01
69.29	31.63	0.00282	8.2e-05	0.98501	0.1832	5.74	44.18	5.02e-05	0.000293	0.664	0.44	63.55	25.89	38.45	29.73	0.251	16.6	5.02e-05	0.000293	1	293.545	-2e-05		[ Assumed Biot Coefficient:			1	]
69.29	31.41	0.002836	9.8e-05	0.984873	0.1832	5.41	44.04	4.78e-05	0.000277	0.639	0.43	63.88	26	38.63	30.06	0.265	16.9	4.78e-05	0.000277	1	293.678	-1.6e-05		Gamma_h:	0.657	+/-	0.005
69.29	31.2	0.002852	0.000114	0.984832	0.1832	5.07	43.9	5.07e-05	0.000292	0.649	0.43	64.22	26.14	38.83	30.4	0.26	16.1	5.07e-05	0.000292	1	293.812	-2e-05
69.29	30.98	0.00287	0.000132	0.984684	0.1831	4.74	43.75	5.66e-05	0.000466	0.707	0.47	64.55	26.24	39.01	30.73	0.227	15.3	5.66e-05	0.000466	1	293.945	-1.5e-05
69.29	30.73	0.00289	0.000152	0.984524	0.1831	4.4	43.58	5.37e-05	0.000375	0.67	0.45	64.89	26.33	39.18	31.07	0.248	15.6	5.37e-05	0.000375	1	294.078	-1e-05
69.29	30.53	0.002906	0.000168	0.984435	0.1831	4.07	43.45	5.78e-05	0.000326	0.643	0.43	65.22	26.46	39.38	31.39	0.263	14	5.78e-05	0.000326	1	294.212	-1e-05
69.29	30.31	0.002928	0.00019	0.984313	0.1831	3.74	43.3	6.33e-05	0.000142	0.711	0.47	65.55	26.57	39.56	31.72	0.224	13.8	6.33e-05	0.000142	1	294.345	-9e-06
69.29	30.06	0.002948	0.00021	0.984346	0.1831	3.41	43.13	6.18e-05	0.000167	0.732	0.49	65.88	26.65	39.73	32.06	0.212	14.3	6.18e-05	0.000167	1	294.478	-2.2e-05
69.29	29.77	0.002974	0.000236	0.984154	0.1831	3	42.94	6.74e-05	0.000804	0.694	0.46	66.29	26.77	39.94	32.46	0.234	12.7	6.74e-05	0.000804	1	294.638	-1.8e-05
						Single constant values from direct linear fits to stress-strain data across all stages:
						Cm,p:	9.12e-05	+/-	4.6e-07	(1/MPa)
						Gamma_h:	0.813	+/-	0.003
						Cp,p:	0.000503	+/-	2.3e-06	(1/MPa)
						Estimated linear poro-elastic Young's modulus, Poisson's ratio values from fit to stress-strain data:
						E:	10.4	+/-	0.036	GPa
						nu:	0.15	+/-	0.003
						[ Assumed Biot Coefficient:			1	]
Next 2 lines are all stage-average parameters determined during test. [Label form: parm_Pstart-Pend_#n; parm=avg.parameter, Pstart/Pend=Pressure @ stage start/finish, n=sequential PPD/PPI number]
Cm_35-38_#1	Cm_35-38_#1_+/-	Cp_35-38_#1	Cp_35-38_#1_+/-	E_35-38_#1	E_35-38_#1_+/-	nu_35-38_#1	nu_35-38_#1_+/-	Gamma_35-38_#1	Gamma_35-38_#1_+/-	alpha_35-38_#1	Cm_38-36_#1	Cm_38-36_#1_+/-	Cp_38-36_#1	Cp_38-36_#1_+/-	E_38-36_#1	E_38-36_#1_+/-	nu_38-36_#1	nu_38-36_#1_+/-	Gamma_38-36_#1	Gamma_38-36_#1_+/-	alpha_38-36_#1	Cm_35-25_#2	Cm_35-25_#2_+/-	Cp_35-25_#2	Cp_35-25_#2_+/-	E_35-25_#2	E_35-25_#2_+/-	nu_35-25_#2	nu_35-25_#2_+/-	Gamma_35-25_#2	Gamma_35-25_#2_+/-	alpha_35-25_#2	Cm_26-30_#2	Cm_26-30_#2_+/-	Cp_26-30_#2	Cp_26-30_#2_+/-	E_26-30_#2	E_26-30_#2_+/-	nu_26-30_#2	nu_26-30_#2_+/-	Gamma_26-30_#2	Gamma_26-30_#2_+/-	alpha_26-30_#2	Cm_29-25_#3	Cm_29-25_#3_+/-	Cp_29-25_#3	Cp_29-25_#3_+/-	E_29-25_#3	E_29-25_#3_+/-
1.38e-05	3.8e-07	0.000671	1.3e-05	0.264	0.042	0.495	0.0008	0.00137	0.00094	1	1.41e-05	2e-07	0.000658	1.6e-05	20300000000	26000000000000	-349000000	440000000000	0.013	0.00028	1	7.8e-05	1.6e-06	0.000422	7.8e-06	11.6	0.18	0.193	0.01	0.76	0.0037	1	5.23e-05	6.4e-07	0.000299	7.4e-06	15.5	0.22	0.245	0.0076	0.648	0.0033	1	5.78e-05	1e-06	0.000297	9.9e-06	14.2	0.23
MEASURED EFFECTIVE STRESS & ENGINEERING STRAIN DATA:
Axial Eff.	Radial Eff.	Deviatoric	Mean Eff.	Pore	Axial	Radial	Volume	Vol.Strain	Experiment	Sequence
Stress	Stress	Stress	Stress	Pressure	Strain	Strain	Strain	Porosity	Time	Number
(MPa)	(MPa)	(MPa)	(MPa)	(MPa)	(dL/Lo)	(dR/Ro)	(dV/Vo)	(Vp/Vb)	(hours)	(Int.)
33.814	21.264	12.55	25.448	35.464	0	0	0	0.1855	239.157	27
33.718	21.166	12.552	25.35	35.56	-2e-06	-9e-06	-2e-05	0.1855	239.174	27
33.661	21.104	12.558	25.289	35.619	-2e-06	-4e-06	-1.1e-05	0.1855	239.191	27
33.569	21.008	12.562	25.195	35.71	-2e-06	-9e-06	-2e-05	0.1855	239.207	27
33.477	20.915	12.561	25.103	35.802	-4e-06	-1.3e-05	-3.1e-05	0.1855	239.224	27
33.386	20.823	12.563	25.011	35.894	-4e-06	-1.8e-05	-4e-05	0.1855	239.241	27
33.33	20.768	12.562	24.955	35.95	-6e-06	-2.2e-05	-5.1e-05	0.1855	239.257	27
33.237	20.676	12.562	24.863	36.043	-6e-06	-2.7e-05	-6e-05	0.1855	239.274	27
33.153	20.59	12.562	24.778	36.128	-6e-06	-3.1e-05	-6.8e-05	0.1855	239.291	27
33.087	20.526	12.561	24.713	36.192	-8e-06	-3.6e-05	-7.9e-05	0.1855	239.307	27
32.969	20.407	12.562	24.595	36.312	-1e-05	-4e-05	-9e-05	0.1855	239.324	27
32.911	20.35	12.561	24.537	36.369	-1e-05	-4.5e-05	-9.9e-05	0.1855	239.341	27
32.825	20.264	12.561	24.451	36.455	-1e-05	-4.9e-05	-0.000108	0.1855	239.357	27
32.733	20.173	12.56	24.36	36.547	-1.2e-05	-4.9e-05	-0.00011	0.1855	239.374	27
32.645	20.085	12.56	24.271	36.635	-1.4e-05	-6.2e-05	-0.000139	0.1856	239.391	27
32.55	19.99	12.56	24.177	36.73	-1.4e-05	-6.2e-05	-0.000139	0.1856	239.407	27
32.498	19.937	12.561	24.124	36.783	-1.6e-05	-6.2e-05	-0.000141	0.1856	239.424	27
32.403	19.845	12.559	24.031	36.876	-1.8e-05	-7.6e-05	-0.00017	0.1856	239.441	27
32.318	19.757	12.561	23.944	36.962	-2e-05	-7.1e-05	-0.000163	0.1856	239.457	27
32.228	19.666	12.562	23.854	37.055	-2e-05	-8.5e-05	-0.00019	0.1856	239.474	27
32.141	19.579	12.562	23.767	37.141	-2.2e-05	-8.5e-05	-0.000192	0.1856	239.491	27
32.082	19.52	12.562	23.707	37.201	-2.2e-05	-9.4e-05	-0.000209	0.1856	239.507	27
31.997	19.439	12.559	23.625	37.285	-2.2e-05	-9.8e-05	-0.000218	0.1856	239.524	27
31.912	19.351	12.561	23.538	37.371	-2.4e-05	-9.8e-05	-0.00022	0.1856	239.541	27
31.821	19.26	12.561	23.447	37.462	-2.4e-05	-0.000107	-0.000238	0.1856	239.557	27
31.77	19.207	12.563	23.395	37.515	-2.6e-05	-0.000107	-0.00024	0.1856	239.574	27
31.638	19.075	12.563	23.263	37.647	-2.8e-05	-0.000116	-0.00026	0.1857	239.591	27
31.591	19.027	12.564	23.215	37.695	-3e-05	-0.00012	-0.000271	0.1857	239.607	27
31.505	18.939	12.566	23.127	37.784	-3e-05	-0.000129	-0.000289	0.1857	239.624	27
31.419	18.854	12.566	23.042	37.871	-3.2e-05	-0.000129	-0.000291	0.1857	239.641	27
31.331	18.763	12.568	22.952	37.962	-3.4e-05	-0.000138	-0.000311	0.1857	239.657	27
31.284	18.714	12.57	22.904	38.01	-3.4e-05	-0.000143	-0.00032	0.1857	239.674	27
31.15	18.58	12.57	22.77	38.144	-3.6e-05	-0.000152	-0.00034	0.1857	239.691	27
31.063	18.491	12.572	22.682	38.233	-3.6e-05	-0.000143	-0.000322	0.1857	239.707	27
31.017	18.444	12.573	22.635	38.28	-3.8e-05	-0.000152	-0.000342	0.1857	239.724	27
30.927	18.356	12.57	22.547	38.369	-3.8e-05	-0.000169	-0.000377	0.1858	239.741	27
30.84	18.268	12.571	22.459	38.458	-4e-05	-0.000165	-0.00037	0.1858	239.757	27
30.924	18.388	12.536	22.567	38.333	-3e-05	-0.000161	-0.000351	0.1857	240.041	31
31.008	18.47	12.539	22.649	38.249	-2.8e-05	-0.000165	-0.000358	0.1857	240.058	31
31.128	18.591	12.537	22.77	38.127	-2.8e-05	-0.000165	-0.000358	0.1857	240.074	31
31.206	18.667	12.539	22.846	38.049	-2.6e-05	-0.000156	-0.000338	0.1857	240.091	31
31.253	18.713	12.539	22.893	38.001	-2.4e-05	-0.000147	-0.000318	0.1857	240.107	31
31.406	18.825	12.581	23.018	37.889	-2.4e-05	-0.000152	-0.000327	0.1857	240.124	31
31.482	18.899	12.583	23.093	37.812	-2.2e-05	-0.000147	-0.000316	0.1857	240.141	31
31.56	18.975	12.585	23.17	37.736	-2.2e-05	-0.000138	-0.000299	0.1857	240.157	31
31.633	19.048	12.584	23.243	37.662	-2.2e-05	-0.000129	-0.000281	0.1857	240.174	31
31.75	19.163	12.587	23.359	37.546	-2e-05	-0.000138	-0.000297	0.1857	240.191	31
31.791	19.205	12.586	23.401	37.503	-1.8e-05	-0.000134	-0.000286	0.1857	240.208	31
31.904	19.315	12.588	23.512	37.391	-1.8e-05	-0.000116	-0.00025	0.1857	240.224	31
31.978	19.386	12.592	23.584	37.318	-1.6e-05	-0.000116	-0.000248	0.1857	240.241	31
32.052	19.461	12.592	23.658	37.242	-1.4e-05	-0.000116	-0.000246	0.1857	240.257	31
32.166	19.572	12.594	23.77	37.129	-1.4e-05	-0.000111	-0.000237	0.1856	240.274	31
32.213	19.619	12.594	23.817	37.083	-1.2e-05	-0.000107	-0.000226	0.1856	240.291	31
32.291	19.697	12.594	23.895	37.005	-1e-05	-9.4e-05	-0.000197	0.1856	240.308	31
32.403	19.81	12.593	24.008	36.89	-1e-05	-8.9e-05	-0.000188	0.1856	240.324	31
32.484	19.891	12.593	24.089	36.809	-8e-06	-8.9e-05	-0.000186	0.1856	240.341	31
32.563	19.968	12.595	24.166	36.731	-6e-06	-8e-05	-0.000167	0.1856	240.357	31
32.64	20.044	12.596	24.243	36.653	-6e-06	-8e-05	-0.000167	0.1856	240.374	31
32.717	20.121	12.596	24.32	36.575	-6e-06	-7.6e-05	-0.000158	0.1856	240.391	31
32.794	20.199	12.595	24.397	36.497	-4e-06	-6.7e-05	-0.000138	0.1856	240.407	31
32.914	20.321	12.594	24.519	36.376	-4e-06	-7.1e-05	-0.000147	0.1856	240.424	31
32.989	20.392	12.597	24.591	36.302	-2e-06	-5.8e-05	-0.000118	0.1855	240.441	31
33.037	20.44	12.597	24.639	36.253	0	-4.9e-05	-9.8e-05	0.1855	240.458	31
33.116	20.52	12.596	24.718	36.173	0	-5.3e-05	-0.000107	0.1855	240.474	31
33.226	20.628	12.598	24.827	36.062	2e-06	-4.5e-05	-8.7e-05	0.1855	240.491	31
33.303	20.706	12.597	24.905	35.983	4e-06	-4.5e-05	-8.5e-05	0.1855	240.507	31
33.383	20.784	12.599	24.983	35.904	4e-06	-4e-05	-7.6e-05	0.1855	240.524	31
33.461	20.863	12.598	25.062	35.824	6e-06	-3.1e-05	-5.6e-05	0.1855	240.541	31
33.539	20.942	12.597	25.141	35.744	6e-06	-3.1e-05	-5.6e-05	0.1855	240.558	31
33.617	21.021	12.596	25.219	35.664	8e-06	-2.2e-05	-3.6e-05	0.1855	240.574	31
33.697	21.102	12.595	25.301	35.582	1e-05	-1.3e-05	-1.7e-05	0.1855	240.591	31
33.777	21.179	12.597	25.378	35.503	1e-05	-1.8e-05	-2.6e-05	0.1855	240.607	31
33.88	21.197	12.683	25.424	35.394	2e-05	-1.3e-05	-6e-06	0.1855	241.724	34
33.967	21.283	12.683	25.511	35.306	2.2e-05	-1.3e-05	-4e-06	0.1855	241.758	34
34.058	21.238	12.82	25.511	35.215	3e-05	-1.7e-05	-5e-06	0.1855	241.791	34
34.146	21.237	12.909	25.54	35.129	3.8e-05	-1.3e-05	1.2e-05	0.1854	241.824	34
34.232	21.28	12.952	25.597	35.045	4.2e-05	-1.3e-05	1.6e-05	0.1854	241.857	34
34.327	21.32	13.007	25.655	34.952	4.4e-05	-1.7e-05	1e-05	0.1854	241.891	34
34.418	21.327	13.09	25.691	34.862	5.2e-05	-1.7e-05	1.8e-05	0.1854	241.924	34
34.505	21.363	13.142	25.744	34.774	5.6e-05	-1.7e-05	2.2e-05	0.1854	241.958	34
34.592	21.399	13.194	25.797	34.688	6e-05	-1.7e-05	2.6e-05	0.1854	241.991	34
34.671	21.436	13.235	25.848	34.612	6.2e-05	-1.2e-05	3.7e-05	0.1854	242.007	34
34.758	21.472	13.286	25.901	34.524	6.8e-05	-1.7e-05	3.4e-05	0.1854	242.041	34
34.77	21.458	13.312	25.895	34.512	7.2e-05	-1.2e-05	4.7e-05	0.1854	242.058	34
34.85	21.499	13.351	25.949	34.432	7.4e-05	-2.1e-05	3.2e-05	0.1854	242.074	34
34.938	21.508	13.43	25.985	34.345	7.8e-05	-1.7e-05	4.5e-05	0.1854	242.107	34
35.026	21.531	13.495	26.029	34.258	8.4e-05	-1.6e-05	5.1e-05	0.1854	242.141	34
35.113	21.551	13.562	26.071	34.174	9e-05	-2.5e-05	3.9e-05	0.1854	242.174	34
35.2	21.56	13.64	26.106	34.087	9.6e-05	-1.2e-05	7.2e-05	0.1854	242.208	34
35.291	21.586	13.705	26.154	33.996	0.000102	-1.6e-05	6.9e-05	0.1854	242.241	34
35.387	21.617	13.77	26.207	33.901	0.000106	-1.2e-05	8.2e-05	0.1854	242.274	34
35.477	21.644	13.833	26.255	33.811	0.000112	-7e-06	9.8e-05	0.1854	242.308	34
35.537	21.614	13.923	26.255	33.75	0.00012	-1.1e-05	9.7e-05	0.1854	242.341	34
35.619	21.672	13.946	26.321	33.668	0.000122	-2.5e-05	7.2e-05	0.1854	242.357	34
35.719	21.685	14.034	26.363	33.564	0.000128	-2e-05	8.7e-05	0.1854	242.407	34
35.809	21.694	14.115	26.399	33.477	0.000135	-1.1e-05	0.000113	0.1854	242.441	34
35.899	21.715	14.183	26.443	33.392	0.000139	-1.5e-05	0.000109	0.1854	242.474	34
35.982	21.759	14.223	26.5	33.308	0.000141	-2e-05	0.000102	0.1854	242.491	34
36.091	21.763	14.328	26.539	33.199	0.000151	-1.1e-05	0.00013	0.1853	242.541	34
36.186	21.825	14.361	26.612	33.099	0.000155	-1.5e-05	0.000125	0.1854	242.574	34
36.289	21.835	14.454	26.653	32.997	0.000163	-1.5e-05	0.000133	0.1853	242.607	34
36.389	21.846	14.544	26.694	32.893	0.000171	-1.5e-05	0.000142	0.1853	242.657	34
36.492	21.87	14.622	26.744	32.791	0.000177	-1e-05	0.000157	0.1853	242.691	34
36.584	21.918	14.666	26.807	32.697	0.000183	-1e-05	0.000163	0.1853	242.724	34
36.68	21.939	14.741	26.853	32.6	0.000189	-1e-05	0.000169	0.1853	242.757	34
36.776	21.957	14.819	26.896	32.505	0.000197	-1.4e-05	0.000168	0.1853	242.791	34
36.872	22.002	14.87	26.959	32.409	0.000203	-1.4e-05	0.000175	0.1853	242.824	34
36.967	22.008	14.959	26.994	32.313	0.000211	-1.4e-05	0.000183	0.1853	242.857	34
37.076	22.019	15.057	27.038	32.202	0.000219	-1.4e-05	0.000191	0.1853	242.907	34
37.166	22.085	15.081	27.112	32.112	0.000223	-1e-05	0.000204	0.1853	242.941	34
37.264	22.082	15.182	27.143	32.013	0.000231	-1.8e-05	0.000194	0.1853	242.974	34
37.356	22.125	15.231	27.202	31.921	0.000237	-1.4e-05	0.00021	0.1853	243.007	34
37.451	22.143	15.308	27.246	31.828	0.000245	-1.8e-05	0.000209	0.1853	243.041	34
37.457	22.109	15.347	27.225	31.822	0.000249	-1.4e-05	0.000222	0.1853	243.058	34
37.537	22.154	15.384	27.281	31.741	0.000251	-1.8e-05	0.000215	0.1853	243.074	34
37.595	22.161	15.434	27.306	31.684	0.000257	-9e-06	0.000239	0.1853	243.107	34
37.672	22.211	15.46	27.365	31.608	0.000261	-1.3e-05	0.000234	0.1853	243.124	34
37.7	22.188	15.512	27.359	31.579	0.000265	-1.3e-05	0.000238	0.1853	243.141	34
37.761	22.212	15.549	27.395	31.518	0.000267	-1.8e-05	0.000231	0.1853	243.157	34
37.849	22.237	15.612	27.441	31.432	0.000275	-1.8e-05	0.00024	0.1853	243.191	34
37.928	22.279	15.649	27.495	31.354	0.000279	-2.2e-05	0.000235	0.1853	243.224	34
38.014	22.248	15.766	27.504	31.268	0.000289	-1.7e-05	0.000254	0.1852	243.257	34
38.1	22.274	15.826	27.55	31.184	0.000295	-1.3e-05	0.000269	0.1852	243.291	34
38.178	22.344	15.834	27.622	31.103	0.000297	-1.7e-05	0.000262	0.1852	243.308	34
38.313	22.351	15.963	27.672	30.971	0.000311	-1.3e-05	0.000286	0.1852	243.357	34
38.364	22.342	16.022	27.683	30.921	0.000315	-1.7e-05	0.000281	0.1852	243.391	34
38.437	22.39	16.047	27.739	30.849	0.000319	-1.3e-05	0.000294	0.1852	243.407	34
38.517	22.382	16.135	27.761	30.769	0.000327	-1.2e-05	0.000302	0.1852	243.441	34
38.597	22.4	16.197	27.799	30.69	0.000333	-1.2e-05	0.000308	0.1852	243.474	34
38.679	22.43	16.249	27.846	30.61	0.000339	-1.2e-05	0.000314	0.1852	243.491	34
38.732	22.436	16.296	27.868	30.557	0.000345	-8e-06	0.000329	0.1852	243.524	34
38.801	22.494	16.306	27.93	30.489	0.000347	-1.2e-05	0.000323	0.1852	243.541	34
38.887	22.474	16.413	27.945	30.404	0.000355	-1.7e-05	0.000322	0.1852	243.574	34
38.967	22.497	16.47	27.987	30.321	0.000363	-1.6e-05	0.00033	0.1852	243.607	34
39.053	22.521	16.531	28.032	30.236	0.000369	-1.6e-05	0.000336	0.1852	243.641	34
39.098	22.526	16.572	28.05	30.194	0.000373	-1.6e-05	0.00034	0.1852	243.657	34
39.165	22.571	16.594	28.102	30.125	0.000377	-1.6e-05	0.000344	0.1852	243.674	34
39.249	22.585	16.664	28.14	30.045	0.000381	-1.6e-05	0.000349	0.1852	243.708	34
39.334	22.603	16.731	28.18	29.96	0.000389	-1.2e-05	0.000366	0.1852	243.741	34
39.415	22.649	16.766	28.238	29.878	0.000393	-1.6e-05	0.000361	0.1852	243.774	34
39.505	22.641	16.864	28.262	29.79	0.000403	-1.6e-05	0.000371	0.1852	243.808	34
39.584	22.686	16.897	28.319	29.709	0.000407	-1.1e-05	0.000384	0.1851	243.824	34
39.637	22.699	16.938	28.345	29.656	0.000411	-1.6e-05	0.000379	0.1851	243.857	34
39.713	22.736	16.978	28.395	29.583	0.000415	-1.6e-05	0.000383	0.1851	243.874	34
39.793	22.737	17.056	28.423	29.503	0.000423	-2e-05	0.000383	0.1851	243.907	34
39.873	22.725	17.148	28.441	29.425	0.000431	-2e-05	0.000391	0.1851	243.941	34
39.914	22.743	17.171	28.467	29.384	0.000435	-1.5e-05	0.000404	0.1851	243.958	34
39.997	22.794	17.203	28.528	29.303	0.000439	-1.5e-05	0.000408	0.1851	243.974	34
40.004	22.749	17.255	28.5	29.295	0.000443	-1.5e-05	0.000412	0.1851	243.991	34
40.075	22.78	17.295	28.545	29.226	0.000447	-1.5e-05	0.000416	0.1851	244.007	34
40.158	22.811	17.347	28.594	29.144	0.000453	-1.1e-05	0.000431	0.1851	244.041	34
40.245	22.836	17.409	28.639	29.055	0.000459	-1.5e-05	0.000429	0.1851	244.074	34
40.329	22.852	17.477	28.678	28.971	0.000469	-1.5e-05	0.000439	0.1851	244.107	34
40.411	22.856	17.555	28.708	28.889	0.000475	-1.5e-05	0.000445	0.1851	244.141	34
40.452	22.873	17.579	28.733	28.846	0.000479	-1.5e-05	0.000449	0.1851	244.157	34
40.532	22.928	17.603	28.796	28.767	0.000483	-1e-05	0.000462	0.1851	244.174	34
40.539	22.873	17.665	28.762	28.759	0.000487	-1.5e-05	0.000457	0.1851	244.191	34
40.615	22.911	17.704	28.812	28.685	0.000491	-1.9e-05	0.000453	0.1851	244.208	34
40.624	22.885	17.739	28.798	28.676	0.000497	-1.5e-05	0.000468	0.1851	244.224	34
40.698	22.918	17.78	28.845	28.6	0.000501	-1.9e-05	0.000463	0.1851	244.241	34
40.784	22.956	17.828	28.898	28.512	0.000507	-1.4e-05	0.000478	0.1851	244.274	34
40.867	22.961	17.906	28.93	28.429	0.000515	-1.9e-05	0.000477	0.1851	244.308	34
40.951	22.981	17.97	28.971	28.345	0.000523	-1.9e-05	0.000485	0.1851	244.341	34
41.035	22.979	18.056	28.998	28.258	0.000533	-2.3e-05	0.000487	0.1851	244.374	34
41.075	23.009	18.065	29.031	28.22	0.000535	-1.4e-05	0.000507	0.185	244.391	34
41.159	23.055	18.105	29.089	28.133	0.000539	-1.8e-05	0.000502	0.185	244.407	34
41.25	23.041	18.209	29.111	28.043	0.000551	-1.4e-05	0.000523	0.185	244.458	34
41.327	23.07	18.258	29.156	27.964	0.000555	-1.4e-05	0.000527	0.185	244.474	34
41.417	23.124	18.293	29.221	27.874	0.000561	-1.4e-05	0.000533	0.185	244.507	34
41.544	23.122	18.422	29.263	27.746	0.000573	-1.8e-05	0.000537	0.185	244.558	34
41.633	23.132	18.501	29.299	27.659	0.000583	-1.3e-05	0.000556	0.185	244.591	34
41.723	23.167	18.556	29.352	27.572	0.000589	-1.3e-05	0.000562	0.185	244.624	34
41.803	23.167	18.636	29.379	27.493	0.000597	-1.8e-05	0.000561	0.185	244.657	34
41.886	23.185	18.701	29.419	27.412	0.000605	-1.8e-05	0.000569	0.185	244.691	34
41.971	23.207	18.764	29.462	27.329	0.000611	-1.3e-05	0.000585	0.185	244.708	34
42.068	23.199	18.869	29.489	27.233	0.000623	-1.3e-05	0.000597	0.185	244.757	34
42.163	23.218	18.945	29.533	27.137	0.00063	-1.3e-05	0.000605	0.185	244.791	34
42.26	23.239	19.021	29.579	27.04	0.000638	-1.3e-05	0.000613	0.185	244.824	34
42.351	23.253	19.098	29.619	26.95	0.000646	-1.3e-05	0.000621	0.1849	244.857	34
42.452	23.29	19.162	29.677	26.847	0.000654	-1.2e-05	0.00063	0.1849	244.891	34
42.548	23.289	19.259	29.708	26.752	0.000664	-8e-06	0.000649	0.1849	244.924	34
42.652	23.311	19.341	29.758	26.648	0.000676	-1.7e-05	0.000643	0.1849	244.974	34
42.749	23.333	19.416	29.805	26.552	0.000682	-1.2e-05	0.000658	0.1849	245.007	34
42.844	23.34	19.505	29.841	26.456	0.000694	-1.2e-05	0.000671	0.1849	245.041	34
42.929	23.354	19.575	29.879	26.369	0.0007	-2.1e-05	0.000659	0.1849	245.074	34
43.023	23.369	19.654	29.92	26.275	0.00071	-2.1e-05	0.000669	0.1849	245.107	34
43.109	23.432	19.677	29.991	26.188	0.000714	-1.6e-05	0.000682	0.1849	245.141	34
43.195	23.454	19.741	30.034	26.099	0.000722	-2.5e-05	0.000673	0.1849	245.174	34
43.28	23.464	19.816	30.069	26.011	0.00073	-1.6e-05	0.000699	0.1849	245.208	34
43.365	23.489	19.876	30.114	25.925	0.000738	-1.6e-05	0.000707	0.1849	245.241	34
43.448	23.522	19.926	30.164	25.839	0.000744	-1.6e-05	0.000713	0.1849	245.274	34
43.53	23.525	20.005	30.193	25.757	0.000754	-1.6e-05	0.000723	0.1849	245.308	34
43.568	23.521	20.047	30.203	25.717	0.000758	-2e-05	0.000718	0.1849	245.324	34
43.647	23.581	20.066	30.27	25.635	0.000762	-7e-06	0.000749	0.1848	245.341	34
43.728	23.598	20.13	30.308	25.551	0.00077	-1.5e-05	0.00074	0.1849	245.374	34
43.817	23.608	20.209	30.344	25.46	0.000778	-1.1e-05	0.000757	0.1848	245.407	34
43.898	23.606	20.292	30.37	25.372	0.000788	-2.4e-05	0.00074	0.1849	245.441	34
43.974	23.647	20.328	30.423	25.293	0.000794	-1.5e-05	0.000764	0.1848	245.474	34
44.051	23.65	20.402	30.45	25.211	0.000802	-1.5e-05	0.000772	0.1848	245.507	34
44.13	23.664	20.466	30.486	25.132	0.000808	-1e-05	0.000787	0.1848	245.524	34
44.138	23.647	20.491	30.477	25.122	0.000812	-1.5e-05	0.000783	0.1848	245.541	34
44.209	23.706	20.503	30.54	25.051	0.000816	-1e-05	0.000796	0.1848	245.558	34
44.292	23.687	20.605	30.555	24.966	0.000824	-1.9e-05	0.000786	0.1848	245.591	34
44.366	23.714	20.651	30.598	24.891	0.000832	-1.5e-05	0.000803	0.1848	245.624	34
44.446	23.726	20.721	30.633	24.81	0.00084	-1e-05	0.00082	0.1848	245.657	34
44.519	23.746	20.772	30.671	24.738	0.000844	-1e-05	0.000824	0.1848	245.674	34
44.557	23.747	20.81	30.683	24.7	0.00085	-1.4e-05	0.000822	0.1848	245.691	34
44.577	23.235	21.342	30.349	25.665	0.000825	-1.5e-05	0.000795	0.1848	246.174	37
44.563	23.171	21.392	30.302	25.872	0.000813	-1.5e-05	0.000782	0.1848	246.257	37
44.513	23.132	21.381	30.259	25.96	0.000809	-2e-05	0.000769	0.1848	246.291	37
44.45	23.097	21.353	30.214	26.024	0.000809	-1.1e-05	0.000787	0.1848	246.308	37
44.374	23.096	21.277	30.189	26.1	0.000803	-1.5e-05	0.000772	0.1848	246.357	37
44.28	23.044	21.235	30.123	26.198	0.000799	-7e-06	0.000786	0.1848	246.391	37
44.187	23.027	21.16	30.08	26.289	0.000793	-1.6e-05	0.000762	0.1848	246.424	37
44.169	23.029	21.14	30.076	26.308	0.000793	-1.6e-05	0.000762	0.1848	246.441	37
44.1	22.988	21.112	30.025	26.38	0.000791	-2e-05	0.000751	0.1848	246.458	37
44.07	22.974	21.096	30.006	26.41	0.000789	-1.1e-05	0.000766	0.1848	246.474	37
44.011	22.942	21.069	29.965	26.469	0.000787	-2e-05	0.000747	0.1848	246.491	37
43.966	22.941	21.025	29.95	26.516	0.000783	-1.1e-05	0.00076	0.1848	246.524	37
43.892	22.907	20.984	29.902	26.59	0.000779	-1.6e-05	0.000747	0.1848	246.541	37
43.862	22.905	20.957	29.891	26.619	0.000777	-1.6e-05	0.000745	0.1848	246.558	37
43.803	22.864	20.939	29.844	26.679	0.000777	-1.6e-05	0.000745	0.1848	246.574	37
43.744	22.862	20.882	29.823	26.737	0.000773	-2.1e-05	0.000732	0.1849	246.607	37
43.685	22.84	20.845	29.788	26.798	0.000769	-1.6e-05	0.000737	0.1849	246.624	37
43.657	22.829	20.827	29.772	26.827	0.000767	-1.6e-05	0.000735	0.1849	246.641	37
43.597	22.8	20.798	29.732	26.886	0.000765	-1.6e-05	0.000733	0.1849	246.657	37
43.537	22.794	20.743	29.709	26.947	0.000761	-2.1e-05	0.00072	0.1849	246.691	37
43.478	22.755	20.723	29.663	27.006	0.000761	-1.6e-05	0.000729	0.1849	246.708	37
43.449	22.746	20.703	29.647	27.032	0.000759	-2.1e-05	0.000718	0.1849	246.724	37
43.391	22.726	20.665	29.615	27.092	0.000755	-1.6e-05	0.000722	0.1849	246.741	37
43.33	22.753	20.577	29.612	27.154	0.000749	-1.2e-05	0.000725	0.1849	246.774	37
43.272	22.69	20.582	29.55	27.213	0.000749	-1.7e-05	0.000716	0.1849	246.791	37
43.244	22.678	20.567	29.533	27.242	0.000747	-1.7e-05	0.000714	0.1849	246.808	37
43.185	22.647	20.538	29.493	27.301	0.000745	-1.2e-05	0.000721	0.1849	246.824	37
43.136	22.674	20.462	29.495	27.349	0.000741	-8e-06	0.000726	0.1849	246.857	37
43.07	22.631	20.439	29.444	27.413	0.000739	-1.2e-05	0.000715	0.1849	246.874	37
43.053	22.642	20.411	29.445	27.43	0.000735	-1.7e-05	0.000702	0.1849	246.891	37
42.985	22.601	20.384	29.395	27.499	0.000733	-1.2e-05	0.000709	0.1849	246.907	37
42.899	22.565	20.334	29.343	27.585	0.000729	-2.1e-05	0.000687	0.1849	246.941	37
42.867	22.558	20.309	29.327	27.615	0.000729	-1.7e-05	0.000696	0.1849	246.958	37
42.812	22.513	20.299	29.279	27.673	0.000727	-1.7e-05	0.000693	0.1849	246.974	37
42.782	22.507	20.275	29.265	27.701	0.000725	-1.7e-05	0.000691	0.1849	246.991	37
42.724	22.478	20.247	29.226	27.759	0.000723	-1.7e-05	0.000689	0.1849	247.007	37
42.696	22.489	20.207	29.224	27.787	0.000719	-1.7e-05	0.000685	0.1849	247.024	37
42.632	22.463	20.169	29.186	27.851	0.000715	-8e-06	0.000699	0.1849	247.041	37
42.581	22.457	20.124	29.165	27.903	0.000713	-1.7e-05	0.000679	0.1849	247.074	37
42.523	22.426	20.097	29.125	27.962	0.000711	-1.3e-05	0.000686	0.1849	247.091	37
42.493	22.436	20.057	29.122	27.991	0.000709	-1.3e-05	0.000684	0.1849	247.107	37
42.432	22.393	20.039	29.072	28.051	0.000705	-1.3e-05	0.00068	0.1849	247.124	37
42.359	22.377	19.982	29.038	28.123	0.000701	-1.7e-05	0.000667	0.1849	247.157	37
42.299	22.366	19.934	29.01	28.18	0.000697	-1.7e-05	0.000663	0.1849	247.191	37
42.231	22.333	19.898	28.966	28.248	0.000695	-1.8e-05	0.00066	0.1849	247.208	37
42.149	22.273	19.876	28.898	28.33	0.000693	-1.8e-05	0.000658	0.1849	247.241	37
42.061	22.252	19.809	28.855	28.414	0.000688	-1.3e-05	0.000661	0.1849	247.274	37
42.03	22.247	19.783	28.841	28.443	0.000686	-1.3e-05	0.000659	0.1849	247.291	37
41.973	22.202	19.77	28.792	28.499	0.000684	-1.3e-05	0.000657	0.1849	247.308	37
41.945	22.201	19.744	28.783	28.527	0.000682	-1.3e-05	0.000655	0.1849	247.324	37
41.885	22.195	19.69	28.758	28.583	0.00068	-1.8e-05	0.000644	0.1849	247.341	37
41.858	22.194	19.664	28.749	28.611	0.000678	-9e-06	0.00066	0.1849	247.357	37
41.802	22.153	19.649	28.703	28.667	0.000676	-1.3e-05	0.000649	0.1849	247.374	37
41.772	22.151	19.621	28.692	28.696	0.000672	-1.3e-05	0.000645	0.1849	247.391	37
41.714	22.124	19.59	28.654	28.753	0.00067	-1.4e-05	0.000643	0.1849	247.407	37
41.685	22.124	19.561	28.644	28.78	0.000668	-1.8e-05	0.000632	0.1849	247.424	37
41.625	22.097	19.528	28.606	28.841	0.000666	-1.8e-05	0.000629	0.1849	247.441	37
41.568	22.095	19.473	28.586	28.899	0.000662	-9e-06	0.000643	0.1849	247.474	37
41.507	22.068	19.439	28.547	28.958	0.00066	-1.8e-05	0.000623	0.1849	247.491	37
41.478	22.057	19.421	28.531	28.986	0.000658	-1.8e-05	0.000621	0.1849	247.507	37
41.419	22.016	19.403	28.483	29.045	0.000654	-1.8e-05	0.000617	0.185	247.524	37
41.363	22.025	19.338	28.471	29.1	0.00065	-1.8e-05	0.000613	0.185	247.558	37
41.305	21.999	19.306	28.435	29.16	0.000648	-9e-06	0.000629	0.1849	247.574	37
41.218	21.938	19.281	28.364	29.246	0.000644	-1.4e-05	0.000616	0.185	247.607	37
41.188	21.955	19.233	28.366	29.276	0.00064	-1.9e-05	0.000603	0.185	247.624	37
41.125	21.929	19.197	28.328	29.34	0.000638	-1.9e-05	0.000601	0.185	247.641	37
41.066	21.921	19.146	28.303	29.401	0.000634	-1.9e-05	0.000596	0.185	247.674	37
41.008	21.886	19.122	28.26	29.461	0.000632	-1.4e-05	0.000603	0.185	247.691	37
40.979	21.884	19.096	28.249	29.491	0.000628	-1.4e-05	0.000599	0.185	247.708	37
40.916	21.837	19.08	28.197	29.554	0.000628	-1.4e-05	0.000599	0.185	247.724	37
40.798	21.845	18.953	28.163	29.669	0.000616	-1.9e-05	0.000578	0.185	247.774	37
40.769	21.841	18.928	28.151	29.699	0.000614	-1.5e-05	0.000585	0.185	247.791	37
40.7	21.782	18.918	28.088	29.769	0.000614	-1.9e-05	0.000576	0.185	247.808	37
40.615	21.793	18.822	28.067	29.854	0.000604	-1e-05	0.000583	0.185	247.857	37
40.559	21.753	18.807	28.022	29.91	0.000602	-1e-05	0.000581	0.185	247.874	37
40.493	21.715	18.778	27.974	29.975	0.0006	-1.9e-05	0.000561	0.185	247.891	37
40.414	21.694	18.72	27.934	30.055	0.000594	-2.4e-05	0.000546	0.185	247.934	37
40.4	22.149	18.251	28.233	29.072	0.000633	-1.4e-05	0.000605	0.185	248.417	40
40.418	22.197	18.221	28.271	28.858	0.000647	-1.4e-05	0.00062	0.1849	248.501	40
40.426	22.178	18.248	28.261	28.849	0.000649	-2.7e-05	0.000595	0.185	248.518	40
40.499	22.233	18.266	28.322	28.775	0.000649	-1.4e-05	0.000622	0.1849	248.534	40
40.596	22.223	18.373	28.347	28.677	0.000659	-1.8e-05	0.000623	0.1849	248.584	40
40.675	22.265	18.41	28.402	28.596	0.000661	-2.2e-05	0.000616	0.185	248.618	40
40.763	22.294	18.468	28.45	28.509	0.000665	-1.3e-05	0.000638	0.1849	248.651	40
40.849	22.325	18.524	28.499	28.422	0.000669	-1.3e-05	0.000642	0.1849	248.684	40
40.937	22.352	18.585	28.547	28.331	0.000675	-2.2e-05	0.000631	0.1849	248.718	40
41.025	22.353	18.672	28.577	28.246	0.000681	-1.3e-05	0.000655	0.1849	248.751	40
41.109	22.422	18.687	28.651	28.16	0.000683	-1.8e-05	0.000648	0.1849	248.784	40
41.2	22.447	18.753	28.698	28.07	0.000687	-1.3e-05	0.000661	0.1849	248.817	40
41.206	22.441	18.765	28.696	28.063	0.000689	-1.3e-05	0.000663	0.1849	248.834	40
41.287	22.489	18.798	28.755	27.983	0.000693	-1.7e-05	0.000658	0.1849	248.851	40
41.381	22.489	18.892	28.786	27.888	0.000699	-1.3e-05	0.000673	0.1849	248.901	40
41.467	22.533	18.934	28.844	27.804	0.000703	-1.3e-05	0.000678	0.1849	248.934	40
41.559	22.565	18.994	28.896	27.713	0.000707	-8e-06	0.000691	0.1849	248.968	40
41.645	22.61	19.035	28.955	27.623	0.000711	-1.3e-05	0.000686	0.1849	249.001	40
41.733	22.639	19.094	29.004	27.536	0.000715	-1.7e-05	0.000681	0.1849	249.034	40
41.824	22.689	19.134	29.068	27.446	0.000719	-1.2e-05	0.000694	0.1849	249.067	40
41.933	22.693	19.24	29.106	27.337	0.000727	-1.2e-05	0.000702	0.1849	249.118	40
42.03	22.744	19.286	29.173	27.242	0.000731	-1.2e-05	0.000706	0.1849	249.151	40
42.12	22.791	19.329	29.234	27.151	0.000735	-1.7e-05	0.000702	0.1849	249.184	40
42.211	22.814	19.397	29.279	27.062	0.000741	-1.6e-05	0.000708	0.1849	249.218	40
42.324	22.839	19.485	29.334	26.952	0.000747	-1.6e-05	0.000714	0.1849	249.268	40
42.42	22.866	19.553	29.384	26.857	0.000751	-1.2e-05	0.000727	0.1849	249.301	40
42.523	22.896	19.628	29.438	26.756	0.000759	-1.6e-05	0.000726	0.1849	249.351	40
42.621	22.928	19.693	29.492	26.659	0.000763	-1.6e-05	0.000731	0.1849	249.384	40
42.723	22.931	19.792	29.529	26.557	0.000771	-2e-05	0.00073	0.1849	249.434	40
42.808	23.011	19.797	29.61	26.472	0.000773	-1.1e-05	0.00075	0.1848	249.468	40
42.907	23.035	19.872	29.659	26.374	0.000777	-2e-05	0.000736	0.1849	249.501	40
42.91	22.993	19.917	29.632	26.371	0.000781	-1.1e-05	0.000758	0.1848	249.518	40
42.997	23.071	19.926	29.713	26.283	0.000783	-2.5e-05	0.000733	0.1849	249.534	40
43.088	23.06	20.028	29.736	26.194	0.000791	-1.6e-05	0.00076	0.1848	249.584	40
43.131	23.074	20.057	29.76	26.153	0.000793	-1.1e-05	0.00077	0.1848	249.601	40
43.211	23.134	20.078	29.826	26.071	0.000795	-2e-05	0.000755	0.1848	249.618	40
43.31	23.112	20.198	29.845	25.972	0.000805	-2e-05	0.000765	0.1848	249.667	40
43.396	23.178	20.218	29.917	25.886	0.000809	-1.5e-05	0.000778	0.1848	249.701	40
43.49	23.194	20.296	29.959	25.789	0.000814	-1.1e-05	0.000793	0.1848	249.734	40
43.496	23.173	20.323	29.947	25.782	0.000816	-1.5e-05	0.000786	0.1848	249.751	40
43.576	23.225	20.351	30.008	25.7	0.00082	-1.5e-05	0.00079	0.1848	249.768	40
43.585	23.198	20.387	29.994	25.688	0.000822	-1.5e-05	0.000792	0.1848	249.784	40
43.665	23.25	20.415	30.055	25.61	0.000826	-1.5e-05	0.000797	0.1848	249.801	40
43.756	23.235	20.521	30.075	25.514	0.000834	-1.5e-05	0.000805	0.1848	249.851	40
43.835	23.283	20.552	30.134	25.43	0.00084	-1.5e-05	0.000811	0.1848	249.884	40
43.919	23.313	20.606	30.182	25.342	0.000844	-1e-05	0.000824	0.1848	249.917	40
43.999	23.343	20.656	30.228	25.258	0.000852	-1.5e-05	0.000823	0.1848	249.951	40
44.079	23.344	20.734	30.256	25.176	0.000856	-2.3e-05	0.00081	0.1848	249.984	40
44.158	23.386	20.772	30.31	25.091	0.000862	-1.9e-05	0.000825	0.1848	250.018	40
44.236	23.403	20.832	30.348	25.049	0.000866	-1.4e-05	0.000838	0.1848	250.034	40
44.313	23.415	20.899	30.381	24.967	0.000872	-1.9e-05	0.000835	0.1848	250.067	40
44.39	23.454	20.935	30.433	24.886	0.000876	-1e-05	0.000857	0.1848	250.101	40
44.472	23.47	21.002	30.471	24.804	0.000884	-1e-05	0.000865	0.1847	250.134	40
44.547	23.467	21.081	30.494	24.728	0.00089	-1.8e-05	0.000853	0.1848	250.167	40
44.589	23.481	21.108	30.517	24.687	0.000892	-1.4e-05	0.000864	0.1847	250.178	40
44.595	23.022	21.573	30.213	25.673	0.000859	-1.5e-05	0.000829	0.1848	250.661	43
44.55	22.956	21.594	30.154	25.932	0.000845	-1.1e-05	0.000824	0.1848	250.761	43
44.521	22.955	21.567	30.144	25.961	0.000843	-1.1e-05	0.000822	0.1848	250.778	43
44.463	22.909	21.554	30.094	26.02	0.000841	-2e-05	0.000802	0.1848	250.794	43
44.417	22.893	21.524	30.067	26.065	0.000839	-1.1e-05	0.000818	0.1848	250.827	43
44.348	22.876	21.472	30.033	26.134	0.000837	-1.1e-05	0.000816	0.1848	250.844	43
44.319	22.864	21.455	30.016	26.163	0.000835	-1.1e-05	0.000814	0.1848	250.861	43
44.262	22.812	21.451	29.962	26.219	0.000833	-2e-05	0.000794	0.1848	250.877	43
44.231	22.831	21.401	29.964	26.25	0.000829	-2e-05	0.00079	0.1848	250.894	43
44.17	22.809	21.362	29.929	26.311	0.000827	-1.5e-05	0.000796	0.1848	250.911	43
44.114	22.809	21.305	29.91	26.37	0.000823	-1.1e-05	0.000801	0.1848	250.944	43
44.054	22.783	21.271	29.873	26.431	0.000821	-1.1e-05	0.000799	0.1848	250.961	43
44.01	22.776	21.234	29.854	26.476	0.000817	-1.6e-05	0.000786	0.1848	250.994	43
43.938	22.749	21.19	29.812	26.548	0.000813	-1.6e-05	0.000782	0.1848	251.011	43
43.909	22.73	21.179	29.79	26.577	0.000813	-1.1e-05	0.000791	0.1848	251.028	43
43.851	22.69	21.161	29.743	26.635	0.000811	-1.6e-05	0.00078	0.1848	251.044	43
43.823	22.689	21.134	29.734	26.664	0.000809	-1.1e-05	0.000787	0.1848	251.061	43
43.764	22.679	21.085	29.707	26.724	0.000807	-1.1e-05	0.000785	0.1848	251.077	43
43.735	22.678	21.057	29.697	26.753	0.000805	-7e-06	0.000791	0.1848	251.094	43
43.669	22.605	21.064	29.626	26.819	0.000803	-1.6e-05	0.000772	0.1848	251.111	43
43.616	22.633	20.984	29.627	26.87	0.000797	-1.6e-05	0.000765	0.1848	251.144	43
43.558	22.61	20.947	29.593	26.929	0.000795	-1.6e-05	0.000763	0.1848	251.161	43
43.511	22.621	20.89	29.584	26.975	0.000791	-1.6e-05	0.000759	0.1848	251.194	43
43.439	22.565	20.874	29.523	27.047	0.000791	-1.6e-05	0.000759	0.1848	251.211	43
43.412	22.549	20.863	29.503	27.076	0.000789	-2.1e-05	0.000748	0.1848	251.227	43
43.353	22.531	20.822	29.472	27.136	0.000785	-1.6e-05	0.000753	0.1848	251.244	43
43.303	22.551	20.752	29.468	27.187	0.000779	-1.2e-05	0.000756	0.1848	251.278	43
43.237	22.499	20.738	29.411	27.255	0.000779	-1.2e-05	0.000756	0.1848	251.294	43
43.208	22.499	20.709	29.402	27.284	0.000777	-1.2e-05	0.000754	0.1848	251.311	43
43.148	22.469	20.679	29.362	27.342	0.000775	-1.6e-05	0.000743	0.1848	251.327	43
43.122	22.455	20.667	29.344	27.368	0.000773	-1.6e-05	0.000741	0.1849	251.344	43
43.065	22.422	20.643	29.303	27.423	0.000771	-1.2e-05	0.000747	0.1848	251.361	43
43.035	22.431	20.604	29.299	27.453	0.000769	-1.2e-05	0.000745	0.1848	251.377	43
42.977	22.412	20.564	29.267	27.511	0.000765	-1.2e-05	0.000741	0.1848	251.394	43
42.948	22.412	20.536	29.257	27.539	0.000763	-1.7e-05	0.00073	0.1849	251.411	43
42.888	22.358	20.53	29.201	27.6	0.000763	-1.7e-05	0.00073	0.1849	251.428	43
42.864	22.36	20.504	29.194	27.625	0.000761	-1.7e-05	0.000728	0.1849	251.444	43
42.8	22.323	20.476	29.149	27.689	0.000759	-2.1e-05	0.000717	0.1849	251.461	43
42.776	22.35	20.426	29.159	27.712	0.000755	-1.7e-05	0.000722	0.1849	251.477	43
42.712	22.323	20.389	29.119	27.776	0.000753	-1.2e-05	0.000729	0.1849	251.494	43
42.661	22.308	20.353	29.093	27.825	0.000749	-1.7e-05	0.000716	0.1849	251.528	43
42.601	22.288	20.314	29.059	27.883	0.000745	-1.2e-05	0.000721	0.1849	251.544	43
42.572	22.292	20.28	29.052	27.914	0.000745	-8e-06	0.000729	0.1849	251.561	43
42.514	22.258	20.256	29.01	27.971	0.000743	-1.3e-05	0.000718	0.1849	251.577	43
42.489	22.25	20.239	28.996	27.995	0.000742	-1.7e-05	0.000707	0.1849	251.594	43
42.43	22.197	20.233	28.941	28.053	0.000739	-1.7e-05	0.000705	0.1849	251.611	43
42.37	22.215	20.155	28.933	28.113	0.000734	-1.3e-05	0.000708	0.1849	251.644	43
42.313	22.169	20.143	28.884	28.171	0.000734	-8e-06	0.000717	0.1849	251.661	43
42.284	22.185	20.099	28.884	28.199	0.00073	-8e-06	0.000713	0.1849	251.678	43
42.223	22.175	20.048	28.858	28.258	0.000728	-1.3e-05	0.000702	0.1849	251.694	43
42.197	22.15	20.047	28.832	28.285	0.000726	-1.7e-05	0.000691	0.1849	251.711	43
42.139	22.1	20.039	28.779	28.344	0.000726	-1.7e-05	0.000691	0.1849	251.727	43
42.084	22.114	19.97	28.771	28.397	0.000718	-2.2e-05	0.000674	0.1849	251.761	43
42.021	22.087	19.934	28.732	28.461	0.000716	-1.7e-05	0.000681	0.1849	251.778	43
41.992	22.105	19.887	28.734	28.49	0.000714	-1.8e-05	0.000679	0.1849	251.794	43
41.934	22.064	19.87	28.688	28.547	0.000712	-1.3e-05	0.000685	0.1849	251.811	43
41.906	22.041	19.865	28.663	28.575	0.000712	-9e-06	0.000694	0.1849	251.827	43
41.847	22.032	19.816	28.637	28.634	0.000708	-1.3e-05	0.000681	0.1849	251.844	43
41.794	22.043	19.75	28.627	28.687	0.000702	-1.3e-05	0.000675	0.1849	251.877	43
41.734	22.001	19.734	28.578	28.747	0.0007	-1.8e-05	0.000664	0.1849	251.894	43
41.707	21.989	19.719	28.562	28.772	0.000698	-1.3e-05	0.000671	0.1849	251.911	43
41.649	21.961	19.688	28.524	28.831	0.000696	-1.8e-05	0.00066	0.1849	251.928	43
41.561	21.946	19.615	28.485	28.918	0.00069	-1.4e-05	0.000663	0.1849	251.961	43
41.534	21.899	19.635	28.444	28.947	0.00069	-1.8e-05	0.000654	0.1849	251.977	43
41.475	21.884	19.591	28.414	29.006	0.000686	-1.8e-05	0.00065	0.1849	251.994	43
41.417	21.903	19.513	28.408	29.063	0.00068	-1.4e-05	0.000652	0.1849	252.028	43
41.358	21.861	19.496	28.36	29.122	0.00068	-1.8e-05	0.000643	0.1849	252.044	43
41.271	21.818	19.453	28.302	29.209	0.000676	-1.8e-05	0.000639	0.1849	252.077	43
41.243	21.818	19.425	28.293	29.238	0.000672	-1.4e-05	0.000644	0.1849	252.094	43
41.184	21.786	19.398	28.252	29.296	0.00067	-1.8e-05	0.000633	0.1849	252.111	43
41.155	21.785	19.37	28.242	29.325	0.000668	-2.3e-05	0.000622	0.1849	252.127	43
41.097	21.754	19.344	28.201	29.382	0.000666	-1.8e-05	0.000629	0.1849	252.144	43
41.041	21.751	19.29	28.181	29.439	0.000662	-1.4e-05	0.000634	0.1849	252.178	43
40.98	21.741	19.239	28.154	29.5	0.000656	-1.4e-05	0.000628	0.1849	252.194	43
40.951	21.727	19.223	28.135	29.53	0.000654	-1.9e-05	0.000617	0.185	252.211	43
40.892	21.685	19.208	28.087	29.589	0.000652	-1.4e-05	0.000624	0.1849	252.227	43
40.831	21.689	19.142	28.069	29.649	0.000648	-1.9e-05	0.000611	0.185	252.261	43
40.773	21.668	19.106	28.036	29.707	0.000644	-1.4e-05	0.000615	0.185	252.278	43
40.743	21.662	19.082	28.022	29.738	0.000642	-1.9e-05	0.000604	0.185	252.294	43
40.688	21.612	19.076	27.971	29.795	0.00064	-1.9e-05	0.000602	0.185	252.311	43
40.627	21.614	19.013	27.952	29.856	0.000634	-1.4e-05	0.000605	0.185	252.344	43
40.572	21.586	18.986	27.915	29.913	0.000634	-1.4e-05	0.000605	0.185	252.361	43
40.543	21.595	18.948	27.911	29.94	0.00063	-1.5e-05	0.000601	0.185	252.377	43
40.485	21.562	18.922	27.87	29.999	0.000628	-1e-05	0.000608	0.185	252.394	43
40.426	21.55	18.876	27.842	30.056	0.000622	-1.9e-05	0.000584	0.185	252.421	43
40.411	21.939	18.472	28.096	29.074	0.000667	-1.4e-05	0.00064	0.1849	252.904	46
40.411	21.98	18.431	28.124	28.899	0.000679	-1.4e-05	0.000652	0.1849	252.988	46
40.491	22.006	18.485	28.167	28.819	0.000681	-1.3e-05	0.000654	0.1849	253.021	46
40.533	22.031	18.503	28.198	28.776	0.000683	-1.3e-05	0.000656	0.1849	253.037	46
40.6	22.054	18.546	28.236	28.71	0.000687	-1.8e-05	0.000652	0.1849	253.054	46
40.703	22.076	18.627	28.285	28.604	0.000695	-1.3e-05	0.000669	0.1849	253.104	46
40.781	22.116	18.666	28.337	28.523	0.000697	-1.3e-05	0.000671	0.1849	253.137	46
40.868	22.139	18.73	28.382	28.437	0.000701	-1.3e-05	0.000675	0.1849	253.171	46
40.952	22.188	18.764	28.443	28.352	0.000705	-1.3e-05	0.000679	0.1849	253.204	46
41.036	22.216	18.82	28.49	28.267	0.000709	-1.7e-05	0.000674	0.1849	253.238	46
41.126	22.254	18.872	28.545	28.175	0.000713	-1.7e-05	0.000679	0.1849	253.271	46
41.214	22.272	18.942	28.586	28.087	0.000719	-1.7e-05	0.000685	0.1849	253.304	46
41.302	22.305	18.996	28.638	27.999	0.000725	-1.3e-05	0.0007	0.1849	253.338	46
41.383	22.371	19.013	28.708	27.915	0.000727	-1.7e-05	0.000693	0.1849	253.371	46
41.471	22.376	19.095	28.741	27.827	0.000731	-1.7e-05	0.000697	0.1849	253.404	46
41.552	22.43	19.123	28.804	27.744	0.000733	-1.2e-05	0.000708	0.1849	253.438	46
41.598	22.384	19.214	28.789	27.698	0.000741	-2.1e-05	0.000699	0.1849	253.471	46
41.681	22.456	19.226	28.864	27.615	0.000743	-2.1e-05	0.000701	0.1849	253.488	46
41.771	22.487	19.284	28.915	27.527	0.000747	-1.2e-05	0.000723	0.1849	253.537	46
41.869	22.503	19.366	28.959	27.429	0.000753	-1.2e-05	0.000729	0.1849	253.571	46
41.968	22.567	19.401	29.034	27.331	0.000757	-1.2e-05	0.000733	0.1849	253.604	46
42.061	22.577	19.483	29.072	27.241	0.000761	-2.1e-05	0.000719	0.1849	253.637	46
42.158	22.606	19.552	29.123	27.145	0.000767	-1.6e-05	0.000734	0.1849	253.688	46
42.254	22.619	19.635	29.164	27.05	0.000773	-1.6e-05	0.000741	0.1849	253.721	46
42.341	22.679	19.662	29.233	26.965	0.000777	-1.2e-05	0.000754	0.1848	253.754	46
42.442	22.674	19.768	29.263	26.869	0.000783	-2e-05	0.000742	0.1848	253.804	46
42.485	22.69	19.796	29.288	26.827	0.000787	-1.1e-05	0.000764	0.1848	253.821	46
42.575	22.739	19.836	29.351	26.738	0.000789	-1.1e-05	0.000766	0.1848	253.838	46
42.657	22.773	19.884	29.401	26.634	0.000795	-2e-05	0.000754	0.1848	253.887	46
42.753	22.761	19.992	29.425	26.54	0.000803	-1.1e-05	0.00078	0.1848	253.921	46
42.844	22.802	20.041	29.483	26.453	0.000807	-2e-05	0.000767	0.1848	253.971	46
42.928	22.835	20.093	29.532	26.37	0.000811	-1.5e-05	0.00078	0.1848	253.988	46
43.012	22.872	20.14	29.586	26.287	0.000813	-1.1e-05	0.000791	0.1848	254.021	46
43.061	22.879	20.182	29.606	26.238	0.000819	-1.5e-05	0.000788	0.1848	254.054	46
43.144	22.915	20.229	29.658	26.156	0.000823	-1.1e-05	0.000801	0.1848	254.071	46
43.244	22.928	20.316	29.7	26.057	0.000829	-1.5e-05	0.000798	0.1848	254.121	46
43.325	22.954	20.371	29.744	25.976	0.000835	-2e-05	0.000796	0.1848	254.154	46
43.411	22.961	20.45	29.777	25.891	0.000841	-1.5e-05	0.000811	0.1848	254.188	46
43.492	23.03	20.461	29.851	25.809	0.000843	-1.5e-05	0.000813	0.1848	254.221	46
43.577	23.02	20.557	29.872	25.727	0.000851	-1.5e-05	0.000821	0.1848	254.254	46
43.654	23.055	20.6	29.921	25.648	0.000855	-1.5e-05	0.000825	0.1848	254.287	46
43.735	23.069	20.667	29.958	25.566	0.000858	-1.9e-05	0.00082	0.1848	254.321	46
43.817	23.11	20.707	30.012	25.484	0.000862	-1.5e-05	0.000833	0.1848	254.354	46
43.899	23.117	20.782	30.044	25.401	0.00087	-1.9e-05	0.000833	0.1848	254.387	46
43.978	23.178	20.8	30.111	25.321	0.000872	-1.4e-05	0.000844	0.1848	254.404	46
44.057	23.202	20.855	30.154	25.242	0.000876	-1e-05	0.000857	0.1848	254.438	46
44.148	23.192	20.955	30.177	25.15	0.000886	-1.4e-05	0.000858	0.1848	254.488	46
44.218	23.233	20.985	30.228	25.078	0.000888	-1.9e-05	0.000851	0.1848	254.504	46
44.3	23.255	21.045	30.27	24.995	0.000894	-1.4e-05	0.000866	0.1847	254.537	46
44.309	23.238	21.071	30.261	24.986	0.000896	-1.8e-05	0.000859	0.1848	254.554	46
44.382	23.291	21.091	30.322	24.913	0.000898	-1.8e-05	0.000862	0.1848	254.571	46
44.461	23.291	21.17	30.347	24.834	0.000904	-5e-06	0.000894	0.1847	254.604	46
44.548	23.289	21.259	30.375	24.745	0.000914	-1.4e-05	0.000887	0.1847	254.654	46
44.586	23.305	21.281	30.398	24.708	0.000916	-1.4e-05	0.000889	0.1847	254.664	46
44.613	22.876	21.736	30.122	25.656	0.000883	-1.9e-05	0.000845	0.1848	255.148	49
44.583	22.78	21.803	30.048	25.916	0.000869	-1.9e-05	0.000831	0.1848	255.248	49
44.558	22.751	21.806	30.02	25.943	0.000871	-1.5e-05	0.000842	0.1848	255.264	49
44.501	22.723	21.777	29.983	25.997	0.000867	-1.9e-05	0.000829	0.1848	255.281	49
44.473	22.744	21.729	29.987	26.026	0.000865	-1.5e-05	0.000835	0.1848	255.298	49
44.414	22.726	21.688	29.955	26.084	0.000861	-1.5e-05	0.000831	0.1848	255.314	49
44.387	22.728	21.659	29.948	26.112	0.000859	-6e-06	0.000847	0.1848	255.331	49
44.328	22.689	21.639	29.902	26.169	0.000857	-1e-05	0.000836	0.1848	255.347	49
44.303	22.671	21.632	29.882	26.194	0.000857	-1.1e-05	0.000836	0.1848	255.364	49
44.246	22.654	21.592	29.851	26.251	0.000855	-1.5e-05	0.000825	0.1848	255.381	49
44.216	22.664	21.552	29.848	26.28	0.000851	-1.5e-05	0.000821	0.1848	255.398	49
44.159	22.621	21.538	29.801	26.336	0.000849	-2e-05	0.00081	0.1848	255.414	49
44.113	22.638	21.474	29.796	26.38	0.000845	-1.5e-05	0.000815	0.1848	255.447	49
44.043	22.598	21.446	29.746	26.45	0.000841	-1.1e-05	0.00082	0.1848	255.464	49
43.956	22.57	21.385	29.699	26.535	0.000839	-1.5e-05	0.000808	0.1848	255.498	49
43.871	22.523	21.348	29.639	26.618	0.000835	-1.5e-05	0.000804	0.1848	255.531	49
43.843	22.535	21.307	29.638	26.647	0.000833	-2e-05	0.000793	0.1848	255.548	49
43.783	22.496	21.288	29.591	26.705	0.000831	-1.5e-05	0.0008	0.1848	255.564	49
43.754	22.505	21.248	29.588	26.733	0.000827	-1.1e-05	0.000805	0.1848	255.581	49
43.696	22.486	21.21	29.556	26.792	0.000825	-1.6e-05	0.000794	0.1848	255.597	49
43.667	22.477	21.19	29.54	26.819	0.000823	-2e-05	0.000783	0.1848	255.614	49
43.61	22.448	21.163	29.502	26.876	0.000823	-1.1e-05	0.000801	0.1848	255.631	49
43.565	22.447	21.119	29.486	26.922	0.000819	-1.6e-05	0.000788	0.1848	255.664	49
43.495	22.389	21.106	29.425	26.991	0.000817	-1.1e-05	0.000795	0.1848	255.681	49
43.468	22.395	21.074	29.419	27.02	0.000813	-1.6e-05	0.000782	0.1848	255.697	49
43.408	22.388	21.02	29.395	27.078	0.000811	-1.1e-05	0.000788	0.1848	255.714	49
43.379	22.405	20.974	29.396	27.109	0.000807	-1.1e-05	0.000784	0.1848	255.731	49
43.319	22.35	20.969	29.34	27.17	0.000807	-1.6e-05	0.000775	0.1848	255.748	49
43.291	22.35	20.941	29.331	27.198	0.000805	-2e-05	0.000764	0.1848	255.764	49
43.221	22.321	20.901	29.288	27.267	0.000801	-1.6e-05	0.000769	0.1848	255.781	49
43.175	22.316	20.858	29.269	27.317	0.000797	-1.6e-05	0.000765	0.1848	255.814	49
43.116	22.286	20.83	29.229	27.377	0.000795	-2.1e-05	0.000754	0.1848	255.831	49
43.071	22.285	20.786	29.214	27.424	0.000791	-1.6e-05	0.000759	0.1848	255.864	49
43.003	22.233	20.771	29.156	27.492	0.000791	-1.6e-05	0.000759	0.1848	255.881	49
42.975	22.252	20.723	29.16	27.524	0.000787	-2.1e-05	0.000746	0.1848	255.898	49
42.919	22.207	20.712	29.111	27.582	0.000785	-7e-06	0.000771	0.1848	255.914	49
42.89	22.2	20.69	29.097	27.611	0.000783	-1.2e-05	0.00076	0.1848	255.931	49
42.832	22.171	20.66	29.058	27.669	0.000781	-1.6e-05	0.000749	0.1848	255.947	49
42.774	22.191	20.583	29.052	27.728	0.000775	-1.7e-05	0.000742	0.1848	255.981	49
42.717	22.153	20.564	29.007	27.784	0.000775	-1.7e-05	0.000742	0.1848	255.998	49
42.688	22.161	20.527	29.004	27.814	0.000771	-1.2e-05	0.000747	0.1848	256.014	49
42.631	22.139	20.492	28.969	27.871	0.000767	-1.7e-05	0.000734	0.1849	256.031	49
42.602	22.132	20.47	28.955	27.899	0.000765	-1.7e-05	0.000732	0.1849	256.048	49
42.545	22.094	20.451	28.911	27.954	0.000765	-1.2e-05	0.000741	0.1848	256.064	49
42.429	22.085	20.344	28.866	28.067	0.00076	-1.7e-05	0.000726	0.1849	256.114	49
42.346	22.035	20.311	28.805	28.149	0.000756	-1.2e-05	0.000731	0.1849	256.148	49
42.257	22.026	20.232	28.769	28.235	0.00075	-1.7e-05	0.000715	0.1849	256.181	49
42.238	22.022	20.216	28.761	28.256	0.000748	-1.7e-05	0.000713	0.1849	256.197	49
42.175	21.987	20.188	28.717	28.318	0.000746	-8e-06	0.000729	0.1849	256.214	49
42.089	21.961	20.128	28.67	28.401	0.00074	-1.3e-05	0.000714	0.1849	256.248	49
42.067	21.977	20.089	28.674	28.423	0.000738	-8e-06	0.000721	0.1849	256.264	49
42.003	21.945	20.059	28.631	28.485	0.000736	-1.7e-05	0.000701	0.1849	256.281	49
41.922	21.908	20.013	28.58	28.566	0.000732	-8e-06	0.000715	0.1849	256.314	49
41.836	21.893	19.943	28.541	28.649	0.000728	-9e-06	0.000711	0.1849	256.348	49
41.757	21.84	19.918	28.479	28.729	0.000724	-1.8e-05	0.000689	0.1849	256.381	49
41.671	21.835	19.836	28.447	28.813	0.000716	-1.8e-05	0.00068	0.1849	256.414	49
41.588	21.799	19.79	28.395	28.895	0.000712	-1.3e-05	0.000685	0.1849	256.447	49
41.506	21.759	19.747	28.341	28.977	0.00071	-1.3e-05	0.000683	0.1849	256.481	49
41.422	21.739	19.683	28.3	29.063	0.000704	-1.8e-05	0.000668	0.1849	256.514	49
41.332	21.728	19.605	28.263	29.148	0.000698	-1.8e-05	0.000662	0.1849	256.548	49
41.307	21.711	19.596	28.243	29.175	0.000696	-1.4e-05	0.000669	0.1849	256.564	49
41.249	21.674	19.575	28.199	29.234	0.000694	-1.4e-05	0.000667	0.1849	256.581	49
41.165	21.622	19.543	28.136	29.32	0.00069	-1.8e-05	0.000654	0.1849	256.614	49
41.134	21.638	19.496	28.137	29.351	0.000686	-1.8e-05	0.00065	0.1849	256.631	49
41.077	21.618	19.459	28.104	29.41	0.000684	-1.4e-05	0.000656	0.1849	256.647	49
40.965	21.584	19.381	28.044	29.523	0.000676	-1.8e-05	0.000639	0.1849	256.697	49
40.934	21.582	19.352	28.033	29.553	0.000674	-1.8e-05	0.000637	0.1849	256.714	49
40.878	21.531	19.348	27.98	29.61	0.000672	-1.8e-05	0.000635	0.1849	256.731	49
40.851	21.549	19.302	27.983	29.64	0.000668	-1.8e-05	0.000631	0.1849	256.748	49
40.791	21.528	19.263	27.949	29.698	0.000666	-1.4e-05	0.000638	0.1849	256.764	49
40.764	21.516	19.248	27.932	29.727	0.000664	-1.4e-05	0.000636	0.1849	256.781	49
40.704	21.483	19.221	27.89	29.785	0.000662	-1.4e-05	0.000634	0.1849	256.798	49
40.592	21.442	19.15	27.825	29.898	0.000654	-1.4e-05	0.000625	0.1849	256.848	49
40.563	21.429	19.134	27.807	29.928	0.000652	-1.4e-05	0.000623	0.1849	256.864	49
40.505	21.406	19.098	27.772	29.988	0.00065	-1.9e-05	0.000612	0.185	256.881	49
40.446	21.403	19.043	27.75	30.045	0.000646	-1e-05	0.000626	0.1849	256.908	49
40.422	21.762	18.66	27.982	29.103	0.000689	-1.4e-05	0.000662	0.1849	257.391	52
40.456	21.893	18.563	28.081	28.847	0.000699	-2.2e-05	0.000655	0.1849	257.491	52
40.523	21.947	18.576	28.139	28.779	0.000699	-1.3e-05	0.000673	0.1849	257.507	52
40.605	21.936	18.669	28.159	28.699	0.000707	-1.8e-05	0.000672	0.1849	257.541	52
40.684	21.981	18.703	28.215	28.619	0.000711	-9e-06	0.000694	0.1849	257.574	52
40.734	21.96	18.774	28.218	28.57	0.000715	-1.7e-05	0.00068	0.1849	257.608	52
40.81	22.012	18.798	28.278	28.495	0.000717	-1.7e-05	0.000682	0.1849	257.624	52
40.858	21.998	18.86	28.285	28.447	0.000721	-2.2e-05	0.000678	0.1849	257.658	52
40.937	22.034	18.903	28.335	28.369	0.000725	-1.7e-05	0.000691	0.1849	257.674	52
41.019	22.1	18.919	28.406	28.288	0.000727	-1.3e-05	0.000702	0.1849	257.707	52
41.104	22.101	19.003	28.435	28.205	0.000733	-1.3e-05	0.000708	0.1849	257.741	52
41.178	22.144	19.033	28.489	28.13	0.000735	-1.7e-05	0.000701	0.1849	257.774	52
41.263	22.168	19.095	28.533	28.048	0.000739	-8e-06	0.000723	0.1849	257.808	52
41.342	22.206	19.136	28.585	27.916	0.000745	-1.2e-05	0.00072	0.1849	257.858	52
41.428	22.228	19.199	28.628	27.833	0.000751	-1.7e-05	0.000718	0.1849	257.891	52
41.435	22.209	19.226	28.618	27.825	0.000753	-8e-06	0.000737	0.1849	257.908	52
41.516	22.261	19.255	28.68	27.746	0.000755	-1.7e-05	0.000722	0.1849	257.924	52
41.562	22.241	19.322	28.681	27.699	0.000761	-1.7e-05	0.000728	0.1849	257.957	52
41.646	22.29	19.356	28.742	27.619	0.000763	-1.2e-05	0.000739	0.1849	257.974	52
41.731	22.345	19.386	28.807	27.534	0.000765	-1.2e-05	0.000741	0.1848	258.007	52
41.834	22.341	19.493	28.839	27.43	0.000773	-1.2e-05	0.000749	0.1848	258.058	52
41.89	22.342	19.549	28.858	27.375	0.000777	-7e-06	0.000762	0.1848	258.091	52
41.973	22.396	19.577	28.921	27.292	0.000779	-1.6e-05	0.000747	0.1848	258.108	52
42.062	22.418	19.644	28.966	27.202	0.000785	-2.1e-05	0.000744	0.1848	258.141	52
42.161	22.434	19.728	29.009	27.103	0.000791	-1.6e-05	0.000759	0.1848	258.191	52
42.256	22.485	19.771	29.075	27.008	0.000795	-1.6e-05	0.000763	0.1848	258.224	52
42.335	22.511	19.824	29.119	26.928	0.000799	-1.6e-05	0.000767	0.1848	258.257	52
42.436	22.547	19.889	29.177	26.83	0.000805	-1.1e-05	0.000782	0.1848	258.291	52
42.527	22.538	19.989	29.201	26.74	0.000811	-1.1e-05	0.000789	0.1848	258.341	52
42.613	22.595	20.018	29.268	26.655	0.000815	-1.6e-05	0.000784	0.1848	258.374	52
42.66	22.591	20.068	29.281	26.608	0.000819	-2e-05	0.000779	0.1848	258.391	52
42.743	22.654	20.088	29.35	26.527	0.000821	-1.5e-05	0.00079	0.1848	258.408	52
42.837	22.656	20.18	29.383	26.433	0.000827	-1.5e-05	0.000796	0.1848	258.457	52
42.914	22.719	20.195	29.451	26.354	0.000829	-1.5e-05	0.000798	0.1848	258.491	52
43.002	22.718	20.285	29.479	26.266	0.000837	-2e-05	0.000797	0.1848	258.524	52
43.084	22.755	20.328	29.531	26.187	0.000841	-1.1e-05	0.000819	0.1848	258.558	52
43.172	22.766	20.406	29.568	26.102	0.000847	-1.1e-05	0.000826	0.1848	258.591	52
43.258	22.8	20.458	29.619	26.012	0.000853	-1.5e-05	0.000823	0.1848	258.624	52
43.342	22.811	20.531	29.654	25.93	0.000857	-1.5e-05	0.000827	0.1848	258.658	52
43.426	22.853	20.573	29.71	25.848	0.000859	-1.5e-05	0.000829	0.1848	258.691	52
43.503	22.882	20.621	29.756	25.769	0.000865	-1e-05	0.000844	0.1848	258.724	52
43.581	22.919	20.662	29.806	25.691	0.000871	-1.5e-05	0.000841	0.1848	258.757	52
43.667	22.917	20.75	29.834	25.605	0.000874	-1.9e-05	0.000837	0.1848	258.791	52
43.745	22.932	20.813	29.87	25.526	0.000882	-1.4e-05	0.000854	0.1848	258.824	52
43.824	22.993	20.831	29.937	25.447	0.000884	-1.4e-05	0.000856	0.1848	258.841	52
43.825	22.959	20.867	29.914	25.445	0.000886	-1.4e-05	0.000858	0.1848	258.858	52
43.905	23.023	20.882	29.984	25.365	0.000888	-1.4e-05	0.00086	0.1848	258.874	52
43.91	23.009	20.901	29.976	25.361	0.00089	-1e-05	0.000871	0.1847	258.891	52
43.98	23.041	20.939	30.02	25.291	0.000892	-1.9e-05	0.000855	0.1848	258.908	52
44.06	23.052	21.008	30.055	25.211	0.000898	-1.9e-05	0.000861	0.1848	258.941	52
44.138	23.075	21.063	30.096	25.135	0.000902	-1.4e-05	0.000874	0.1847	258.974	52
44.213	23.071	21.141	30.119	25.06	0.000908	-1.4e-05	0.000881	0.1847	259.007	52
44.293	23.092	21.201	30.159	24.978	0.000914	-1.8e-05	0.000878	0.1847	259.041	52
44.369	23.147	21.222	30.221	24.901	0.000918	-1.4e-05	0.000891	0.1847	259.074	52
44.446	23.175	21.271	30.265	24.826	0.00092	-9e-06	0.000902	0.1847	259.091	52
44.533	23.168	21.365	30.29	24.736	0.00093	-1.4e-05	0.000903	0.1847	259.141	52
44.626	23.211	21.416	30.349	24.643	0.000936	-2.2e-05	0.000892	0.1847	259.251	54
44.665	23.208	21.457	30.36	24.604	0.00094	-2.2e-05	0.000896	0.1847	259.267	54
44.739	23.28	21.459	30.433	24.53	0.00094	-1.8e-05	0.000905	0.1847	259.284	54
44.751	23.252	21.499	30.419	24.519	0.000944	-1.8e-05	0.000909	0.1847	259.301	54
44.817	23.277	21.54	30.457	24.452	0.000948	-1.3e-05	0.000922	0.1847	259.317	54
44.89	23.281	21.609	30.484	24.378	0.000954	-1.8e-05	0.000919	0.1847	259.351	54
44.972	23.311	21.661	30.531	24.296	0.00096	-9e-06	0.000943	0.1847	259.384	54
45.018	23.318	21.7	30.551	24.249	0.000964	-1.3e-05	0.000938	0.1847	259.401	54
45.085	23.363	21.721	30.604	24.182	0.000966	-1.7e-05	0.000931	0.1847	259.418	54
45.157	23.368	21.79	30.631	24.106	0.000974	-1.7e-05	0.00094	0.1847	259.451	54
45.238	23.407	21.831	30.684	24.027	0.00098	-1.7e-05	0.000946	0.1847	259.484	54
45.28	23.425	21.855	30.71	23.984	0.000982	-1.3e-05	0.000957	0.1847	259.501	54
45.352	23.444	21.909	30.746	23.911	0.000986	-1.7e-05	0.000952	0.1847	259.517	54
45.423	23.462	21.961	30.783	23.839	0.000992	-1.7e-05	0.000958	0.1847	259.551	54
45.508	23.481	22.027	30.823	23.755	0.001	-1.3e-05	0.000975	0.1847	259.584	54
45.614	23.52	22.094	30.884	23.65	0.001006	-1.7e-05	0.000972	0.1847	259.618	54
45.684	23.524	22.16	30.911	23.582	0.001014	-2.1e-05	0.000972	0.1847	259.651	54
45.759	23.581	22.178	30.974	23.51	0.001016	-8e-06	0.001	0.1846	259.668	54
45.837	23.589	22.248	31.005	23.435	0.001022	-1.7e-05	0.000989	0.1846	259.701	54
45.876	23.578	22.298	31.011	23.396	0.001026	-1.7e-05	0.000993	0.1846	259.717	54
45.953	23.627	22.326	31.069	23.319	0.00103	-1.7e-05	0.000997	0.1846	259.734	54
45.963	23.61	22.353	31.061	23.311	0.001032	-1.7e-05	0.000999	0.1846	259.751	54
46.033	23.643	22.39	31.106	23.239	0.001036	-2.1e-05	0.000994	0.1846	259.767	54
46.114	23.657	22.457	31.143	23.159	0.001044	-1.2e-05	0.00102	0.1846	259.801	54
46.192	23.685	22.507	31.188	23.084	0.00105	-1.6e-05	0.001018	0.1846	259.834	54
46.265	23.726	22.539	31.239	23.012	0.001052	-1.2e-05	0.001029	0.1846	259.851	54
46.271	23.677	22.593	31.208	23.008	0.001058	-1.6e-05	0.001026	0.1846	259.868	54
46.345	23.713	22.632	31.257	22.935	0.001062	-1.6e-05	0.00103	0.1846	259.884	54
46.423	23.726	22.697	31.292	22.858	0.001068	-1.6e-05	0.001036	0.1846	259.918	54
46.496	23.774	22.722	31.348	22.786	0.001072	-2e-05	0.001031	0.1846	259.934	54
46.547	23.769	22.778	31.362	22.738	0.001078	-1.6e-05	0.001046	0.1846	259.967	54
46.618	23.804	22.814	31.409	22.665	0.001082	-1.1e-05	0.001059	0.1846	259.984	54
46.698	23.806	22.893	31.436	22.585	0.00109	-2e-05	0.00105	0.1846	260.018	54
46.776	23.833	22.943	31.481	22.508	0.001096	-1.6e-05	0.001065	0.1846	260.051	54
46.848	23.875	22.973	31.532	22.435	0.0011	-1.6e-05	0.001069	0.1846	260.067	54
46.927	23.884	23.043	31.565	22.357	0.001108	-1.5e-05	0.001077	0.1846	260.101	54
47.006	23.906	23.1	31.606	22.278	0.001114	-1.1e-05	0.001092	0.1846	260.134	54
47.05	23.916	23.134	31.628	22.234	0.001116	-1.1e-05	0.001094	0.1846	260.151	54
47.123	23.95	23.173	31.675	22.16	0.001122	-1.1e-05	0.0011	0.1846	260.168	54
47.206	23.944	23.263	31.698	22.077	0.00113	-2e-05	0.001091	0.1846	260.201	54
47.284	23.975	23.308	31.745	22	0.001136	-1.1e-05	0.001115	0.1845	260.234	54
47.319	23.982	23.338	31.761	21.962	0.00114	-2e-05	0.001101	0.1846	260.251	54
47.396	24.017	23.379	31.81	21.888	0.001144	-1.9e-05	0.001105	0.1846	260.267	54
47.4	23.995	23.405	31.797	21.886	0.001146	-1.5e-05	0.001116	0.1845	260.284	54
47.478	24.034	23.443	31.849	21.808	0.001152	-1.9e-05	0.001113	0.1845	260.301	54
47.558	24.037	23.521	31.878	21.727	0.001158	-1.5e-05	0.001128	0.1845	260.334	54
47.641	24.06	23.581	31.921	21.643	0.001166	-1.5e-05	0.001137	0.1845	260.368	54
47.723	24.067	23.657	31.952	21.56	0.001176	-1e-05	0.001156	0.1845	260.401	54
47.798	24.103	23.695	32.001	21.486	0.001178	-1.5e-05	0.001149	0.1845	260.418	54
47.88	24.134	23.746	32.049	21.404	0.001186	-1.4e-05	0.001157	0.1845	260.451	54
47.967	24.117	23.85	32.067	21.318	0.001194	-1.4e-05	0.001165	0.1845	260.484	54
48.044	24.142	23.901	32.11	21.241	0.001202	-1.4e-05	0.001173	0.1845	260.517	54
48.119	24.181	23.939	32.16	21.166	0.001206	-1.4e-05	0.001178	0.1845	260.534	54
48.193	24.216	23.977	32.209	21.093	0.00121	-1.4e-05	0.001182	0.1845	260.567	54
48.27	24.209	24.062	32.229	21.016	0.00122	-1.8e-05	0.001183	0.1845	260.601	54
48.346	24.212	24.133	32.257	20.941	0.001226	-1.8e-05	0.001189	0.1845	260.618	54
48.428	24.256	24.172	32.314	20.86	0.001232	-1.4e-05	0.001204	0.1845	260.651	54
48.506	24.256	24.249	32.339	20.782	0.00124	-1.4e-05	0.001212	0.1845	260.684	54
48.584	24.275	24.309	32.378	20.702	0.001248	-1.4e-05	0.001221	0.1845	260.717	54
48.663	24.305	24.358	32.424	20.623	0.001254	-1.4e-05	0.001227	0.1845	260.734	54
48.668	24.288	24.38	32.415	20.616	0.001256	-1.8e-05	0.00122	0.1845	260.751	54
48.742	24.331	24.411	32.468	20.543	0.001258	-1.3e-05	0.001231	0.1844	260.767	54
48.818	24.329	24.49	32.492	20.466	0.001268	-1.8e-05	0.001232	0.1844	260.801	54
48.897	24.332	24.565	32.52	20.388	0.001276	-1.8e-05	0.00124	0.1844	260.834	54
48.93	24.351	24.578	32.544	20.355	0.001278	-1.8e-05	0.001243	0.1844	260.851	54
48.999	24.384	24.616	32.589	20.286	0.001282	-9e-06	0.001264	0.1844	260.868	54
49.076	24.36	24.716	32.599	20.209	0.001292	-1.7e-05	0.001257	0.1844	260.901	54
49.15	24.412	24.739	32.658	20.135	0.001296	-1.3e-05	0.00127	0.1844	260.918	54
49.228	24.426	24.802	32.693	20.056	0.001304	-1.3e-05	0.001278	0.1844	260.951	54
49.302	24.428	24.874	32.719	19.982	0.00131	-1.3e-05	0.001284	0.1844	260.984	54
49.373	24.459	24.914	32.764	19.908	0.001316	-1.7e-05	0.001281	0.1844	261.001	54
49.452	24.448	25.003	32.783	19.83	0.001324	-2.1e-05	0.001281	0.1844	261.034	54
49.526	24.465	25.06	32.819	19.756	0.001332	-1.7e-05	0.001298	0.1844	261.067	54
49.568	24.479	25.09	32.842	19.714	0.001336	-1.2e-05	0.001311	0.1844	261.084	54
49.632	24.518	25.114	32.889	19.648	0.001338	-1.7e-05	0.001304	0.1844	261.101	54
49.704	24.488	25.216	32.893	19.577	0.001348	-1.2e-05	0.001323	0.1844	261.134	54
49.788	24.522	25.267	32.944	19.494	0.001354	-1.7e-05	0.00132	0.1844	261.168	54
49.886	24.543	25.343	32.99	19.396	0.001364	-1.2e-05	0.00134	0.1844	261.201	54
49.968	24.548	25.42	33.021	19.313	0.001372	-1.6e-05	0.001339	0.1844	261.234	54
50.067	24.575	25.492	33.073	19.212	0.001382	-7e-06	0.001367	0.1843	261.267	54
50.109	24.576	25.533	33.087	19.172	0.001384	-1.6e-05	0.001351	0.1844	261.284	54
50.18	24.621	25.559	33.141	19.1	0.001388	-1.2e-05	0.001364	0.1843	261.301	54
50.252	24.614	25.639	33.16	19.03	0.001398	-1.6e-05	0.001366	0.1843	261.334	54
50.331	24.616	25.715	33.187	18.952	0.001404	-1.1e-05	0.001381	0.1843	261.368	54
50.4	24.655	25.745	33.237	18.881	0.001408	-2e-05	0.001367	0.1843	261.384	54
50.477	24.648	25.828	33.258	18.805	0.001416	-1.6e-05	0.001384	0.1843	261.418	54
50.552	24.66	25.891	33.291	18.73	0.001424	-1.1e-05	0.001401	0.1843	261.451	54
50.635	24.647	25.988	33.31	18.646	0.001432	-2.4e-05	0.001383	0.1843	261.484	54
50.735	24.708	26.026	33.384	18.545	0.00144	-2e-05	0.0014	0.1843	261.517	54
50.811	24.72	26.091	33.417	18.47	0.001446	-1.5e-05	0.001415	0.1843	261.551	54
50.914	24.757	26.157	33.476	18.368	0.001454	-1.5e-05	0.001423	0.1843	261.584	54
50.955	24.749	26.206	33.484	18.326	0.00146	-2e-05	0.00142	0.1843	261.601	54
51.027	24.795	26.232	33.539	18.256	0.001462	-1.1e-05	0.00144	0.1843	261.618	54
51.101	24.782	26.319	33.555	18.18	0.001472	-1.5e-05	0.001441	0.1843	261.651	54
51.138	24.795	26.343	33.576	18.143	0.001473	-1.9e-05	0.001435	0.1843	261.668	54
51.21	24.814	26.396	33.613	18.072	0.001479	-1.5e-05	0.00145	0.1843	261.684	54
51.281	24.837	26.444	33.652	18.005	0.001485	-1e-05	0.001465	0.1843	261.717	54
51.354	24.841	26.513	33.679	17.93	0.001493	-1.5e-05	0.001464	0.1843	261.751	54
51.429	24.88	26.549	33.729	17.855	0.001497	-1e-05	0.001477	0.1842	261.767	54
51.498	24.86	26.638	33.739	17.786	0.001507	-1.5e-05	0.001478	0.1842	261.801	54
51.535	24.874	26.661	33.761	17.748	0.001509	-1.5e-05	0.00148	0.1842	261.817	54
51.604	24.931	26.673	33.822	17.677	0.001513	-1.5e-05	0.001485	0.1842	261.834	54
51.681	24.916	26.765	33.838	17.601	0.001521	-5e-06	0.001511	0.1842	261.868	54
51.755	24.948	26.807	33.884	17.529	0.001525	-1e-05	0.001506	0.1842	261.884	54
51.834	24.954	26.88	33.914	17.45	0.001533	-1.9e-05	0.001496	0.1842	261.918	54
51.905	24.95	26.955	33.935	17.38	0.001543	-1.9e-05	0.001506	0.1842	261.951	54
51.978	24.996	26.982	33.99	17.307	0.001545	-1.9e-05	0.001508	0.1842	261.967	54
52.116	24.991	27.125	34.033	17.172	0.001559	-1.8e-05	0.001523	0.1842	262.017	54
52.19	25.036	27.154	34.087	17.098	0.001565	-1.8e-05	0.001529	0.1842	262.051	54
52.269	25.001	27.268	34.09	17.023	0.001575	-1.4e-05	0.001548	0.1842	262.084	54
52.304	25	27.304	34.101	16.989	0.001579	-1.4e-05	0.001552	0.1842	262.101	54
52.379	25.061	27.317	34.167	16.914	0.001581	-1.4e-05	0.001554	0.1842	262.118	54
52.452	25.057	27.395	34.189	16.843	0.001589	-1.3e-05	0.001563	0.1842	262.151	54
52.526	25.08	27.445	34.229	16.769	0.001595	-1.3e-05	0.001569	0.1842	262.168	54
52.605	25.098	27.507	34.267	16.69	0.001603	-1.8e-05	0.001568	0.1842	262.201	54
52.68	25.123	27.557	34.308	16.616	0.001607	-1.3e-05	0.001581	0.1842	262.234	54
52.797	25.148	27.649	34.364	16.5	0.001619	-1.8e-05	0.001584	0.1842	262.267	54
52.873	25.136	27.738	34.382	16.427	0.001627	-1.7e-05	0.001593	0.1842	262.301	54
52.908	25.145	27.762	34.399	16.393	0.001631	-1.3e-05	0.001606	0.1841	262.317	54
52.981	25.194	27.786	34.456	16.32	0.001635	-1.3e-05	0.00161	0.1841	262.334	54
52.979	25.166	27.812	34.437	16.323	0.001637	-1.3e-05	0.001612	0.1841	262.351	54
53.06	25.182	27.878	34.475	16.241	0.001641	-1.7e-05	0.001607	0.1841	262.368	54
53.138	25.174	27.964	34.495	16.164	0.001653	-1.3e-05	0.001628	0.1841	262.401	54
53.175	25.187	27.988	34.517	16.126	0.001655	-1.3e-05	0.00163	0.1841	262.418	54
53.25	25.222	28.028	34.565	16.053	0.001659	-1.3e-05	0.001634	0.1841	262.434	54
53.325	25.219	28.105	34.588	15.981	0.001667	-1.2e-05	0.001642	0.1841	262.467	54
53.413	25.264	28.149	34.647	15.837	0.001677	-1.7e-05	0.001644	0.1841	262.517	54
53.515	25.237	28.278	34.663	15.738	0.001691	-1.7e-05	0.001658	0.1841	262.567	54
53.593	25.29	28.303	34.724	15.66	0.001695	-1.2e-05	0.001671	0.1841	262.584	54
53.624	25.284	28.34	34.731	15.628	0.001699	-2.1e-05	0.001657	0.1841	262.601	54
53.696	25.317	28.379	34.777	15.557	0.001703	-2.1e-05	0.001662	0.1841	262.618	54
53.766	25.298	28.468	34.787	15.488	0.001713	-1.6e-05	0.001681	0.1841	262.651	54
53.803	25.304	28.499	34.804	15.451	0.001717	-1.6e-05	0.001685	0.1841	262.668	54
53.874	25.358	28.517	34.863	15.38	0.001719	-1.6e-05	0.001687	0.1841	262.684	54
54.01	25.366	28.644	34.914	15.245	0.001733	-2e-05	0.001692	0.1841	262.734	54
54.079	25.387	28.692	34.951	15.175	0.001737	-2e-05	0.001696	0.1841	262.767	54
54.154	25.427	28.727	35.003	15.101	0.001743	-1.1e-05	0.00172	0.184	262.784	54
54.248	25.403	28.845	35.018	15.005	0.001755	-1.6e-05	0.001724	0.184	262.834	54
54.351	25.428	28.923	35.069	14.904	0.001765	-7e-06	0.001752	0.184	262.868	54
54.452	25.474	28.978	35.133	14.802	0.001771	-7e-06	0.001758	0.184	262.901	54
54.483	25.45	29.033	35.128	14.77	0.001777	-1.5e-05	0.001746	0.184	262.918	54
54.547	25.477	29.071	35.167	14.706	0.001779	-1.5e-05	0.001748	0.184	262.934	54
54.682	25.509	29.174	35.233	14.574	0.001791	-1.5e-05	0.001761	0.184	262.984	54
54.714	25.509	29.205	35.244	14.542	0.001795	-2e-05	0.001756	0.184	263.001	54
54.779	25.531	29.248	35.28	14.478	0.001799	-1.5e-05	0.001769	0.184	263.017	54
54.812	25.522	29.289	35.286	14.448	0.001803	-1.1e-05	0.001782	0.184	263.034	54
54.877	25.562	29.315	35.334	14.384	0.001807	-1.1e-05	0.001786	0.184	263.051	54
54.973	25.559	29.415	35.364	14.284	0.001817	-1.9e-05	0.001779	0.184	263.101	54
55.071	25.573	29.497	35.406	14.187	0.001827	-1.9e-05	0.001789	0.184	263.134	54
55.143	25.6	29.543	35.448	14.118	0.001831	-1.9e-05	0.001793	0.184	263.151	54
55.169	25.602	29.568	35.457	14.092	0.001835	-1e-05	0.001815	0.184	263.168	54
55.236	25.641	29.595	35.506	14.026	0.001839	-1.9e-05	0.001801	0.184	263.184	54
55.335	25.627	29.708	35.53	13.927	0.001851	-1.4e-05	0.001822	0.184	263.234	54
55.335	25.627	29.708	35.53	13.927	0.001851	-1.4e-05	0.001822	0.184	263.234	54
55.372	25.125	30.247	35.207	14.856	0.00183	-1.5e-05	0.0018	0.184	263.717	57
55.268	24.978	30.29	35.074	15.177	0.001818	-1.5e-05	0.001787	0.184	263.834	57
55.15	24.929	30.221	35.003	15.311	0.001812	-1.5e-05	0.001781	0.184	263.884	57
55.072	24.909	30.163	34.964	15.386	0.001808	-2e-05	0.001768	0.184	263.918	57
54.993	24.869	30.123	34.91	15.47	0.001804	-2e-05	0.001764	0.184	263.951	57
54.916	24.861	30.056	34.879	15.546	0.0018	-1.1e-05	0.001777	0.184	263.984	57
54.837	24.824	30.013	34.828	15.622	0.001798	-1.1e-05	0.001775	0.184	264.017	57
54.763	24.8	29.963	34.788	15.695	0.001794	-2e-05	0.001753	0.184	264.051	57
54.658	24.716	29.942	34.697	15.8	0.00179	-1.1e-05	0.001767	0.184	264.084	57
54.58	24.73	29.85	34.68	15.879	0.001784	-1.6e-05	0.001752	0.184	264.118	57
54.503	24.714	29.788	34.644	15.956	0.001782	-1.6e-05	0.00175	0.184	264.151	57
54.425	24.65	29.775	34.575	16.035	0.00178	-1.6e-05	0.001748	0.184	264.184	57
54.373	24.627	29.746	34.542	16.088	0.001776	-1.6e-05	0.001744	0.184	264.201	57
54.314	24.623	29.691	34.52	16.147	0.001772	-1.6e-05	0.00174	0.184	264.217	57
54.24	24.6	29.639	34.48	16.22	0.001768	-1.6e-05	0.001735	0.184	264.251	57
54.16	24.582	29.578	34.441	16.299	0.001766	-1.2e-05	0.001742	0.184	264.284	57
54.082	24.565	29.517	34.404	16.377	0.00176	-1.2e-05	0.001736	0.184	264.317	57
54.065	24.567	29.499	34.4	16.393	0.001758	-8e-06	0.001743	0.184	264.334	57
54.002	24.512	29.489	34.342	16.454	0.001758	-1.7e-05	0.001725	0.184	264.351	57
53.923	24.489	29.434	34.3	16.532	0.001754	-2.1e-05	0.001712	0.1841	264.384	57
53.819	24.454	29.366	34.242	16.635	0.00175	-1.2e-05	0.001726	0.184	264.418	57
53.743	24.426	29.316	34.199	16.709	0.001746	-1.2e-05	0.001722	0.184	264.451	57
53.662	24.431	29.231	34.174	16.789	0.001738	-1.2e-05	0.001713	0.1841	264.484	57
53.609	24.404	29.205	34.139	16.843	0.001738	-1.2e-05	0.001713	0.1841	264.501	57
53.548	24.357	29.191	34.087	16.901	0.001736	-1.7e-05	0.001702	0.1841	264.517	57
53.456	24.334	29.122	34.042	16.992	0.001732	-1.3e-05	0.001707	0.1841	264.567	57
53.403	24.314	29.089	34.01	17.044	0.001728	-1.7e-05	0.001694	0.1841	264.584	57
53.345	24.309	29.036	33.988	17.102	0.001724	-1.3e-05	0.001699	0.1841	264.601	57
53.273	24.288	28.985	33.95	17.172	0.00172	-1.3e-05	0.001695	0.1841	264.634	57
53.196	24.264	28.932	33.908	17.249	0.001718	-2.2e-05	0.001675	0.1841	264.668	57
53.121	24.23	28.891	33.861	17.324	0.001714	-1.7e-05	0.00168	0.1841	264.701	57
53.035	24.195	28.84	33.808	17.45	0.001706	-1.3e-05	0.00168	0.1841	264.751	57
52.983	24.173	28.81	33.776	17.501	0.001704	-1.8e-05	0.001669	0.1841	264.767	57
52.924	24.144	28.78	33.737	17.56	0.001702	-1.8e-05	0.001667	0.1841	264.784	57
52.822	24.135	28.687	33.697	17.659	0.001696	-1.3e-05	0.00167	0.1841	264.834	57
52.773	24.095	28.678	33.654	17.711	0.001694	-1.8e-05	0.001659	0.1841	264.851	57
52.715	24.061	28.654	33.612	17.769	0.001692	-1.8e-05	0.001657	0.1841	264.868	57
52.642	24.07	28.572	33.594	17.842	0.001686	-1.3e-05	0.00166	0.1841	264.901	57
52.564	24.021	28.543	33.535	17.917	0.001686	-2.2e-05	0.001642	0.1841	264.934	57
52.484	24.019	28.465	33.507	17.997	0.001678	-9e-06	0.00166	0.1841	264.967	57
52.377	23.936	28.44	33.416	18.104	0.001676	-1.8e-05	0.00164	0.1841	265.001	57
52.306	23.925	28.381	33.385	18.174	0.00167	-2.3e-05	0.001625	0.1841	265.034	57
52.231	23.901	28.329	33.345	18.25	0.001666	-1.8e-05	0.00163	0.1841	265.067	57
52.152	23.876	28.276	33.301	18.329	0.001662	-1.4e-05	0.001635	0.1841	265.101	57
52.071	23.881	28.19	33.277	18.407	0.001657	-2.3e-05	0.001611	0.1841	265.134	57
51.967	23.8	28.167	33.189	18.512	0.001655	-1.4e-05	0.001626	0.1841	265.168	57
51.892	23.797	28.094	33.162	18.586	0.001651	-1.9e-05	0.001613	0.1841	265.201	57
51.814	23.778	28.036	33.123	18.665	0.001643	-1e-05	0.001623	0.1841	265.234	57
51.734	23.737	27.997	33.069	18.742	0.001641	-1.9e-05	0.001603	0.1841	265.267	57
51.652	23.737	27.915	33.042	18.824	0.001635	-1.4e-05	0.001606	0.1841	265.301	57
51.573	23.671	27.903	32.972	18.903	0.001633	-1.4e-05	0.001604	0.1841	265.334	57
51.52	23.657	27.863	32.945	18.957	0.001629	-1.5e-05	0.0016	0.1841	265.351	57
51.458	23.648	27.81	32.918	19.019	0.001627	-1.5e-05	0.001598	0.1842	265.368	57
51.359	23.589	27.77	32.845	19.118	0.001623	-1.9e-05	0.001585	0.1842	265.418	57
51.276	23.574	27.702	32.808	19.201	0.001617	-1.5e-05	0.001587	0.1842	265.451	57
51.194	23.541	27.652	32.759	19.283	0.001611	-1e-05	0.00159	0.1842	265.478	57
51.198	23.904	27.295	33.002	18.307	0.001656	-1.8e-05	0.001619	0.1841	265.961	60
51.299	24.053	27.246	33.135	17.978	0.00167	-1.4e-05	0.001643	0.1841	266.094	60
51.369	24.081	27.288	33.177	17.907	0.001672	-1.4e-05	0.001645	0.1841	266.127	60
51.446	24.095	27.351	33.212	17.832	0.001676	-1.8e-05	0.00164	0.1841	266.161	60
51.483	24.127	27.357	33.246	17.792	0.001678	-1.8e-05	0.001642	0.1841	266.178	60
51.558	24.144	27.414	33.282	17.718	0.001682	-1.8e-05	0.001646	0.1841	266.194	60
51.63	24.188	27.441	33.335	17.645	0.001686	-1.3e-05	0.001659	0.1841	266.228	60
51.7	24.191	27.509	33.361	17.573	0.00169	-1.3e-05	0.001663	0.1841	266.261	60
51.737	24.181	27.556	33.366	17.537	0.001694	-1.3e-05	0.001668	0.1841	266.277	60
51.806	24.229	27.577	33.421	17.468	0.001694	-9e-06	0.001677	0.1841	266.294	60
51.882	24.237	27.645	33.452	17.391	0.0017	-1.7e-05	0.001665	0.1841	266.327	60
51.954	24.28	27.674	33.504	17.32	0.001702	-4e-06	0.001694	0.1841	266.361	60
52.025	24.294	27.731	33.538	17.248	0.001706	-1.3e-05	0.00168	0.1841	266.394	60
52.096	24.324	27.772	33.581	17.177	0.00171	-8e-06	0.001693	0.1841	266.411	60
52.097	24.313	27.784	33.575	17.173	0.00171	-2.2e-05	0.001666	0.1841	266.428	60
52.173	24.347	27.826	33.623	17.098	0.001714	-1.3e-05	0.001688	0.1841	266.444	60
52.251	24.367	27.884	33.662	17.022	0.001718	-1.3e-05	0.001692	0.1841	266.478	60
52.32	24.378	27.943	33.692	16.951	0.001722	-2.2e-05	0.001679	0.1841	266.511	60
52.388	24.399	27.989	33.729	16.884	0.001726	-1.7e-05	0.001692	0.1841	266.544	60
52.467	24.422	28.045	33.77	16.805	0.00173	-2.1e-05	0.001687	0.1841	266.561	60
52.543	24.445	28.097	33.811	16.727	0.001734	-1.7e-05	0.0017	0.1841	266.594	60
52.62	24.481	28.139	33.861	16.65	0.001738	-1.2e-05	0.001713	0.1841	266.627	60
52.698	24.502	28.196	33.901	16.572	0.00174	-1.2e-05	0.001715	0.1841	266.661	60
52.777	24.525	28.252	33.942	16.493	0.001746	-8e-06	0.00173	0.184	266.694	60
52.848	24.555	28.293	33.986	16.423	0.00175	-2.1e-05	0.001708	0.1841	266.728	60
52.923	24.577	28.345	34.026	16.346	0.001754	-1.2e-05	0.00173	0.184	266.744	60
52.999	24.584	28.415	34.056	16.271	0.001758	-1.6e-05	0.001725	0.184	266.777	60
53.076	24.613	28.463	34.1	16.195	0.001764	-1.6e-05	0.001731	0.184	266.811	60
53.145	24.647	28.499	34.146	16.125	0.001766	-7e-06	0.001751	0.184	266.844	60
53.176	24.651	28.525	34.159	16.094	0.001768	-1.6e-05	0.001735	0.184	266.861	60
53.253	24.673	28.58	34.2	16.018	0.001769	-1.2e-05	0.001746	0.184	266.877	60
53.322	24.728	28.595	34.259	15.947	0.001773	-1.6e-05	0.001741	0.184	266.911	60
53.385	24.723	28.662	34.277	15.884	0.001779	-1.6e-05	0.001748	0.184	266.944	60
53.461	24.769	28.692	34.333	15.81	0.001781	-1.1e-05	0.001759	0.184	266.961	60
53.566	24.78	28.786	34.375	15.703	0.001787	-1.6e-05	0.001756	0.184	267.011	60
53.634	24.793	28.841	34.407	15.637	0.001791	-1.6e-05	0.00176	0.184	267.044	60
53.711	24.843	28.868	34.465	15.56	0.001795	-1.6e-05	0.001764	0.184	267.061	60
53.782	24.87	28.912	34.507	15.489	0.001797	-1.1e-05	0.001775	0.184	267.094	60
53.854	24.842	29.012	34.512	15.417	0.001805	-2e-05	0.001766	0.184	267.127	60
53.953	24.91	29.042	34.591	15.316	0.001809	-1.5e-05	0.001779	0.184	267.161	60
54.023	24.931	29.092	34.628	15.247	0.001813	-1.1e-05	0.001792	0.184	267.194	60
54.126	24.986	29.141	34.699	15.145	0.001817	-1.5e-05	0.001787	0.184	267.228	60
54.225	25.009	29.215	34.748	15.046	0.001823	-1.1e-05	0.001802	0.184	267.277	60
54.262	24.988	29.274	34.746	15.008	0.001829	-1.5e-05	0.001799	0.184	267.294	60
54.325	25.011	29.314	34.782	14.944	0.001831	-1.5e-05	0.001801	0.184	267.311	60
54.358	25.019	29.339	34.798	14.911	0.001833	-1.9e-05	0.001794	0.184	267.327	60
54.421	25.068	29.353	34.852	14.849	0.001835	-6e-06	0.001823	0.184	267.344	60
54.52	25.075	29.445	34.89	14.75	0.001843	-1.5e-05	0.001814	0.184	267.394	60
54.556	25.074	29.482	34.902	14.712	0.001845	-1.9e-05	0.001807	0.184	267.411	60
54.62	25.098	29.522	34.939	14.65	0.001849	-1.5e-05	0.00182	0.184	267.428	60
54.72	25.1	29.62	34.973	14.549	0.001859	-2.3e-05	0.001812	0.184	267.478	60
54.812	25.155	29.657	35.04	14.458	0.001861	-1.9e-05	0.001823	0.184	267.511	60
54.908	25.181	29.727	35.09	14.361	0.001869	-1.9e-05	0.001832	0.184	267.544	60
54.973	25.181	29.792	35.112	14.297	0.001875	-1.4e-05	0.001847	0.1839	267.577	60
55.039	25.208	29.831	35.151	14.232	0.001879	-1.4e-05	0.001851	0.1839	267.594	60
55.1	25.217	29.883	35.178	14.17	0.001883	-1.4e-05	0.001855	0.1839	267.627	60
55.167	25.254	29.913	35.225	14.102	0.001887	-1.4e-05	0.001859	0.1839	267.644	60
55.229	25.245	29.984	35.239	14.041	0.001893	-1e-05	0.001874	0.1839	267.678	60
55.293	25.269	30.024	35.277	13.976	0.001897	-1.4e-05	0.001869	0.1839	267.694	60
55.328	25.274	30.055	35.292	13.942	0.001901	-1.4e-05	0.001873	0.1839	267.721	60
55.384	24.798	30.586	34.993	14.863	0.001874	-1.5e-05	0.001844	0.1839	268.204	63
55.311	24.706	30.605	34.908	15.17	0.001858	-1e-05	0.001837	0.184	268.337	63
55.198	24.655	30.543	34.836	15.283	0.001854	-1.5e-05	0.001824	0.184	268.371	63
55.118	24.634	30.484	34.795	15.361	0.00185	-1.1e-05	0.001829	0.184	268.404	63
55.041	24.604	30.437	34.75	15.436	0.001846	-2e-05	0.001807	0.184	268.438	63
54.99	24.589	30.401	34.723	15.487	0.001844	-1.5e-05	0.001813	0.184	268.454	63
54.934	24.557	30.376	34.683	15.544	0.001842	-1.5e-05	0.001811	0.184	268.471	63
54.911	24.576	30.334	34.688	15.567	0.001838	-1.5e-05	0.001807	0.184	268.488	63
54.855	24.553	30.302	34.653	15.621	0.001836	-1.5e-05	0.001805	0.184	268.504	63
54.78	24.515	30.265	34.603	15.696	0.001832	-1.1e-05	0.00181	0.184	268.538	63
54.702	24.509	30.193	34.573	15.776	0.00183	-1.5e-05	0.001799	0.184	268.571	63
54.686	24.499	30.187	34.561	15.793	0.001828	-1.5e-05	0.001797	0.184	268.587	63
54.623	24.461	30.163	34.515	15.857	0.001826	-1.1e-05	0.001804	0.184	268.604	63
54.547	24.414	30.133	34.458	15.935	0.001824	-1.6e-05	0.001793	0.184	268.637	63
54.482	24.394	30.087	34.423	16.001	0.001818	-2e-05	0.001778	0.184	268.671	63
54.417	24.383	30.035	34.394	16.064	0.001816	-2e-05	0.001776	0.184	268.688	63
54.367	24.351	30.016	34.356	16.115	0.001816	-2e-05	0.001776	0.184	268.704	63
54.311	24.326	29.985	34.321	16.17	0.001812	-1.6e-05	0.00178	0.184	268.721	63
54.236	24.314	29.922	34.288	16.245	0.001808	-1.6e-05	0.001776	0.184	268.754	63
54.159	24.275	29.884	34.236	16.322	0.001804	-1.6e-05	0.001772	0.184	268.788	63
54.144	24.314	29.83	34.257	16.336	0.0018	-1.2e-05	0.001777	0.184	268.804	63
54.082	24.25	29.832	34.194	16.399	0.0018	-1.6e-05	0.001768	0.184	268.821	63
54.004	24.229	29.775	34.154	16.477	0.001798	-1.2e-05	0.001775	0.184	268.854	63
53.951	24.207	29.743	34.122	16.53	0.001794	-1.6e-05	0.001762	0.184	268.871	63
53.894	24.156	29.738	34.069	16.588	0.001794	-1.6e-05	0.001762	0.184	268.887	63
53.82	24.15	29.67	34.04	16.663	0.001788	-1.2e-05	0.001764	0.184	268.921	63
53.743	24.147	29.596	34.012	16.74	0.001784	-1.2e-05	0.00176	0.184	268.954	63
53.669	24.075	29.594	33.939	16.816	0.001782	-1.2e-05	0.001758	0.184	268.988	63
53.589	24.077	29.512	33.914	16.896	0.001776	-1.2e-05	0.001752	0.184	269.021	63
53.509	24.068	29.441	33.882	16.975	0.001772	-1.7e-05	0.001739	0.184	269.054	63
53.444	24.051	29.392	33.849	17.041	0.001768	-1.7e-05	0.001735	0.184	269.087	63
53.377	24.017	29.36	33.804	17.106	0.001766	-1.2e-05	0.001742	0.184	269.104	63
53.304	23.972	29.332	33.749	17.183	0.001764	-1.7e-05	0.001731	0.184	269.137	63
53.233	23.971	29.262	33.725	17.25	0.001758	-1.2e-05	0.001733	0.184	269.171	63
53.124	23.912	29.212	33.649	17.359	0.001754	-1.7e-05	0.00172	0.184	269.204	63
53.107	23.924	29.182	33.652	17.376	0.001752	-1.7e-05	0.001718	0.1841	269.221	63
53.046	23.881	29.165	33.603	17.438	0.00175	-1.3e-05	0.001725	0.184	269.238	63
53.026	23.9	29.126	33.608	17.455	0.001748	-1.7e-05	0.001714	0.1841	269.254	63
52.965	23.868	29.097	33.567	17.517	0.001744	-4e-06	0.001737	0.184	269.271	63
52.885	23.865	29.021	33.538	17.598	0.001738	-1.3e-05	0.001713	0.1841	269.304	63
52.781	23.763	29.018	33.436	17.702	0.001738	-1.7e-05	0.001704	0.1841	269.337	63
52.705	23.757	28.948	33.407	17.779	0.001734	-1.7e-05	0.0017	0.1841	269.371	63
52.625	23.77	28.855	33.388	17.859	0.001726	-1.3e-05	0.0017	0.1841	269.404	63
52.547	23.718	28.829	33.328	17.937	0.001722	-1.3e-05	0.001696	0.1841	269.438	63
52.526	23.72	28.806	33.322	17.957	0.00172	-1.3e-05	0.001694	0.1841	269.454	63
52.469	23.699	28.77	33.289	18.014	0.001718	-1.3e-05	0.001692	0.1841	269.471	63
52.419	23.678	28.74	33.258	18.065	0.001716	-1.3e-05	0.00169	0.1841	269.488	63
52.363	23.665	28.698	33.231	18.121	0.001714	-1.8e-05	0.001679	0.1841	269.504	63
52.287	23.612	28.674	33.17	18.198	0.00171	-1.3e-05	0.001684	0.1841	269.538	63
52.211	23.585	28.626	33.127	18.274	0.001706	-9e-06	0.001689	0.1841	269.571	63
52.13	23.555	28.575	33.08	18.356	0.001702	-1.3e-05	0.001676	0.1841	269.604	63
52.049	23.54	28.509	33.043	18.435	0.001699	-1.4e-05	0.001671	0.1841	269.637	63
51.975	23.499	28.476	32.991	18.511	0.001695	-1.4e-05	0.001667	0.1841	269.671	63
51.92	23.475	28.445	32.956	18.565	0.001691	-2.3e-05	0.001645	0.1841	269.688	63
51.861	23.478	28.384	32.939	18.623	0.001689	-1.8e-05	0.001652	0.1841	269.704	63
51.788	23.425	28.363	32.879	18.698	0.001685	-1.8e-05	0.001648	0.1841	269.738	63
51.762	23.424	28.339	32.87	18.722	0.001683	-1.8e-05	0.001646	0.1841	269.754	63
51.707	23.417	28.29	32.847	18.777	0.001679	-1.8e-05	0.001642	0.1841	269.771	63
51.63	23.384	28.246	32.8	18.856	0.001675	-1.4e-05	0.001647	0.1841	269.804	63
51.607	23.38	28.228	32.789	18.88	0.001673	-1e-05	0.001654	0.1841	269.821	63
51.551	23.341	28.21	32.744	18.937	0.001671	-1e-05	0.001652	0.1841	269.837	63
51.526	23.345	28.181	32.739	18.962	0.001669	-1e-05	0.001649	0.1841	269.854	63
51.47	23.326	28.144	32.707	19.016	0.001667	-1.9e-05	0.00163	0.1841	269.871	63
51.393	23.289	28.104	32.657	19.095	0.001663	-1.4e-05	0.001634	0.1841	269.904	63
51.315	23.259	28.056	32.611	19.173	0.001657	-1e-05	0.001637	0.1841	269.938	63
51.235	23.239	27.995	32.571	19.254	0.001655	-1.9e-05	0.001617	0.1841	269.964	63
51.212	23.614	27.597	32.813	18.288	0.001694	-5e-06	0.001685	0.1841	270.448	66
51.263	23.72	27.543	32.901	18.04	0.001706	-1.8e-05	0.001671	0.1841	270.548	66
51.334	23.741	27.593	32.939	17.97	0.001708	-1.8e-05	0.001673	0.1841	270.581	66
51.406	23.734	27.672	32.958	17.899	0.001714	-1.7e-05	0.001679	0.1841	270.614	66
51.478	23.792	27.686	33.021	17.827	0.001718	-9e-06	0.001701	0.1841	270.631	66
51.582	23.821	27.762	33.075	17.721	0.001722	-1.3e-05	0.001696	0.1841	270.681	66
51.656	23.833	27.823	33.107	17.647	0.001728	-1.3e-05	0.001702	0.1841	270.714	66
51.727	23.877	27.85	33.161	17.575	0.00173	-1.3e-05	0.001704	0.1841	270.731	66
51.801	23.926	27.875	33.217	17.498	0.001732	-1.3e-05	0.001706	0.1841	270.764	66
51.905	23.937	27.968	33.259	17.393	0.001738	-1.7e-05	0.001704	0.1841	270.814	66
51.978	23.984	27.994	33.316	17.317	0.00174	-1.7e-05	0.001706	0.1841	270.831	66
52.051	23.989	28.062	33.343	17.245	0.001746	-8e-06	0.00173	0.184	270.864	66
52.127	24.019	28.108	33.389	17.166	0.00175	-1.2e-05	0.001725	0.184	270.898	66
52.199	24.052	28.147	33.435	17.095	0.001752	-1.2e-05	0.001727	0.184	270.931	66
52.272	24.057	28.216	33.462	17.021	0.001758	-1.7e-05	0.001724	0.184	270.964	66
52.38	24.142	28.237	33.555	16.913	0.00176	-1.2e-05	0.001735	0.184	270.998	66
52.452	24.151	28.301	33.585	16.839	0.001766	-1.2e-05	0.001742	0.184	271.031	66
52.526	24.158	28.368	33.614	16.764	0.00177	-1.6e-05	0.001737	0.184	271.064	66
52.603	24.179	28.424	33.654	16.687	0.001772	-1.6e-05	0.001739	0.184	271.098	66
52.674	24.22	28.454	33.704	16.617	0.001778	-1.2e-05	0.001754	0.184	271.131	66
52.751	24.243	28.508	33.746	16.539	0.00178	-1.6e-05	0.001747	0.184	271.148	66
52.826	24.273	28.552	33.791	16.465	0.001784	-7e-06	0.001769	0.184	271.181	66
52.902	24.307	28.595	33.838	16.39	0.001786	-1.2e-05	0.001762	0.184	271.214	66
52.978	24.318	28.66	33.871	16.31	0.001792	-1.6e-05	0.00176	0.184	271.248	66
53.048	24.36	28.688	33.923	16.241	0.001794	-1.1e-05	0.001771	0.184	271.264	66
53.123	24.366	28.757	33.951	16.166	0.0018	-2e-05	0.001759	0.184	271.298	66
53.194	24.405	28.789	34.002	16.095	0.001802	-7e-06	0.001788	0.184	271.331	66
53.269	24.431	28.839	34.044	16.021	0.001806	-2e-05	0.001765	0.184	271.364	66
53.369	24.47	28.898	34.103	15.919	0.001811	-2e-05	0.001771	0.184	271.398	66
53.443	24.501	28.942	34.148	15.847	0.001813	-2e-06	0.001809	0.184	271.431	66
53.475	24.507	28.968	34.163	15.814	0.001815	-2e-05	0.001776	0.184	271.448	66
53.543	24.559	28.984	34.221	15.746	0.001817	-2e-05	0.001778	0.184	271.464	66
53.545	24.506	29.039	34.186	15.746	0.001819	-2e-05	0.00178	0.184	271.481	66
53.614	24.558	29.056	34.244	15.678	0.001821	-2e-05	0.001782	0.184	271.498	66
53.681	24.569	29.112	34.273	15.613	0.001827	-1.5e-05	0.001797	0.184	271.531	66
53.754	24.585	29.169	34.308	15.542	0.001829	-1.5e-05	0.001799	0.184	271.548	66
53.821	24.616	29.205	34.351	15.477	0.001833	-2e-05	0.001794	0.184	271.581	66
53.883	24.641	29.242	34.388	15.418	0.001835	-2e-05	0.001796	0.184	271.598	66
53.958	24.659	29.299	34.425	15.345	0.001841	-1.1e-05	0.00182	0.184	271.631	66
54.026	24.659	29.367	34.448	15.278	0.001847	-1.9e-05	0.001809	0.184	271.664	66
54.091	24.696	29.395	34.494	15.213	0.001847	-1.5e-05	0.001818	0.184	271.681	66
54.119	24.739	29.379	34.532	15.15	0.001849	-1.5e-05	0.00182	0.184	271.714	66
54.187	24.77	29.417	34.576	15.082	0.001853	-1e-05	0.001833	0.184	271.731	66
54.256	24.755	29.501	34.589	15.016	0.001861	-1e-05	0.001841	0.184	271.764	66
54.318	24.816	29.502	34.65	14.954	0.001861	-1e-05	0.001841	0.184	271.781	66
54.418	24.797	29.621	34.671	14.854	0.001869	-1.5e-05	0.00184	0.184	271.831	66
54.518	24.829	29.689	34.725	14.755	0.001875	-2.3e-05	0.001829	0.184	271.864	66
54.582	24.872	29.71	34.775	14.692	0.001877	-1.4e-05	0.001848	0.1839	271.898	66
54.649	24.89	29.759	34.81	14.625	0.001881	-1.9e-05	0.001844	0.1839	271.914	66
54.713	24.851	29.863	34.805	14.56	0.001889	-1.9e-05	0.001852	0.1839	271.948	66
54.779	24.916	29.863	34.871	14.494	0.001891	-1.4e-05	0.001863	0.1839	271.964	66
54.877	24.947	29.931	34.924	14.395	0.001895	-1e-05	0.001876	0.1839	272.014	66
54.976	24.992	29.985	34.987	14.294	0.001901	-1.4e-05	0.001873	0.1839	272.048	66
55.041	24.976	30.065	34.998	14.227	0.001909	-1.8e-05	0.001873	0.1839	272.081	66
55.104	25.033	30.071	35.056	14.165	0.001909	-9e-06	0.00189	0.1839	272.098	66
55.201	25.047	30.154	35.098	14.064	0.001917	-1.4e-05	0.00189	0.1839	272.148	66
55.238	25.04	30.198	35.106	14.025	0.001921	-1.4e-05	0.001894	0.1839	272.165	66
55.298	25.07	30.228	35.146	13.963	0.001925	-1.8e-05	0.001889	0.1839	272.181	66
55.364	25.108	30.256	35.193	13.893	0.001927	-2.2e-05	0.001882	0.1839	272.208	66
55.362	24.68	30.682	34.908	14.86	0.001896	-1e-05	0.001876	0.1839	272.691	69
55.38	24.612	30.768	34.868	15.082	0.001882	-1.5e-05	0.001853	0.1839	272.791	69
55.288	24.552	30.736	34.797	15.173	0.001882	-1.5e-05	0.001852	0.1839	272.808	69
55.217	24.504	30.713	34.742	15.248	0.00188	-1.9e-05	0.001842	0.184	272.841	69
55.171	24.544	30.626	34.753	15.292	0.001874	-1.9e-05	0.001835	0.184	272.874	69
55.113	24.494	30.618	34.7	15.35	0.001874	-1.5e-05	0.001844	0.1839	272.891	69
55.062	24.451	30.611	34.655	15.402	0.001872	-1.5e-05	0.001842	0.184	272.908	69
55.001	24.433	30.568	34.622	15.462	0.001868	-2.4e-05	0.00182	0.184	272.924	69
54.983	24.444	30.539	34.624	15.483	0.001866	-1e-05	0.001845	0.1839	272.941	69
54.925	24.407	30.518	34.58	15.54	0.001864	-1.5e-05	0.001834	0.184	272.958	69
54.889	24.427	30.461	34.581	15.579	0.001862	-1.5e-05	0.001832	0.184	272.991	69
54.826	24.408	30.418	34.548	15.641	0.001858	-1.1e-05	0.001837	0.184	273.008	69
54.776	24.369	30.407	34.504	15.692	0.001856	-1.5e-05	0.001826	0.184	273.024	69
54.72	24.315	30.405	34.45	15.747	0.001856	-1.5e-05	0.001826	0.184	273.041	69
54.7	24.333	30.367	34.455	15.769	0.001854	-6e-06	0.001841	0.184	273.058	69
54.64	24.317	30.323	34.425	15.826	0.00185	-2.4e-05	0.001802	0.184	273.074	69
54.567	24.293	30.274	34.384	15.902	0.001848	-1.1e-05	0.001826	0.184	273.108	69
54.489	24.264	30.225	34.339	15.979	0.001844	-1.1e-05	0.001822	0.184	273.141	69
54.474	24.267	30.207	34.336	15.994	0.001842	-2.4e-05	0.001793	0.184	273.158	69
54.41	24.265	30.145	34.314	16.058	0.001838	-1.6e-05	0.001807	0.184	273.174	69
54.358	24.243	30.115	34.281	16.109	0.001836	-1.6e-05	0.001805	0.184	273.191	69
54.302	24.188	30.114	34.226	16.164	0.001834	-2e-05	0.001794	0.184	273.208	69
54.26	24.223	30.037	34.236	16.205	0.00183	-2e-05	0.00179	0.184	273.241	69
54.2	24.195	30.006	34.196	16.263	0.00183	-1.6e-05	0.001799	0.184	273.258	69
54.138	24.146	29.992	34.143	16.328	0.001828	-1.1e-05	0.001805	0.184	273.291	69
54.073	24.136	29.938	34.115	16.39	0.001824	-1.6e-05	0.001792	0.184	273.308	69
54.01	24.134	29.876	34.093	16.452	0.001818	-7e-06	0.001804	0.184	273.341	69
53.946	24.087	29.859	34.04	16.518	0.001818	-1.6e-05	0.001786	0.184	273.358	69
53.864	24.063	29.801	33.997	16.595	0.001814	-1.2e-05	0.001791	0.184	273.391	69
53.761	23.997	29.764	33.918	16.696	0.00181	-1.6e-05	0.001778	0.184	273.424	69
53.683	24.001	29.681	33.895	16.774	0.001804	-1.2e-05	0.001781	0.184	273.458	69
53.607	23.966	29.642	33.846	16.847	0.0018	-2.1e-05	0.001759	0.184	273.491	69
53.542	23.974	29.568	33.83	16.911	0.001796	-2.1e-05	0.001755	0.184	273.524	69
53.481	23.943	29.538	33.789	16.971	0.001794	-1.2e-05	0.00177	0.184	273.541	69
53.413	23.923	29.49	33.753	17.037	0.00179	-2.1e-05	0.001748	0.184	273.574	69
53.353	23.884	29.469	33.707	17.096	0.00179	-1.7e-05	0.001757	0.184	273.591	69
53.302	23.864	29.438	33.676	17.145	0.001786	-1.7e-05	0.001753	0.184	273.608	69
53.244	23.837	29.408	33.639	17.2	0.001784	-1.7e-05	0.001751	0.184	273.624	69
53.174	23.814	29.36	33.601	17.27	0.001782	-1.7e-05	0.001749	0.184	273.658	69
53.087	23.779	29.308	33.548	17.394	0.001774	-1.7e-05	0.001741	0.184	273.708	69
52.999	23.731	29.268	33.487	17.479	0.001772	-1.7e-05	0.001739	0.184	273.741	69
52.94	23.767	29.172	33.491	17.537	0.001766	-1.3e-05	0.001741	0.184	273.774	69
52.881	23.727	29.154	33.445	17.596	0.001764	-1.3e-05	0.001739	0.184	273.791	69
52.828	23.691	29.136	33.403	17.649	0.001762	-1.7e-05	0.001728	0.184	273.808	69
52.769	23.678	29.091	33.375	17.704	0.001758	-2.2e-05	0.001715	0.1841	273.824	69
52.696	23.667	29.029	33.343	17.775	0.001754	-1.7e-05	0.00172	0.1841	273.858	69
52.62	23.616	29.005	33.284	17.85	0.001752	-2.2e-05	0.001709	0.1841	273.891	69
52.6	23.636	28.964	33.29	17.87	0.00175	-1.7e-05	0.001716	0.1841	273.908	69
52.543	23.619	28.925	33.26	17.928	0.001746	-8e-06	0.00173	0.184	273.924	69
52.464	23.588	28.876	33.214	18.006	0.001742	-9e-06	0.001725	0.184	273.958	69
52.361	23.556	28.805	33.158	18.109	0.001736	-1.8e-05	0.001701	0.1841	273.991	69
52.283	23.535	28.748	33.118	18.189	0.001733	-9e-06	0.001715	0.1841	274.024	69
52.205	23.48	28.725	33.055	18.267	0.001731	-1.8e-05	0.001695	0.1841	274.058	69
52.129	23.461	28.668	33.017	18.345	0.001725	-1.8e-05	0.001689	0.1841	274.091	69
52.049	23.464	28.585	32.993	18.423	0.001719	-1.3e-05	0.001692	0.1841	274.124	69
51.94	23.387	28.553	32.905	18.534	0.001717	-1.3e-05	0.00169	0.1841	274.158	69
51.861	23.342	28.519	32.849	18.614	0.001713	-1.4e-05	0.001686	0.1841	274.191	69
51.785	23.357	28.428	32.833	18.691	0.001705	-1.8e-05	0.001668	0.1841	274.224	69
51.708	23.323	28.385	32.785	18.769	0.001703	-1.8e-05	0.001666	0.1841	274.258	69
51.629	23.275	28.354	32.726	18.851	0.001699	-1.4e-05	0.001671	0.1841	274.291	69
51.545	23.273	28.272	32.697	18.934	0.001691	-1.4e-05	0.001663	0.1841	274.324	69
51.465	23.21	28.254	32.629	19.014	0.001689	-2.3e-05	0.001643	0.1841	274.358	69
51.385	23.215	28.17	32.605	19.096	0.001683	-1.4e-05	0.001655	0.1841	274.391	69
51.306	23.171	28.135	32.549	19.176	0.001679	-1.4e-05	0.001651	0.1841	274.424	69
51.248	23.184	28.064	32.539	19.233	0.001673	-1.4e-05	0.001644	0.1841	274.451	69
51.203	23.557	27.646	32.773	18.274	0.001716	-1.3e-05	0.00169	0.1841	274.934	72
51.309	23.669	27.64	32.882	17.984	0.00173	-1.8e-05	0.001695	0.1841	275.051	72
51.381	23.676	27.706	32.911	17.908	0.001734	-1.7e-05	0.001699	0.1841	275.084	72
51.452	23.704	27.749	32.953	17.836	0.001738	-1.3e-05	0.001712	0.1841	275.118	72
51.522	23.748	27.775	33.006	17.765	0.00174	-1.3e-05	0.001714	0.1841	275.134	72
51.526	23.727	27.799	32.993	17.763	0.001742	-1.3e-05	0.001716	0.1841	275.151	72
51.595	23.771	27.825	33.045	17.691	0.001744	-1.3e-05	0.001719	0.1841	275.168	72
51.668	23.78	27.888	33.076	17.62	0.00175	-1.3e-05	0.001725	0.184	275.201	72
51.703	23.79	27.913	33.094	17.583	0.00175	-1.3e-05	0.001725	0.184	275.218	72
51.773	23.843	27.929	33.153	17.512	0.001752	-1.7e-05	0.001718	0.1841	275.234	72
51.811	23.813	27.997	33.146	17.475	0.001756	-8e-06	0.00174	0.184	275.268	72
51.883	23.865	28.018	33.204	17.401	0.001758	-1.2e-05	0.001733	0.184	275.284	72
51.953	23.899	28.054	33.25	17.329	0.001762	-1.7e-05	0.001728	0.184	275.318	72
52.024	23.876	28.149	33.258	17.258	0.001768	-1.7e-05	0.001734	0.184	275.351	72
52.095	23.935	28.159	33.322	17.186	0.00177	-1.7e-05	0.001736	0.184	275.368	72
52.096	23.933	28.163	33.321	17.186	0.00177	-1.7e-05	0.001736	0.184	275.384	72
52.168	23.973	28.195	33.371	17.112	0.001772	-8e-06	0.001756	0.184	275.401	72
52.239	23.974	28.264	33.396	17.041	0.001778	-1.7e-05	0.001745	0.184	275.434	72
52.277	23.988	28.289	33.418	17.005	0.00178	-2.1e-05	0.001738	0.184	275.451	72
52.347	24.036	28.31	33.473	16.935	0.001782	-1.2e-05	0.001758	0.184	275.468	72
52.422	24.068	28.353	33.519	16.861	0.001784	-1.2e-05	0.00176	0.184	275.501	72
52.497	24.072	28.424	33.547	16.787	0.00179	-1.6e-05	0.001757	0.184	275.534	72
52.571	24.074	28.496	33.573	16.714	0.001796	-1.6e-05	0.001763	0.184	275.568	72
52.645	24.129	28.517	33.634	16.641	0.001798	-1.6e-05	0.001765	0.184	275.584	72
52.721	24.168	28.554	33.686	16.565	0.0018	-1.2e-05	0.001776	0.184	275.618	72
52.718	24.135	28.583	33.663	16.568	0.001802	-7e-06	0.001787	0.184	275.634	72
52.796	24.197	28.598	33.73	16.492	0.001802	-1.6e-05	0.00177	0.184	275.651	72
52.871	24.211	28.66	33.764	16.416	0.001808	-2e-05	0.001767	0.184	275.684	72
52.94	24.21	28.73	33.787	16.349	0.001814	-1.6e-05	0.001782	0.184	275.718	72
52.974	24.236	28.739	33.815	16.315	0.001814	-1.1e-05	0.001791	0.184	275.734	72
53.053	24.272	28.781	33.866	16.237	0.001816	-2e-05	0.001775	0.184	275.751	72
53.126	24.3	28.825	33.909	16.166	0.00182	-1.6e-05	0.001788	0.184	275.784	72
53.199	24.344	28.855	33.962	16.092	0.001822	-1.6e-05	0.00179	0.184	275.818	72
53.232	24.322	28.91	33.958	16.058	0.001826	-2e-05	0.001786	0.184	275.834	72
53.309	24.382	28.927	34.025	15.982	0.001828	-1.6e-05	0.001796	0.184	275.851	72
53.307	24.353	28.954	34.005	15.984	0.00183	-2e-05	0.00179	0.184	275.868	72
53.38	24.386	28.995	34.051	15.909	0.001834	-2e-05	0.001794	0.184	275.884	72
53.454	24.402	29.051	34.086	15.837	0.001838	-1.5e-05	0.001807	0.184	275.918	72
53.521	24.429	29.092	34.126	15.767	0.001842	-1.5e-05	0.001811	0.184	275.951	72
53.598	24.477	29.121	34.184	15.691	0.001844	-1.1e-05	0.001822	0.184	275.968	72
53.704	24.512	29.191	34.243	15.584	0.001847	-1.1e-05	0.001826	0.184	276.018	72
53.772	24.514	29.257	34.267	15.514	0.001853	-1.1e-05	0.001832	0.184	276.051	72
53.843	24.564	29.279	34.324	15.443	0.001855	-1.5e-05	0.001825	0.184	276.068	72
53.949	24.583	29.366	34.371	15.333	0.001863	-1.5e-05	0.001834	0.184	276.118	72
53.983	24.586	29.397	34.385	15.297	0.001865	-1.9e-05	0.001827	0.184	276.134	72
54.05	24.652	29.398	34.451	15.231	0.001865	-6e-06	0.001854	0.1839	276.151	72
54.12	24.637	29.482	34.465	15.161	0.001871	-1e-05	0.001851	0.1839	276.184	72
54.185	24.655	29.53	34.498	15.096	0.001877	-1.5e-05	0.001848	0.1839	276.218	72
54.252	24.692	29.56	34.545	15.03	0.001879	-1.9e-05	0.001841	0.184	276.234	72
54.351	24.723	29.627	34.599	14.933	0.001883	-1.5e-05	0.001854	0.1839	276.284	72
54.447	24.752	29.696	34.65	14.838	0.001889	-1.4e-05	0.00186	0.1839	276.318	72
54.52	24.755	29.765	34.676	14.767	0.001895	-1.9e-05	0.001858	0.1839	276.351	72
54.616	24.798	29.818	34.738	14.672	0.001899	-1e-05	0.00188	0.1839	276.384	72
54.713	24.848	29.866	34.803	14.574	0.001905	-1.9e-05	0.001868	0.1839	276.418	72
54.817	24.861	29.957	34.846	14.472	0.001911	-1.9e-05	0.001874	0.1839	276.468	72
54.908	24.885	30.024	34.893	14.381	0.001917	-1.8e-05	0.00188	0.1839	276.501	72
55.008	24.941	30.067	34.964	14.284	0.001919	-9e-06	0.0019	0.1839	276.534	72
55.113	24.952	30.162	35.005	14.181	0.001927	-1.4e-05	0.0019	0.1839	276.584	72
55.204	25.002	30.202	35.07	14.088	0.001931	-1.4e-05	0.001904	0.1839	276.618	72
55.239	24.983	30.257	35.068	14.054	0.001935	-1.8e-05	0.001899	0.1839	276.634	72
55.306	25.019	30.287	35.114	13.986	0.001939	-1.4e-05	0.001912	0.1839	276.651	72
55.4	25.04	30.359	35.16	13.896	0.001945	-1.3e-05	0.001918	0.1839	276.694	72
55.476	25.046	30.43	35.189	13.823	0.001951	-1.8e-05	0.001916	0.1839	276.811	74
55.509	25.012	30.497	35.178	13.79	0.001957	-1.8e-05	0.001922	0.1839	276.828	74
55.575	25.063	30.513	35.234	13.724	0.001959	-1.8e-05	0.001924	0.1839	276.844	74
55.639	25.099	30.54	35.279	13.661	0.001961	-1.3e-05	0.001935	0.1839	276.878	74
55.702	25.109	30.593	35.306	13.599	0.001965	-9e-06	0.001948	0.1839	276.894	74
55.797	25.147	30.651	35.363	13.506	0.001973	-9e-06	0.001956	0.1839	276.944	74
55.889	25.142	30.747	35.391	13.381	0.001983	-8e-06	0.001966	0.1838	276.994	74
55.98	25.18	30.799	35.447	13.291	0.001989	-1.3e-05	0.001963	0.1839	277.028	74
56.072	25.261	30.811	35.531	13.198	0.001993	-8e-06	0.001976	0.1838	277.061	74
56.104	25.24	30.864	35.528	13.164	0.001997	-1.7e-05	0.001963	0.1839	277.078	74
56.171	25.266	30.905	35.568	13.098	0.002001	-1.3e-05	0.001976	0.1838	277.094	74
56.261	25.287	30.973	35.612	13.008	0.002009	-1.7e-05	0.001975	0.1838	277.144	74
56.354	25.32	31.034	35.664	12.915	0.002015	-8e-06	0.001999	0.1838	277.178	74
56.448	25.335	31.113	35.706	12.819	0.002023	-1.2e-05	0.001998	0.1838	277.211	74
56.478	25.353	31.125	35.728	12.79	0.002025	-1.7e-05	0.001992	0.1838	277.228	74
56.54	25.393	31.146	35.775	12.73	0.002027	-1.2e-05	0.002002	0.1838	277.244	74
56.6	25.383	31.217	35.789	12.67	0.002035	-1.2e-05	0.002011	0.1838	277.278	74
56.662	25.433	31.229	35.843	12.607	0.002037	-1.7e-05	0.002004	0.1838	277.294	74
56.723	25.43	31.293	35.861	12.546	0.002043	-2.1e-05	0.002001	0.1838	277.328	74
56.788	25.448	31.339	35.895	12.482	0.002047	-1.6e-05	0.002014	0.1838	277.344	74
56.848	25.453	31.394	35.918	12.42	0.002053	-1.6e-05	0.00202	0.1838	277.378	74
56.913	25.507	31.406	35.976	12.354	0.002055	-2.1e-05	0.002013	0.1838	277.394	74
56.972	25.489	31.483	35.983	12.295	0.002061	-1.6e-05	0.002029	0.1838	277.428	74
57.038	25.527	31.51	36.031	12.231	0.002065	-1.6e-05	0.002033	0.1838	277.444	74
57.093	25.52	31.573	36.044	12.174	0.002071	-2.1e-05	0.00203	0.1838	277.478	74
57.16	25.569	31.59	36.099	12.106	0.002073	-1.2e-05	0.00205	0.1838	277.494	74
57.248	25.572	31.676	36.131	12.016	0.002085	-1.6e-05	0.002053	0.1838	277.544	74
57.338	25.605	31.733	36.183	11.924	0.002089	-1.6e-05	0.002057	0.1838	277.578	74
57.43	25.632	31.798	36.232	11.832	0.002097	-2e-05	0.002057	0.1838	277.611	74
57.458	25.635	31.822	36.243	11.802	0.002101	-2e-05	0.002061	0.1838	277.628	74
57.521	25.669	31.851	36.287	11.74	0.002103	-1.1e-05	0.00208	0.1838	277.644	74
57.58	25.666	31.914	36.304	11.681	0.002109	-2e-05	0.002069	0.1838	277.678	74
57.642	25.704	31.938	36.35	11.62	0.002113	-1.1e-05	0.002091	0.1837	277.694	74
57.671	25.694	31.977	36.353	11.59	0.002117	-1.1e-05	0.002095	0.1837	277.711	74
57.733	25.7	32.033	36.378	11.53	0.002119	-1.5e-05	0.002088	0.1837	277.728	74
57.82	25.708	32.112	36.412	11.443	0.002131	-1.1e-05	0.002109	0.1837	277.778	74
57.882	25.769	32.113	36.473	11.383	0.002133	-1.1e-05	0.002111	0.1837	277.794	74
57.94	25.789	32.152	36.506	11.323	0.002135	-1.5e-05	0.002104	0.1837	277.811	74
58.057	25.812	32.245	36.56	11.208	0.002145	-1.5e-05	0.002115	0.1837	277.861	74
58.085	25.813	32.273	36.57	11.18	0.002149	-1.9e-05	0.00211	0.1837	277.878	74
58.142	25.813	32.33	36.589	11.126	0.002153	-1.9e-05	0.002114	0.1837	277.894	74
58.169	25.814	32.355	36.599	11.099	0.002155	-1.5e-05	0.002125	0.1837	277.911	74
58.225	25.857	32.369	36.646	11.044	0.002157	-1e-05	0.002136	0.1837	277.928	74
58.338	25.835	32.503	36.67	10.932	0.002169	-1.5e-05	0.002139	0.1837	277.978	74
58.421	25.882	32.539	36.728	10.849	0.002175	-1.9e-05	0.002137	0.1837	278.011	74
58.504	25.898	32.606	36.767	10.768	0.002183	-1.5e-05	0.002154	0.1837	278.044	74
58.587	25.928	32.659	36.814	10.688	0.002187	-1e-05	0.002167	0.1837	278.078	74
58.667	25.931	32.735	36.843	10.606	0.002197	-1.9e-05	0.002159	0.1837	278.111	74
58.75	25.965	32.785	36.893	10.524	0.002201	-1.9e-05	0.002163	0.1837	278.144	74
58.83	25.979	32.851	36.929	10.446	0.002209	-1.9e-05	0.002171	0.1837	278.178	74
58.939	25.994	32.945	36.976	10.34	0.002217	-1.8e-05	0.00218	0.1837	278.211	74
59.016	26.034	32.983	37.028	10.264	0.002223	-1.8e-05	0.002186	0.1837	278.244	74
59.044	26.034	33.01	37.037	10.239	0.002227	-1.4e-05	0.002199	0.1837	278.261	74
59.099	26.05	33.049	37.067	10.185	0.002231	-9e-06	0.002212	0.1836	278.278	74
59.177	26.087	33.089	37.117	10.108	0.002235	-1.8e-05	0.002198	0.1837	278.311	74
59.253	26.082	33.171	37.139	10.032	0.002243	-1.8e-05	0.002206	0.1837	278.344	74
59.334	26.118	33.216	37.19	9.952	0.002249	-9e-06	0.00223	0.1836	278.378	74
59.437	26.164	33.273	37.255	9.848	0.002255	-1.8e-05	0.002219	0.1836	278.411	74
59.514	26.173	33.341	37.286	9.772	0.002263	-1.3e-05	0.002236	0.1836	278.444	74
59.589	26.19	33.399	37.323	9.696	0.002269	-9e-06	0.002251	0.1836	278.478	74
59.663	26.196	33.468	37.351	9.622	0.002276	-9e-06	0.002259	0.1836	278.511	74
59.764	26.227	33.537	37.406	9.518	0.002282	-1.3e-05	0.002256	0.1836	278.544	74
59.836	26.249	33.587	37.445	9.446	0.00229	-1.8e-05	0.002256	0.1836	278.578	74
59.909	26.239	33.67	37.462	9.373	0.002296	-2.2e-05	0.002253	0.1836	278.611	74
59.984	26.264	33.719	37.504	9.299	0.002304	-1.7e-05	0.00227	0.1836	278.644	74
60.078	26.3	33.778	37.559	9.203	0.00231	-1.3e-05	0.002285	0.1836	278.678	74
60.174	26.335	33.84	37.615	9.102	0.002318	-1.7e-05	0.002284	0.1836	278.711	74
60.289	26.365	33.925	37.673	8.988	0.002328	-1.7e-05	0.002295	0.1836	278.761	74
60.358	26.356	34.003	37.69	8.917	0.002336	-1.7e-05	0.002303	0.1836	278.794	74
60.449	26.392	34.057	37.744	8.824	0.002342	-1.7e-05	0.002309	0.1836	278.828	74
60.565	26.427	34.138	37.807	8.709	0.00235	-1.7e-05	0.002317	0.1836	278.878	74
60.657	26.455	34.202	37.856	8.615	0.002358	-1.7e-05	0.002325	0.1836	278.911	74
60.772	26.478	34.295	37.909	8.503	0.00237	-1.2e-05	0.002346	0.1835	278.961	74
60.863	26.524	34.339	37.97	8.413	0.002374	-1.6e-05	0.002342	0.1835	278.994	74
60.978	26.51	34.468	38	8.301	0.002388	-1.2e-05	0.002365	0.1835	279.044	74
61.069	26.548	34.521	38.055	8.211	0.002392	-1.6e-05	0.00236	0.1835	279.078	74
61.16	26.572	34.588	38.101	8.122	0.002402	-1.6e-05	0.00237	0.1835	279.111	74
61.267	26.566	34.701	38.133	8.015	0.002412	-1.1e-05	0.00239	0.1835	279.161	74
61.356	26.603	34.753	38.187	7.927	0.002418	-2e-05	0.002378	0.1835	279.194	74
61.441	26.611	34.83	38.221	7.843	0.002426	-1.6e-05	0.002395	0.1835	279.228	74
61.526	26.642	34.884	38.27	7.759	0.002432	-1.6e-05	0.002401	0.1835	279.261	74
61.607	26.657	34.951	38.307	7.679	0.002438	-1.5e-05	0.002407	0.1835	279.294	74
61.689	26.685	35.004	38.353	7.6	0.002446	-1.1e-05	0.002424	0.1835	279.328	74
61.77	26.665	35.105	38.367	7.52	0.002454	-1.5e-05	0.002424	0.1835	279.361	74
61.85	26.685	35.164	38.407	7.442	0.002462	-1.5e-05	0.002432	0.1835	279.394	74
61.946	26.753	35.193	38.484	7.345	0.002466	-1.1e-05	0.002445	0.1835	279.428	74
62.023	26.755	35.268	38.511	7.27	0.002474	-1.9e-05	0.002435	0.1835	279.461	74
62.101	26.75	35.35	38.534	7.195	0.002482	-1.5e-05	0.002452	0.1835	279.494	74
62.199	26.797	35.403	38.598	7.098	0.002488	-1.5e-05	0.002459	0.1834	279.528	74
62.278	26.804	35.473	38.629	7.02	0.002498	-1.9e-05	0.00246	0.1834	279.561	74
62.38	26.851	35.53	38.694	6.866	0.002508	-1.9e-05	0.00247	0.1834	279.628	74
62.476	26.869	35.608	38.738	6.77	0.002516	-1e-05	0.002496	0.1834	279.661	74
62.552	26.839	35.713	38.743	6.695	0.002526	-1.9e-05	0.002489	0.1834	279.694	74
62.647	26.904	35.742	38.818	6.605	0.002532	-1e-05	0.002513	0.1834	279.728	74
62.718	26.87	35.848	38.819	6.533	0.00254	-1.9e-05	0.002503	0.1834	279.761	74
62.809	26.909	35.9	38.876	6.444	0.002548	-1.4e-05	0.00252	0.1834	279.794	74
62.894	26.943	35.951	38.927	6.358	0.002554	-1.8e-05	0.002517	0.1834	279.828	74
62.983	26.927	36.057	38.945	6.272	0.002564	-1.4e-05	0.002537	0.1834	279.861	74
63.101	26.961	36.139	39.008	6.156	0.002574	-1.4e-05	0.002547	0.1834	279.911	74
63.185	26.971	36.213	39.043	6.074	0.00258	-1.4e-05	0.002553	0.1834	279.944	74
63.265	26.979	36.286	39.075	5.992	0.00259	-1.8e-05	0.002554	0.1834	279.978	74
63.347	26.997	36.351	39.114	5.91	0.002596	-1.3e-05	0.002569	0.1834	280.011	74
63.427	27.012	36.416	39.15	5.83	0.002604	-1.8e-05	0.002569	0.1834	280.044	74
63.506	27.058	36.448	39.207	5.749	0.00261	-1.8e-05	0.002575	0.1834	280.078	74
63.601	27.049	36.551	39.233	5.656	0.002618	-1.7e-05	0.002583	0.1833	280.111	74
63.678	27.053	36.625	39.261	5.577	0.002628	-1.7e-05	0.002593	0.1833	280.144	74
63.754	27.065	36.69	39.295	5.501	0.002634	-2.2e-05	0.002591	0.1833	280.178	74
63.845	27.106	36.739	39.352	5.409	0.002642	-1.7e-05	0.002608	0.1833	280.211	74
63.919	27.092	36.826	39.368	5.334	0.00265	-1.7e-05	0.002616	0.1833	280.244	74
64.007	27.118	36.888	39.414	5.246	0.002658	-2.1e-05	0.002615	0.1833	280.278	74
64.092	27.127	36.964	39.449	5.16	0.002666	-2.1e-05	0.002623	0.1833	280.311	74
64.177	27.16	37.017	39.499	5.075	0.002672	-1.2e-05	0.002647	0.1833	280.344	74
64.201	27.146	37.054	39.498	5.049	0.002676	-1.2e-05	0.002651	0.1833	280.361	74
64.258	27.171	37.087	39.533	4.994	0.00268	-2.1e-05	0.002638	0.1833	280.378	74
64.337	27.197	37.14	39.577	4.913	0.002686	-1.7e-05	0.002653	0.1833	280.411	74
64.416	27.204	37.212	39.608	4.834	0.002694	-8e-06	0.002679	0.1833	280.444	74
64.506	27.245	37.261	39.666	4.743	0.002698	-1.2e-05	0.002674	0.1833	280.478	74
64.579	27.249	37.33	39.692	4.671	0.002708	-1.2e-05	0.002684	0.1833	280.511	74
64.661	27.275	37.387	39.737	4.587	0.002714	-1.6e-05	0.002682	0.1833	280.544	74
64.747	27.28	37.467	39.769	4.504	0.002724	-1.2e-05	0.002701	0.1832	280.578	74
64.827	27.296	37.531	39.806	4.424	0.002728	-1.2e-05	0.002705	0.1832	280.611	74
64.914	27.303	37.61	39.84	4.338	0.002738	-1.1e-05	0.002715	0.1832	280.644	74
64.997	27.331	37.666	39.886	4.255	0.002744	-1.1e-05	0.002721	0.1832	280.678	74
65.078	27.338	37.74	39.918	4.175	0.002754	-1.6e-05	0.002723	0.1832	280.711	74
65.17	27.366	37.804	39.967	4.086	0.00276	-1.1e-05	0.002738	0.1832	280.744	74
65.249	27.394	37.855	40.012	4.008	0.002768	-1.6e-05	0.002737	0.1832	280.778	74
65.334	27.417	37.917	40.056	3.922	0.002774	-1.1e-05	0.002752	0.1832	280.811	74
65.409	27.423	37.986	40.085	3.848	0.00278	-1.5e-05	0.002749	0.1832	280.844	74
65.495	27.434	38.06	40.121	3.763	0.00279	-1.1e-05	0.002768	0.1832	280.878	74
65.588	27.436	38.151	40.153	3.673	0.002798	-2e-05	0.002759	0.1832	280.911	74
65.667	27.476	38.191	40.207	3.596	0.002804	-1.1e-05	0.002783	0.1832	280.944	74
65.751	27.467	38.284	40.228	3.514	0.002812	-1.9e-05	0.002773	0.1832	280.978	74
65.84	27.466	38.374	40.257	3.425	0.002822	-1.5e-05	0.002792	0.1832	281.011	74
65.928	27.527	38.4	40.327	3.342	0.002826	-1e-05	0.002805	0.1832	281.044	74
66.007	27.513	38.494	40.345	3.264	0.002836	-1.5e-05	0.002807	0.1832	281.078	74
66.09	27.547	38.543	40.394	3.183	0.002842	-1.5e-05	0.002813	0.1832	281.111	74
66.175	27.551	38.624	40.425	3.102	0.00285	-1.9e-05	0.002812	0.1832	281.144	74
66.263	27.586	38.677	40.478	3.016	0.002856	-1.4e-05	0.002827	0.1831	281.178	74
66.263	27.586	38.677	40.478	3.016	0.002856	-1.4e-05	0.002827	0.1831	281.178	74
66.286	27.004	39.283	40.098	3.979	0.002838	-1.9e-05	0.0028	0.1832	281.661	77
66.219	26.893	39.327	40.002	4.261	0.002824	-2.4e-05	0.002776	0.1832	281.778	77
66.133	26.862	39.271	39.952	4.349	0.002822	-2.4e-05	0.002774	0.1832	281.811	77
66.055	26.845	39.21	39.915	4.431	0.002818	-1.1e-05	0.002797	0.1832	281.844	77
65.969	26.799	39.17	39.856	4.517	0.002814	-1.5e-05	0.002784	0.1832	281.878	77
65.893	26.763	39.13	39.807	4.595	0.00281	-1.1e-05	0.002788	0.1832	281.911	77
65.81	26.747	39.063	39.768	4.677	0.002806	-1.6e-05	0.002775	0.1832	281.944	77
65.725	26.716	39.009	39.719	4.763	0.002802	-1.1e-05	0.00278	0.1832	281.978	77
65.637	26.682	38.956	39.667	4.851	0.002799	-1.1e-05	0.002776	0.1832	282.011	77
65.562	26.649	38.913	39.62	4.925	0.002795	-1.1e-05	0.002772	0.1832	282.044	77
65.472	26.6	38.873	39.557	5.015	0.002791	-7e-06	0.002777	0.1832	282.078	77
65.393	26.597	38.796	39.529	5.094	0.002787	-1.6e-05	0.002755	0.1832	282.111	77
65.315	26.547	38.769	39.469	5.173	0.002785	-1.6e-05	0.002753	0.1832	282.144	77
65.221	26.492	38.729	39.402	5.27	0.002779	-1.2e-05	0.002755	0.1832	282.178	77
65.139	26.462	38.677	39.355	5.352	0.002777	-2.1e-05	0.002736	0.1832	282.211	77
65.058	26.447	38.611	39.317	5.433	0.002773	-2.1e-05	0.002731	0.1832	282.244	77
64.977	26.418	38.559	39.271	5.515	0.002769	-1.6e-05	0.002736	0.1832	282.278	77
64.895	26.363	38.532	39.207	5.598	0.002765	-1.6e-05	0.002732	0.1832	282.311	77
64.811	26.343	38.468	39.165	5.682	0.002761	-1.6e-05	0.002728	0.1832	282.344	77
64.725	26.309	38.416	39.114	5.766	0.002757	-1.7e-05	0.002724	0.1832	282.378	77
64.639	26.273	38.366	39.062	5.853	0.002753	-1.7e-05	0.00272	0.1832	282.411	77
64.527	26.232	38.295	38.997	5.967	0.002747	-2.1e-05	0.002705	0.1832	282.461	77
64.441	26.208	38.233	38.953	6.055	0.002743	-1.7e-05	0.002709	0.1832	282.494	77
64.351	26.148	38.203	38.882	6.144	0.002739	-2.1e-05	0.002696	0.1833	282.528	77
64.307	26.121	38.186	38.85	6.19	0.002739	-1.7e-05	0.002705	0.1832	282.544	77
64.218	26.114	38.103	38.815	6.217	0.002737	-1.2e-05	0.002712	0.1832	282.561	77
64.149	26.102	38.047	38.784	6.31	0.002729	-8e-06	0.002713	0.1832	282.594	77
64.074	26.055	38.019	38.728	6.384	0.002727	-2.2e-05	0.002684	0.1833	282.628	77
63.996	26.051	37.945	38.7	6.462	0.002723	-8e-06	0.002706	0.1832	282.661	77
63.898	25.993	37.904	38.628	6.56	0.002717	-1.7e-05	0.002682	0.1833	282.694	77
63.817	25.976	37.84	38.59	6.643	0.002713	-1.3e-05	0.002687	0.1833	282.728	77
63.732	25.907	37.825	38.516	6.727	0.002711	-1.3e-05	0.002685	0.1833	282.761	77
63.662	25.951	37.711	38.521	6.797	0.002705	-2.2e-05	0.002661	0.1833	282.794	77
63.575	25.891	37.685	38.452	6.884	0.002701	-1.8e-05	0.002666	0.1833	282.828	77
63.485	25.848	37.637	38.394	6.971	0.002695	-1.3e-05	0.002669	0.1833	282.861	77
63.451	25.841	37.609	38.378	7.005	0.002695	-1.8e-05	0.00266	0.1833	282.878	77
63.395	25.806	37.589	38.336	7.06	0.002693	-1.8e-05	0.002658	0.1833	282.894	77
63.318	25.789	37.53	38.299	7.133	0.002689	-1.8e-05	0.002653	0.1833	282.928	77
63.281	25.777	37.504	38.279	7.17	0.002687	-2.2e-05	0.002643	0.1833	282.944	77
63.221	25.742	37.479	38.235	7.229	0.002685	-1.3e-05	0.002658	0.1833	282.961	77
63.142	25.738	37.404	38.206	7.305	0.002679	-2.2e-05	0.002634	0.1833	282.994	77
63.062	25.7	37.362	38.154	7.385	0.002677	-1.4e-05	0.00265	0.1833	283.028	77
62.982	25.672	37.31	38.109	7.464	0.002673	-9e-06	0.002655	0.1833	283.061	77
62.941	25.653	37.288	38.082	7.503	0.002671	-1.4e-05	0.002644	0.1833	283.078	77
62.878	25.607	37.271	38.031	7.565	0.002669	-1.8e-05	0.002633	0.1833	283.094	77
62.793	25.587	37.206	37.989	7.646	0.002663	-1.8e-05	0.002627	0.1833	283.128	77
62.711	25.559	37.152	37.943	7.725	0.002661	-1.4e-05	0.002633	0.1833	283.161	77
62.632	25.529	37.103	37.897	7.806	0.002655	-1.4e-05	0.002627	0.1833	283.194	77
62.548	25.491	37.058	37.843	7.927	0.002649	-1.9e-05	0.002612	0.1833	283.245	77
62.465	25.461	37.004	37.795	8.008	0.002645	-2.3e-05	0.002599	0.1833	283.278	77
62.384	25.423	36.961	37.744	8.088	0.002641	-1.4e-05	0.002613	0.1833	283.311	77
62.3	25.411	36.889	37.707	8.169	0.002635	-1.9e-05	0.002598	0.1833	283.344	77
62.217	25.366	36.851	37.65	8.252	0.002631	-1.9e-05	0.002594	0.1833	283.378	77
62.178	25.346	36.832	37.624	8.291	0.002629	-1e-05	0.002609	0.1833	283.394	77
62.111	25.311	36.8	37.578	8.358	0.002627	-1.4e-05	0.002598	0.1833	283.411	77
62.093	25.316	36.777	37.575	8.378	0.002625	-1.9e-05	0.002587	0.1833	283.421	77
62.086	25.776	36.31	37.879	7.392	0.002663	-1.4e-05	0.002635	0.1833	283.905	80
62.086	25.815	36.271	37.905	7.207	0.002675	-2.2e-05	0.00263	0.1833	283.988	80
62.129	25.839	36.289	37.936	7.167	0.002677	-1.3e-05	0.00265	0.1833	284.005	80
62.192	25.885	36.307	37.987	7.107	0.002677	-1.3e-05	0.00265	0.1833	284.021	80
62.27	25.896	36.374	38.021	7.027	0.002681	-1.3e-05	0.002654	0.1833	284.055	80
62.349	25.921	36.428	38.063	6.948	0.002685	-1.3e-05	0.002658	0.1833	284.088	80
62.427	25.955	36.472	38.112	6.871	0.002689	-1.3e-05	0.002662	0.1833	284.121	80
62.505	25.952	36.553	38.137	6.794	0.002695	-1.3e-05	0.002668	0.1833	284.155	80
62.599	26.011	36.588	38.207	6.701	0.002697	-1.3e-05	0.002671	0.1833	284.188	80
62.691	26.05	36.64	38.264	6.57	0.002705	-1.3e-05	0.002679	0.1833	284.238	80
62.764	26.062	36.701	38.296	6.498	0.002708	-1.7e-05	0.002674	0.1833	284.271	80
62.852	26.115	36.738	38.361	6.41	0.00271	-8e-06	0.002694	0.1833	284.305	80
62.938	26.149	36.788	38.412	6.321	0.002714	-1.3e-05	0.002689	0.1833	284.338	80
63.023	26.153	36.87	38.443	6.237	0.002722	-1.7e-05	0.002688	0.1833	284.371	80
63.108	26.192	36.916	38.497	6.152	0.002724	-1.2e-05	0.002699	0.1832	284.405	80
63.222	26.248	36.974	38.573	6.038	0.002728	-1.7e-05	0.002695	0.1833	284.455	80
63.306	26.246	37.061	38.599	5.957	0.002736	-1.2e-05	0.002712	0.1832	284.488	80
63.391	26.264	37.127	38.64	5.874	0.00274	-1.7e-05	0.002707	0.1832	284.521	80
63.473	26.307	37.166	38.696	5.79	0.002744	-1.2e-05	0.00272	0.1832	284.555	80
63.554	26.347	37.207	38.749	5.708	0.002746	-1.2e-05	0.002722	0.1832	284.588	80
63.65	26.384	37.266	38.806	5.61	0.002752	-1.2e-05	0.002728	0.1832	284.621	80
63.73	26.401	37.33	38.844	5.531	0.002756	-1.2e-05	0.002733	0.1832	284.655	80
63.807	26.411	37.396	38.876	5.452	0.002762	-1.6e-05	0.00273	0.1832	284.688	80
63.884	26.447	37.437	38.926	5.375	0.002766	-1.2e-05	0.002743	0.1832	284.721	80
63.972	26.469	37.503	38.97	5.285	0.00277	-2.1e-05	0.002729	0.1832	284.755	80
64.057	26.528	37.529	39.038	5.197	0.002774	-1.6e-05	0.002742	0.1832	284.788	80
64.143	26.534	37.609	39.071	5.11	0.00278	-1.6e-05	0.002748	0.1832	284.821	80
64.226	26.562	37.663	39.117	5.026	0.002784	-2e-05	0.002744	0.1832	284.855	80
64.304	26.601	37.703	39.168	4.947	0.002788	-2e-05	0.002748	0.1832	284.888	80
64.383	26.599	37.783	39.194	4.867	0.002792	-7e-06	0.002779	0.1832	284.921	80
64.473	26.65	37.823	39.258	4.777	0.002798	-1.6e-05	0.002767	0.1832	284.955	80
64.548	26.658	37.89	39.288	4.703	0.002804	-1.5e-05	0.002773	0.1832	284.988	80
64.632	26.702	37.93	39.346	4.618	0.002806	-1.5e-05	0.002775	0.1832	285.021	80
64.716	26.72	37.996	39.385	4.534	0.002812	-2e-05	0.002773	0.1832	285.055	80
64.797	26.73	38.067	39.419	4.454	0.002818	-1.5e-05	0.002788	0.1832	285.088	80
64.883	26.768	38.116	39.473	4.366	0.002822	-1.1e-05	0.002801	0.1832	285.121	80
64.969	26.772	38.197	39.505	4.28	0.002826	-1.5e-05	0.002796	0.1832	285.155	80
65.054	26.831	38.223	39.572	4.196	0.002832	-1.1e-05	0.002811	0.1832	285.188	80
65.136	26.822	38.314	39.594	4.113	0.002838	-1.9e-05	0.002799	0.1832	285.221	80
65.216	26.862	38.354	39.647	4.033	0.002842	-1.9e-05	0.002804	0.1832	285.255	80
65.306	26.888	38.419	39.694	3.943	0.002848	-1.9e-05	0.00281	0.1832	285.288	80
65.381	26.871	38.51	39.707	3.869	0.002856	-1.9e-05	0.002818	0.1832	285.321	80
65.465	26.913	38.552	39.764	3.784	0.00286	-1.4e-05	0.002831	0.1831	285.355	80
65.549	26.93	38.619	39.803	3.7	0.002866	-1.4e-05	0.002837	0.1831	285.388	80
65.629	26.955	38.674	39.846	3.618	0.002872	-1.9e-05	0.002834	0.1831	285.421	80
65.718	26.969	38.749	39.886	3.532	0.00288	-1e-05	0.00286	0.1831	285.455	80
65.799	27.008	38.791	39.938	3.449	0.002884	-1.4e-05	0.002856	0.1831	285.488	80
65.881	27.031	38.85	39.981	3.366	0.00289	-1.8e-05	0.002853	0.1831	285.521	80
65.971	27.053	38.918	40.026	3.278	0.002896	-1.4e-05	0.002868	0.1831	285.555	80
66.052	27.068	38.984	40.063	3.198	0.002904	-1.4e-05	0.002876	0.1831	285.588	80
66.136	27.11	39.026	40.119	3.114	0.002908	-1.8e-05	0.002871	0.1831	285.621	80
66.216	27.131	39.086	40.159	3.034	0.002916	-9e-06	0.002897	0.1831	285.655	80
66.243	27.124	39.119	40.164	3.009	0.002918	-1.4e-05	0.002891	0.1831	285.665	80
66.251	26.652	39.599	39.852	3.974	0.002888	-1e-05	0.002868	0.1831	286.148	83
66.178	26.525	39.653	39.742	4.262	0.002876	-1.9e-05	0.002838	0.1831	286.265	83
66.099	26.511	39.588	39.707	4.341	0.002872	-1.5e-05	0.002843	0.1831	286.298	83
66.006	26.452	39.554	39.637	4.434	0.00287	-2.4e-05	0.002823	0.1831	286.331	83
65.92	26.429	39.49	39.593	4.518	0.002866	-1.5e-05	0.002837	0.1831	286.365	83
65.845	26.406	39.439	39.553	4.596	0.00286	-1.5e-05	0.002831	0.1831	286.398	83
65.767	26.378	39.389	39.507	4.677	0.002856	-1.5e-05	0.002827	0.1831	286.431	83
65.682	26.339	39.343	39.454	4.76	0.002852	-1.5e-05	0.002822	0.1831	286.465	83
65.593	26.301	39.293	39.398	4.848	0.002851	-2e-05	0.002811	0.1832	286.498	83
65.516	26.288	39.228	39.364	4.926	0.002845	-2e-05	0.002805	0.1832	286.531	83
65.423	26.246	39.177	39.305	5.019	0.002841	-1.1e-05	0.002819	0.1832	286.565	83
65.343	26.195	39.148	39.244	5.099	0.002839	-1.1e-05	0.002817	0.1832	286.598	83
65.26	26.179	39.081	39.206	5.182	0.002835	-1.5e-05	0.002804	0.1832	286.631	83
65.178	26.166	39.012	39.17	5.265	0.002829	-1.6e-05	0.002798	0.1832	286.665	83
65.095	26.145	38.951	39.128	5.348	0.002825	-1.1e-05	0.002802	0.1832	286.698	83
65.013	26.092	38.922	39.065	5.429	0.002823	-1.1e-05	0.0028	0.1832	286.731	83
64.93	26.074	38.856	39.026	5.512	0.002819	-1.6e-05	0.002787	0.1832	286.765	83
64.847	26.033	38.814	38.971	5.594	0.002815	-1.6e-05	0.002783	0.1832	286.798	83
64.764	26.013	38.751	38.93	5.679	0.002809	-7e-06	0.002795	0.1832	286.831	83
64.68	25.958	38.722	38.865	5.763	0.002807	-1.2e-05	0.002784	0.1832	286.865	83
64.591	25.925	38.666	38.814	5.85	0.002803	-2.1e-05	0.002762	0.1832	286.898	83
64.505	25.903	38.602	38.77	5.935	0.002799	-1.6e-05	0.002766	0.1832	286.931	83
64.418	25.872	38.546	38.721	6.02	0.002793	-1.6e-05	0.00276	0.1832	286.965	83
64.331	25.848	38.483	38.675	6.108	0.002789	-1.2e-05	0.002765	0.1832	286.998	83
64.243	25.799	38.443	38.614	6.196	0.002787	-1.2e-05	0.002763	0.1832	287.031	83
64.169	25.78	38.389	38.576	6.268	0.002781	-1.7e-05	0.002748	0.1832	287.065	83
64.079	25.742	38.338	38.521	6.358	0.002777	-1.7e-05	0.002744	0.1832	287.098	83
63.985	25.699	38.286	38.461	6.481	0.002773	-1.7e-05	0.00274	0.1832	287.148	83
63.905	25.664	38.24	38.411	6.559	0.002767	-3e-06	0.00276	0.1832	287.181	83
63.822	25.643	38.179	38.369	6.641	0.002763	-1.2e-05	0.002738	0.1832	287.215	83
63.738	25.609	38.129	38.319	6.724	0.002759	-8e-06	0.002743	0.1832	287.248	83
63.655	25.563	38.091	38.26	6.809	0.002755	-8e-06	0.002739	0.1832	287.281	83
63.567	25.544	38.023	38.218	6.896	0.002749	-1.7e-05	0.002715	0.1832	287.315	83
63.533	25.517	38.016	38.189	6.93	0.002749	-1.3e-05	0.002724	0.1832	287.331	83
63.477	25.49	37.987	38.152	6.985	0.002747	-1.7e-05	0.002713	0.1832	287.348	83
63.402	25.493	37.909	38.129	7.058	0.002741	-1.3e-05	0.002716	0.1832	287.381	83
63.364	25.487	37.877	38.113	7.097	0.002739	-8e-06	0.002722	0.1832	287.398	83
63.306	25.448	37.858	38.068	7.155	0.002737	-1.7e-05	0.002702	0.1832	287.415	83
63.228	25.421	37.807	38.023	7.232	0.002731	-1.3e-05	0.002705	0.1832	287.448	83
63.149	25.385	37.765	37.973	7.309	0.002729	-1.3e-05	0.002703	0.1832	287.481	83
63.07	25.355	37.714	37.927	7.389	0.002725	-1.3e-05	0.002699	0.1832	287.515	83
63.027	25.347	37.68	37.907	7.429	0.002723	-1.8e-05	0.002688	0.1833	287.531	83
62.964	25.315	37.649	37.865	7.491	0.002719	-2.2e-05	0.002675	0.1833	287.548	83
62.887	25.276	37.611	37.813	7.57	0.002715	-1.8e-05	0.00268	0.1833	287.581	83
62.806	25.269	37.537	37.781	7.652	0.002711	-9e-06	0.002693	0.1833	287.615	83
62.725	25.231	37.493	37.729	7.731	0.002707	-1.3e-05	0.00268	0.1833	287.648	83
62.647	25.2	37.447	37.682	7.807	0.002703	-1.3e-05	0.002676	0.1833	287.681	83
62.608	25.193	37.416	37.664	7.846	0.002699	-1.4e-05	0.002672	0.1833	287.698	83
62.543	25.16	37.383	37.621	7.91	0.002697	-1.4e-05	0.00267	0.1833	287.715	83
62.529	25.166	37.363	37.62	7.926	0.002695	-1.8e-05	0.002659	0.1833	287.731	83
62.467	25.122	37.345	37.57	7.987	0.002693	-1.8e-05	0.002657	0.1833	287.748	83
62.386	25.107	37.278	37.534	8.068	0.002687	-1.8e-05	0.002651	0.1833	287.781	83
62.305	25.06	37.245	37.475	8.149	0.002685	-2.7e-05	0.002631	0.1833	287.815	83
62.225	25.054	37.171	37.445	8.229	0.002679	-1.4e-05	0.002652	0.1833	287.848	83
62.145	25.012	37.133	37.39	8.308	0.002677	-1.4e-05	0.002649	0.1833	287.881	83
[truncated: 163 more rows]
[truncated: 203 more columns]

## Sheet: ZRP-3A_10CV
SHELL GEOMECHANICS LABORATORIES
[truncated: 1,870 more rows]
[truncated: 181 more columns]

## Sheet: ZRP-3A_10DV
SHELL GEOMECHANICS LABORATORIES
[truncated: 2,165 more rows]
[truncated: 181 more columns]

[truncated: 39 more sheets: ZRP-3A_11AV, ZRP-3A_12DV, ZRP-3A_12EV, ZRP-3A_18CV, ZRP-3A_18DV, ZRP-3A_25BV, ZRP-3A_25CV, ZRP-3A_25DV, ZRP-3A_29CV, ZRP-3A_32AV, ZRP-3A_33DV, ZRP-3A_33EV, ZRP-3A_36BV, ZRP-3A_36DV, ZRP-3A_38CV, ZRP-3A_39AV, ZRP-3A_39BV, ZRP-3A_39CV, ZRP-3A_39DV, ZRP-3A_65DV …]
